# Supplementary material for: Crystal structure and Hirshfeld surface analysis of poly[[tetra­aqua­(μ-1,3,4,7,8,10,12,13,16,17,19,22-dodeca­aza­tetra­cyclo­[8.8.4.13,17.18,12]tetra­cosane-5,6,14,15,20,21-hexaonato)iron(IV)dilithium] tetra­hydrate]
Source: Acta Crystallogr E Crystallogr Commun. 2023 Oct 19;79(Pt 11):1059–62. doi: 10.1107/S2056989023008587 (PMC10626965; doi:10.1107/S2056989023008587)
Supplement: Supplementary file 1 [file e-79-01059-sup1.cif]

##############################################################################
#                                                                            #
# This CIF contains the data in a paper accepted for publication in          #
# Acta Crystallographica Section E. It conforms to the requirements of       #
# Notes for Authors for Acta Crystallographica Section E, and has been       #
# peer reviewed under the auspices of the IUCr Commission on Journals.       #
#                                                                            #
# Full details of the Crystallographic Information File format               #
# are given in the paper "The Crystallographic Information File (CIF):       #
# a New Standard Archive File for Crystallography" by S. R. Hall, F. H.      #
# Allen and I. D. Brown [Acta Cryst. (1991), A47, 655-685].                  #
#                                                                            #
# The current version of the core CIF dictionary is obtainable from          #
# ftp://ftp.iucr.org/pub/cif_core.dic.                                       #
#                                                                            #
# Software is freely available for graphical display of the structure(s)     #
# in this CIF. For information consult the CIF software page                 #
# http://www.iucr.org/resources/cif/software.                                #
#                                                                            #
# This file may be used for bona fide research purposes within the           #
# scientific community so long as proper attribution is given to the journal # 
# article from which it was obtained.                                        #
#                                                                            #
##############################################################################
data_I
_audit_creation_method     'SHELXL-2018/3'
_journal_date_recd_electronic     2023-09-05
_journal_date_accepted     2023-09-28
_journal_name_full     'Acta Crystallographica, Section E'
_journal_year     2023
_journal_volume     79
_journal_issue     11
_journal_page_first     0
_journal_page_last     0
_journal_paper_category     GM
_journal_paper_doi     10.1107/S2056989023008587
_journal_coeditor_code     TX2074
_publ_contact_author_name     'Maksym O. Plutenko'
_publ_contact_author_address
;
Department of Chemistry,
National Taras Shevchenko University,
Volodymyrska Street 64, 01601 Kyiv,
Ukraine
;
_publ_contact_author_email     plutenkom@gmail.com
_publ_contact_author_fax     ?
_publ_contact_author_phone     ?
_publ_section_title
;\
Crystal structure and Hirshfeld surface analysis of
poly[[tetraaqua(\m-1,3,4,7,8,10,12,13,16,17,19,22-\
dodecaazatetracyclo[8.8.4.1^3,17^.1^8,12^]tetracosane-5,6,14,15,20,21-\
hexaonato)iron(IV)dilithium] tetrahydrate]
;
_publ_section_title_footnote     .
loop_
    _publ_author_name
    _publ_author_footnote
    _publ_author_address
    'Plutenko, Maksym O.' .
;
Department of Chemistry,
National Taras Shevchenko University,
Volodymyrska Street 64, 01601 Kyiv,
Ukraine
;
    'Shova, Sergiu' .
;
PetruPoni Institute of Macromolecular Chemistry,
Aleea Gr. Ghica Voda
41 A, Iasi 700487,
Romania
;
    'Pavlenko, Vadim A.' .
;
Department of Chemistry,
National Taras Shevchenko University,
Volodymyrska Street 64, 01601 Kyiv,
Ukraine
;
    'Golenya, Irina A.' .
;
Department of Chemistry,
National Taras Shevchenko University,
Volodymyrska Street 64, 01601 Kyiv,
Ukraine
;
    'Fritsky, Igor O.' .
;
Department of Chemistry,
National Taras Shevchenko University,
Volodymyrska Street 64, 01601 Kyiv,
Ukraine
Innovation development center ABN, Pirogov str.2/37, 01030 Kiev, Ukraine
;
_publ_section_synopsis
;
The title compound was obtained as a result of a template reaction between
oxalohydrazide, formaldehyde and iron(III) chloride in the presence of
atmospheric O~2~. The complex anion of the title compound reveals
clathrochelate topology and includes an Fe^IV^ metal centre. In the crystal,
the complex anions are connected through two Li cations into dimers, which are
connected by Li---O bonds, forming infinite chains along the <i>b-</i>axis
direction.
;
_chemical_name_systematic
;\
Poly[[tetraaqua(\m-1,3,4,7,8,10,12,13,16,17,19,22-dodecaazatetracyclo\
[8.8.4.1^3,17^.1^8,12^]tetracosane-5,6,14,15,20,21-hexaonato)iron(IV)dilithium]
tetrahydrate]
;
_chemical_name_common     ?
_chemical_formula_moiety     'C12 H20 Fe Li2 N12 O10, 4(H2 O)'
_chemical_formula_sum     'C12 H28 Fe Li2 N12 O14'
_chemical_formula_iupac     '[Fe Li2 (C12 H12 N12 O6) (H2 O)4], 4H2 O'
_chemical_formula_weight     634.19
_chemical_melting_point     ?
_space_group_crystal_system     monoclinic
_space_group_name_H-M_alt     'C 2/c'
_space_group_name_Hall     '-C 2yc'
loop_
    _space_group_symop_operation_xyz
    'x, y, z'
    '-x, y, -z+1/2'
    'x+1/2, y+1/2, z'
    '-x+1/2, y+1/2, -z+1/2'
    '-x, -y, -z'
    'x, -y, z-1/2'
    '-x+1/2, -y+1/2, -z'
    'x+1/2, -y+1/2, z-1/2'
_cell_length_a     25.4076(8)
_cell_length_b     9.9854(2)
_cell_length_c     22.3570(8)
_cell_angle_alpha     90
_cell_angle_beta     120.265(5)
_cell_angle_gamma     90
_cell_volume     4899.0(3)
_cell_formula_units_Z     8
_cell_measurement_reflns_used     6976
_cell_measurement_theta_min     2.2480
_cell_measurement_theta_max     28.9940
_cell_measurement_temperature     240(2)
_exptl_crystal_description     plate
_exptl_crystal_colour     'clear dark brown'
_exptl_crystal_size_max     0.350
_exptl_crystal_size_mid     0.250
_exptl_crystal_size_min     0.150
_exptl_crystal_density_diffrn     1.720
_exptl_crystal_density_meas     ?
_exptl_crystal_density_method     ?
_exptl_crystal_F_000     2624
_exptl_absorpt_coefficient_mu     0.709
_exptl_absorpt_correction_type     multi-scan
_exptl_absorpt_process_details
;
(CrysAlisPro; Rigaku OD, 2021)
;
_exptl_absorpt_correction_T_min     0.85568
_exptl_absorpt_correction_T_max     1.00000
_diffrn_ambient_temperature     240(2)
_diffrn_source     'fine-focus sealed X-ray tube'
_diffrn_radiation_type     MoK\a
_diffrn_radiation_wavelength     0.71073
_diffrn_measurement_device_type     'Xcalibur, Eos'
_diffrn_measurement_device     'four-circle diffractometer'
_diffrn_measurement_method     '\w scans'
_diffrn_detector_area_resol_mean     ?
_diffrn_reflns_number     15658
_diffrn_reflns_av_R_equivalents     0.0275
_diffrn_reflns_av_unetI/netI     0.0375
_diffrn_reflns_theta_min     1.856
_diffrn_reflns_theta_max     29.263
_diffrn_reflns_theta_full     25.242
_diffrn_measured_fraction_theta_max     0.840
_diffrn_measured_fraction_theta_full     0.991
_diffrn_reflns_limit_h_min     -31
_diffrn_reflns_limit_h_max     34
_diffrn_reflns_limit_k_min     -12
_diffrn_reflns_limit_k_max     12
_diffrn_reflns_limit_l_min     -30
_diffrn_reflns_limit_l_max     28
_diffrn_standards_number     3
_diffrn_standards_interval_count     100
_diffrn_standards_interval_time     120
_refine_special_details     ?
_reflns_number_total     5611
_reflns_number_gt     4704
_reflns_threshold_expression     'I > 2\s(I)'
_refine_ls_structure_factor_coef     Fsqd
_refine_ls_matrix_type     full
_refine_ls_R_factor_all     0.0453
_refine_ls_R_factor_gt     0.0345
_refine_ls_wR_factor_gt     0.0789
_refine_ls_wR_factor_ref     0.0856
_refine_ls_goodness_of_fit_ref     1.047
_refine_ls_restrained_S_all     1.048
_refine_ls_number_reflns     5611
_refine_ls_number_parameters     370
_refine_ls_number_restraints     3
_refine_ls_hydrogen_treatment     constr
_refine_ls_weighting_scheme     calc
_refine_ls_weighting_details
              'w=1/[\s^2^(Fo^2^)+(0.0346P)^2^+4.9220P] where P=(Fo^2^+2Fc^2^)/3'
_atom_sites_solution_hydrogens     mixed
_atom_sites_solution_primary     ?
_atom_sites_solution_secondary     ?
_refine_ls_shift/su_max     0.000
_refine_ls_shift/su_mean     0.000
_refine_diff_density_max     0.360
_refine_diff_density_min     -0.501
_refine_ls_extinction_method     none
_refine_ls_extinction_coef     .
loop_
    _atom_type_symbol
    _atom_type_description
    _atom_type_scat_dispersion_real
    _atom_type_scat_dispersion_imag
    _atom_type_scat_source
    'C' 'C' 0.0033 0.0016
                         'International Tables Vol C Tables 4.2.6.8 and 6.1.1.4'
    'H' 'H' 0.0000 0.0000
                         'International Tables Vol C Tables 4.2.6.8 and 6.1.1.4'
    'N' 'N' 0.0061 0.0033
                         'International Tables Vol C Tables 4.2.6.8 and 6.1.1.4'
    'O' 'O' 0.0106 0.0060
                         'International Tables Vol C Tables 4.2.6.8 and 6.1.1.4'
    'Li' 'Li' -0.0003 0.0001
                         'International Tables Vol C Tables 4.2.6.8 and 6.1.1.4'
    'Fe' 'Fe' 0.3463 0.8444
                         'International Tables Vol C Tables 4.2.6.8 and 6.1.1.4'
_computing_data_collection
;
CrysAlisPro 1.171.41.104a (Rigaku OD, 2021)
;
_computing_cell_refinement
;
CrysAlisPro 1.171.41.104a (Rigaku OD, 2021)
;
_computing_data_reduction
;
CrysAlisPro 1.171.41.104a (Rigaku OD, 2021)
;
_computing_structure_solution
;
<i>SHELXT</i> (Sheldrick, 2015a)
;
_computing_structure_refinement
;
<i>SHELXL2018/3</i> (Sheldrick, 2015b)
;
_computing_molecular_graphics
;
Olex2 1.3-ac4 (Dolomanov <i>et al.</i>,  2009)
;
_computing_publication_material
;
Olex2 1.3-ac4 (Dolomanov <i>et al.</i>,  2009)
;
loop_
    _atom_site_type_symbol
    _atom_site_label
    _atom_site_fract_x
    _atom_site_fract_y
    _atom_site_fract_z
    _atom_site_U_iso_or_equiv
    _atom_site_adp_type
    _atom_site_calc_flag
    _atom_site_occupancy
    _atom_site_disorder_assembly
    _atom_site_disorder_group
    Fe Fe1 0.46624(2) 0.22908(3) 0.38076(2) 0.01262(8) Uani d 1 . .
    Li Li1 0.31903(16) 0.2166(4) 0.4662(2) 0.0285(8) Uani d 1 . .
    Li Li2 0.51611(16) 0.6998(4) 0.36559(18) 0.0247(8) Uani d 1 . .
    O O1 0.41814(6) 0.20924(15) 0.52715(7) 0.0253(3) Uani d 1 . .
    O O2 0.53645(6) 0.30502(15) 0.58348(7) 0.0235(3) Uani d 1 . .
    O O3 0.34175(7) 0.45564(14) 0.22349(8) 0.0304(4) Uani d 1 . .
    O O4 0.45683(6) 0.57917(13) 0.28837(7) 0.0210(3) Uani d 1 . .
    O O5 0.46493(6) -0.13454(14) 0.30406(7) 0.0224(3) Uani d 1 . .
    O O6 0.57720(6) -0.00286(15) 0.34614(8) 0.0271(3) Uani d 1 . .
    O O7 0.32263(7) 0.33148(17) 0.53909(8) 0.0347(4) Uani d 1 . .
    H H00E 0.350462 0.317568 0.581392 0.052 Uiso d 1 . .
    H H00F 0.291147 0.354733 0.541452 0.052 Uiso d 1 . .
    O O8 0.28280(7) 0.04068(15) 0.46559(8) 0.0301(4) Uani d 1 . .
    H H00C 0.286765 0.003240 0.502261 0.045 Uiso d 1 . .
    H H00D 0.272742 -0.023573 0.436200 0.045 Uiso d 1 . .
    O O9 0.25088(7) 0.32555(17) 0.39188(8) 0.0368(4) Uani d 1 . .
    H H00G 0.222223 0.298288 0.352207 0.055 Uiso d 1 . .
    H H00H 0.237199 0.398879 0.399040 0.055 Uiso d 1 . .
    O O10 0.57787(6) 0.72100(14) 0.33567(7) 0.0204(3) Uani d 1 . .
    H H00A 0.578172 0.803427 0.323940 0.031 Uiso d 1 . .
    H H00B 0.566542 0.676297 0.297930 0.031 Uiso d 1 . .
    O O11 0.33933(7) 0.73725(15) 0.24099(8) 0.0291(3) Uani d 1 . .
    H H00O 0.349228 0.659621 0.233194 0.044 Uiso d 1 . .
    H H00P 0.373327 0.779521 0.263440 0.044 Uiso d 1 . .
    O O12 0.32125(8) 0.6666(2) 0.35183(9) 0.0512(5) Uani d 1 . .
    H H00S 0.326163 0.685011 0.317356 0.077 Uiso d 1 . .
    H H00T 0.356921 0.676047 0.387626 0.077 Uiso d 1 . .
    O O13 0.25329(7) 0.30629(16) 0.11515(8) 0.0351(4) Uani d 1 . .
    H H00Q 0.231203 0.261120 0.127006 0.053 Uiso d 1 . .
    H H00R 0.281584 0.340185 0.153255 0.053 Uiso d 1 . .
    O O14 0.69993(7) 0.06720(16) 0.41220(8) 0.0307(4) Uani d 1 . .
    H H00M 0.660923 0.069494 0.386320 0.046 Uiso d 1 . .
    H H00N 0.712163 0.140947 0.403385 0.046 Uiso d 1 . .
    N N1 0.41463(7) 0.22279(16) 0.42162(8) 0.0162(3) Uani d 1 . .
    N N2 0.52862(7) 0.24332(15) 0.47873(8) 0.0150(3) Uani d 1 . .
    N N3 0.39332(7) 0.27406(16) 0.29324(8) 0.0163(3) Uani d 1 . .
    N N4 0.48454(7) 0.41507(15) 0.37156(8) 0.0148(3) Uani d 1 . .
    N N5 0.44518(7) 0.04326(16) 0.35575(8) 0.0170(3) Uani d 1 . .
    N N6 0.53075(7) 0.18096(16) 0.36242(8) 0.0154(3) Uani d 1 . .
    N N7 0.35514(7) 0.16379(17) 0.38745(8) 0.0190(3) Uani d 1 . .
    N N8 0.58616(7) 0.30474(16) 0.50012(8) 0.0165(3) Uani d 1 . .
    N N9 0.33731(7) 0.20469(16) 0.26972(8) 0.0186(3) Uani d 1 . .
    N N10 0.54501(7) 0.46721(15) 0.40384(8) 0.0162(3) Uani d 1 . .
    N N11 0.38492(7) -0.00511(17) 0.32933(8) 0.0197(3) Uani d 1 . .
    N N12 0.58700(7) 0.25184(16) 0.39290(8) 0.0171(3) Uani d 1 . .
    C C1 0.44139(8) 0.22632(19) 0.49052(10) 0.0161(4) Uani d 1 . .
    C C2 0.50845(8) 0.26239(19) 0.52339(9) 0.0160(4) Uani d 1 . .
    C C3 0.38748(9) 0.39944(19) 0.27093(9) 0.0184(4) Uani d 1 . .
    C C4 0.44690(8) 0.47478(19) 0.31130(9) 0.0164(4) Uani d 1 . .
    C C5 0.47741(8) -0.02467(19) 0.33310(9) 0.0165(4) Uani d 1 . .
    C C6 0.53471(8) 0.05244(19) 0.34806(9) 0.0165(4) Uani d 1 . .
    C C7 0.31630(9) 0.2270(2) 0.31928(10) 0.0212(4) Uani d 1 . .
    H H01A 0.274787 0.191914 0.299432 0.025 Uiso calc 1 . .
    H H01B 0.314716 0.323597 0.325917 0.025 Uiso calc 1 . .
    C C8 0.57650(8) 0.44681(19) 0.47912(9) 0.0176(4) Uani d 1 . .
    H H00I 0.552640 0.489220 0.497301 0.021 Uiso calc 1 . .
    H H00J 0.616152 0.491800 0.500196 0.021 Uiso calc 1 . .
    C C9 0.34453(9) 0.0618(2) 0.26241(10) 0.0222(4) Uani d 1 . .
    H H01C 0.361326 0.049488 0.231784 0.027 Uiso calc 1 . .
    H H01D 0.304373 0.018984 0.240460 0.027 Uiso calc 1 . .
    C C10 0.57816(9) 0.39403(19) 0.37480(10) 0.0189(4) Uani d 1 . .
    H H00K 0.555332 0.402670 0.324251 0.023 Uiso calc 1 . .
    H H00L 0.618074 0.436027 0.391778 0.023 Uiso calc 1 . .
    C C11 0.36310(9) 0.0196(2) 0.37765(10) 0.0212(4) Uani d 1 . .
    H H01G 0.392110 -0.019496 0.422652 0.025 Uiso calc 1 . .
    H H01H 0.323982 -0.026181 0.360628 0.025 Uiso calc 1 . .
    C C12 0.61777(8) 0.2364(2) 0.46903(10) 0.0186(4) Uani d 1 . .
    H H01E 0.620862 0.140837 0.480263 0.022 Uiso calc 1 . .
    H H01F 0.659266 0.272030 0.489694 0.022 Uiso calc 1 . .
loop_
    _atom_site_aniso_label
    _atom_site_aniso_U_11
    _atom_site_aniso_U_22
    _atom_site_aniso_U_33
    _atom_site_aniso_U_12
    _atom_site_aniso_U_13
    _atom_site_aniso_U_23
    Fe1 0.01409(13) 0.01225(15) 0.01214(13) -0.00028(10) 0.00707(11)
                                                                    -0.00015(10)
    Li1 0.0260(18) 0.031(2) 0.032(2) -0.0012(16) 0.0170(17) -0.0024(16)
    Li2 0.0267(18) 0.025(2) 0.0242(18) -0.0035(15) 0.0143(16) -0.0052(14)
    O1 0.0245(7) 0.0362(9) 0.0220(7) -0.0004(6) 0.0166(7) -0.0002(6)
    O2 0.0234(7) 0.0315(9) 0.0153(7) -0.0010(6) 0.0094(6) -0.0052(6)
    O3 0.0247(8) 0.0209(8) 0.0265(8) 0.0012(6) -0.0012(7) 0.0038(6)
    O4 0.0286(7) 0.0152(7) 0.0164(7) -0.0035(6) 0.0093(6) 0.0027(5)
    O5 0.0249(7) 0.0157(8) 0.0269(8) -0.0026(6) 0.0133(7) -0.0063(6)
    O6 0.0240(7) 0.0214(8) 0.0427(9) -0.0018(6) 0.0217(7) -0.0083(7)
    O7 0.0203(7) 0.0529(11) 0.0271(8) 0.0073(7) 0.0090(7) -0.0051(7)
    O8 0.0375(9) 0.0247(9) 0.0297(8) -0.0023(7) 0.0182(8) -0.0007(6)
    O9 0.0380(9) 0.0388(10) 0.0264(8) 0.0154(8) 0.0109(8) -0.0026(7)
    O10 0.0254(7) 0.0183(7) 0.0179(7) -0.0010(6) 0.0113(6) -0.0015(5)
    O11 0.0231(7) 0.0243(8) 0.0357(9) -0.0002(6) 0.0117(7) -0.0024(7)
    O12 0.0307(9) 0.0873(15) 0.0284(9) -0.0030(10) 0.0096(8) 0.0016(9)
    O13 0.0319(8) 0.0386(10) 0.0213(8) -0.0010(7) 0.0034(7) -0.0017(7)
    O14 0.0262(8) 0.0350(9) 0.0318(8) 0.0028(7) 0.0153(7) 0.0035(7)
    N1 0.0129(7) 0.0198(9) 0.0160(8) -0.0002(6) 0.0073(7) -0.0001(6)
    N2 0.0128(7) 0.0172(9) 0.0141(8) 0.0001(6) 0.0062(7) 0.0005(6)
    N3 0.0153(7) 0.0164(9) 0.0132(8) -0.0040(6) 0.0043(7) -0.0006(6)
    N4 0.0153(7) 0.0130(8) 0.0140(8) -0.0013(6) 0.0058(7) -0.0003(6)
    N5 0.0180(8) 0.0138(9) 0.0211(8) -0.0028(6) 0.0113(7) -0.0015(6)
    N6 0.0163(7) 0.0144(8) 0.0182(8) -0.0024(6) 0.0107(7) -0.0024(6)
    N7 0.0146(7) 0.0214(9) 0.0222(8) -0.0026(6) 0.0101(7) -0.0001(7)
    N8 0.0140(7) 0.0182(9) 0.0150(8) -0.0008(6) 0.0057(7) -0.0008(6)
    N9 0.0152(8) 0.0214(9) 0.0161(8) -0.0038(6) 0.0055(7) -0.0012(6)
    N10 0.0156(7) 0.0152(9) 0.0173(8) -0.0027(6) 0.0078(7) -0.0017(6)
    N11 0.0179(8) 0.0203(9) 0.0219(8) -0.0037(7) 0.0109(7) -0.0025(7)
    N12 0.0166(8) 0.0172(9) 0.0197(8) -0.0035(6) 0.0107(7) -0.0022(6)
    C1 0.0193(9) 0.0138(10) 0.0174(9) 0.0029(7) 0.0108(8) 0.0000(7)
    C2 0.0193(9) 0.0151(10) 0.0135(9) 0.0045(7) 0.0083(8) 0.0029(7)
    C3 0.0214(9) 0.0181(11) 0.0129(9) 0.0005(8) 0.0067(8) -0.0010(7)
    C4 0.0219(9) 0.0140(10) 0.0146(9) 0.0017(7) 0.0102(8) -0.0016(7)
    C5 0.0198(9) 0.0152(10) 0.0144(9) 0.0006(7) 0.0085(8) 0.0011(7)
    C6 0.0191(9) 0.0167(10) 0.0148(9) 0.0001(7) 0.0094(8) -0.0006(7)
    C7 0.0144(9) 0.0254(11) 0.0220(10) 0.0000(8) 0.0080(8) 0.0003(8)
    C8 0.0177(9) 0.0158(10) 0.0151(9) -0.0025(7) 0.0051(8) -0.0033(7)
    C9 0.0213(10) 0.0228(11) 0.0198(10) -0.0068(8) 0.0085(9) -0.0051(8)
    C10 0.0218(9) 0.0175(11) 0.0208(10) -0.0036(8) 0.0132(9) -0.0002(8)
    C11 0.0213(10) 0.0207(11) 0.0251(10) -0.0047(8) 0.0143(9) 0.0005(8)
    C12 0.0148(9) 0.0197(11) 0.0207(10) 0.0024(7) 0.0084(8) 0.0013(8)
_geom_special_details
;
 All esds (except the esd in the dihedral angle between two l.s. planes)
 are estimated using the full covariance matrix.  The cell esds are taken
 into account individually in the estimation of esds in distances, angles
 and torsion angles; correlations between esds in cell parameters are only
 used when they are defined by crystal symmetry.  An approximate (isotropic)
 treatment of cell esds is used for estimating esds involving l.s. planes.
;
loop_
    _geom_bond_atom_site_label_1
    _geom_bond_atom_site_label_2
    _geom_bond_site_symmetry_2
    _geom_bond_distance
    _geom_bond_publ_flag
    Fe1 N5 . 1.9340(16) ?
    Fe1 N6 . 1.9398(15) ?
    Fe1 N1 . 1.9405(15) ?
    Fe1 N4 . 1.9504(15) ?
    Fe1 N3 . 1.9516(16) ?
    Fe1 N2 . 1.9572(15) ?
    Li1 O7 . 1.957(4) ?
    Li1 O8 . 1.979(4) ?
    Li1 O9 . 2.011(4) ?
    Li1 O1 . 2.178(4) ?
    Li1 N7 . 2.419(4) ?
    Li2 O10 . 2.003(4) ?
    Li2 O4 . 2.020(4) ?
    Li2 O5 1_565 2.125(4) ?
    Li2 O2 5_666 2.148(4) ?
    Li2 O1 5_666 2.308(4) ?
    Li2 N10 . 2.456(4) ?
    Li2 C4 . 2.732(4) ?
    O1 C1 . 1.239(2) ?
    O2 C2 . 1.236(2) ?
    O3 C3 . 1.244(2) ?
    O4 C4 . 1.242(2) ?
    O5 C5 . 1.232(2) ?
    O6 C6 . 1.232(2) ?
    O7 H00E . 0.8601 ?
    O7 H00F . 0.8598 ?
    O8 H00C . 0.8596 ?
    O8 H00D . 0.8599 ?
    O9 H00G . 0.8602 ?
    O9 H00H . 0.8595 ?
    O10 H00A . 0.8651 ?
    O10 H00B . 0.8656 ?
    O11 H00O . 0.8595 ?
    O11 H00P . 0.8598 ?
    O12 H00S . 0.8604 ?
    O12 H00T . 0.8600 ?
    O13 H00Q . 0.8595 ?
    O13 H00R . 0.8601 ?
    O14 H00M . 0.8600 ?
    O14 H00N . 0.8599 ?
    N1 C1 . 1.334(2) ?
    N1 N7 . 1.432(2) ?
    N2 C2 . 1.346(2) ?
    N2 N8 . 1.427(2) ?
    N3 C3 . 1.328(3) ?
    N3 N9 . 1.424(2) ?
    N4 C4 . 1.336(2) ?
    N4 N10 . 1.426(2) ?
    N5 C5 . 1.343(2) ?
    N5 N11 . 1.420(2) ?
    N6 C6 . 1.339(2) ?
    N6 N12 . 1.424(2) ?
    N7 C7 . 1.476(3) ?
    N7 C11 . 1.486(3) ?
    N8 C12 . 1.468(2) ?
    N8 C8 . 1.476(2) ?
    N9 C9 . 1.458(3) ?
    N9 C7 . 1.469(2) ?
    N10 C8 . 1.469(2) ?
    N10 C10 . 1.489(2) ?
    N11 C11 . 1.462(2) ?
    N11 C9 . 1.480(3) ?
    N12 C10 . 1.462(2) ?
    N12 C12 . 1.480(2) ?
    C1 C2 . 1.520(3) ?
    C3 C4 . 1.512(3) ?
    C5 C6 . 1.528(3) ?
    C7 H01A . 0.9800 ?
    C7 H01B . 0.9800 ?
    C8 H00I . 0.9800 ?
    C8 H00J . 0.9800 ?
    C9 H01C . 0.9800 ?
    C9 H01D . 0.9800 ?
    C10 H00K . 0.9800 ?
    C10 H00L . 0.9800 ?
    C11 H01G . 0.9800 ?
    C11 H01H . 0.9800 ?
    C12 H01E . 0.9800 ?
    C12 H01F . 0.9800 ?
loop_
    _geom_angle_atom_site_label_1
    _geom_angle_atom_site_label_2
    _geom_angle_atom_site_label_3
    _geom_angle_site_symmetry_1
    _geom_angle_site_symmetry_3
    _geom_angle
    _geom_angle_publ_flag
    N5 Fe1 N6 . . 80.87(6) ?
    N5 Fe1 N1 . . 87.19(7) ?
    N6 Fe1 N1 . . 159.22(7) ?
    N5 Fe1 N4 . . 158.28(7) ?
    N6 Fe1 N4 . . 86.67(7) ?
    N1 Fe1 N4 . . 109.51(7) ?
    N5 Fe1 N3 . . 86.93(7) ?
    N6 Fe1 N3 . . 108.74(7) ?
    N1 Fe1 N3 . . 87.37(7) ?
    N4 Fe1 N3 . . 80.29(6) ?
    N5 Fe1 N2 . . 110.08(7) ?
    N6 Fe1 N2 . . 87.75(6) ?
    N1 Fe1 N2 . . 80.43(6) ?
    N4 Fe1 N2 . . 86.97(6) ?
    N3 Fe1 N2 . . 158.35(7) ?
    O7 Li1 O8 . . 110.66(19) ?
    O7 Li1 O9 . . 91.73(17) ?
    O8 Li1 O9 . . 105.70(18) ?
    O7 Li1 O1 . . 86.84(15) ?
    O8 Li1 O1 . . 111.20(18) ?
    O9 Li1 O1 . . 141.0(2) ?
    O7 Li1 N7 . . 149.1(2) ?
    O8 Li1 N7 . . 98.46(16) ?
    O9 Li1 N7 . . 90.03(15) ?
    O1 Li1 N7 . . 72.83(12) ?
    O10 Li2 O4 . . 98.61(16) ?
    O10 Li2 O5 . 1_565 91.62(15) ?
    O4 Li2 O5 . 1_565 87.79(15) ?
    O10 Li2 O2 . 5_666 168.6(2) ?
    O4 Li2 O2 . 5_666 92.56(15) ?
    O5 Li2 O2 1_565 5_666 91.13(14) ?
    O10 Li2 O1 . 5_666 91.53(14) ?
    O4 Li2 O1 . 5_666 163.8(2) ?
    O5 Li2 O1 1_565 5_666 104.64(15) ?
    O2 Li2 O1 5_666 5_666 77.06(12) ?
    O10 Li2 N10 . . 93.96(15) ?
    O4 Li2 N10 . . 72.34(12) ?
    O5 Li2 N10 1_565 . 159.95(18) ?
    O2 Li2 N10 5_666 . 87.18(13) ?
    O1 Li2 N10 5_666 . 94.45(14) ?
    O10 Li2 C4 . . 112.06(15) ?
    O4 Li2 C4 . . 25.02(7) ?
    O5 Li2 C4 1_565 . 107.80(15) ?
    O2 Li2 C4 5_666 . 77.53(12) ?
    O1 Li2 C4 5_666 . 138.76(16) ?
    N10 Li2 C4 . . 52.36(9) ?
    C1 O1 Li1 . . 111.59(16) ?
    C1 O1 Li2 . 5_666 107.21(15) ?
    Li1 O1 Li2 . 5_666 129.77(15) ?
    C2 O2 Li2 . 5_666 113.40(15) ?
    C4 O4 Li2 . . 111.52(16) ?
    C5 O5 Li2 . 1_545 116.16(15) ?
    Li1 O7 H00E . . 119.2 ?
    Li1 O7 H00F . . 123.7 ?
    H00E O7 H00F . . 104.5 ?
    Li1 O8 H00C . . 123.3 ?
    Li1 O8 H00D . . 128.7 ?
    H00C O8 H00D . . 104.5 ?
    Li1 O9 H00G . . 127.6 ?
    Li1 O9 H00H . . 124.6 ?
    H00G O9 H00H . . 104.5 ?
    Li2 O10 H00A . . 109.3 ?
    Li2 O10 H00B . . 109.8 ?
    H00A O10 H00B . . 104.2 ?
    H00O O11 H00P . . 104.5 ?
    H00S O12 H00T . . 104.5 ?
    H00Q O13 H00R . . 104.5 ?
    H00M O14 H00N . . 104.5 ?
    C1 N1 N7 . . 114.41(15) ?
    C1 N1 Fe1 . . 118.07(12) ?
    N7 N1 Fe1 . . 122.96(11) ?
    C2 N2 N8 . . 113.54(15) ?
    C2 N2 Fe1 . . 116.37(12) ?
    N8 N2 Fe1 . . 121.41(11) ?
    C3 N3 N9 . . 114.73(15) ?
    C3 N3 Fe1 . . 117.61(12) ?
    N9 N3 Fe1 . . 121.70(12) ?
    C4 N4 N10 . . 112.84(15) ?
    C4 N4 Fe1 . . 116.34(12) ?
    N10 N4 Fe1 . . 123.19(11) ?
    C5 N5 N11 . . 113.94(15) ?
    C5 N5 Fe1 . . 117.46(13) ?
    N11 N5 Fe1 . . 122.00(12) ?
    C6 N6 N12 . . 114.37(15) ?
    C6 N6 Fe1 . . 117.50(12) ?
    N12 N6 Fe1 . . 121.81(11) ?
    N1 N7 C7 . . 110.58(15) ?
    N1 N7 C11 . . 106.97(14) ?
    C7 N7 C11 . . 109.38(15) ?
    N1 N7 Li1 . . 101.98(13) ?
    C7 N7 Li1 . . 110.93(14) ?
    C11 N7 Li1 . . 116.64(14) ?
    N2 N8 C12 . . 110.73(14) ?
    N2 N8 C8 . . 109.18(14) ?
    C12 N8 C8 . . 109.81(15) ?
    N3 N9 C9 . . 111.01(15) ?
    N3 N9 C7 . . 108.86(14) ?
    C9 N9 C7 . . 110.30(16) ?
    N4 N10 C8 . . 110.79(14) ?
    N4 N10 C10 . . 107.59(14) ?
    C8 N10 C10 . . 109.30(14) ?
    N4 N10 Li2 . . 96.45(13) ?
    C8 N10 Li2 . . 115.13(14) ?
    C10 N10 Li2 . . 116.61(14) ?
    N5 N11 C11 . . 111.48(15) ?
    N5 N11 C9 . . 108.65(15) ?
    C11 N11 C9 . . 110.05(15) ?
    N6 N12 C10 . . 111.91(15) ?
    N6 N12 C12 . . 108.65(14) ?
    C10 N12 C12 . . 109.73(15) ?
    O1 C1 N1 . . 128.60(18) ?
    O1 C1 C2 . . 120.30(17) ?
    N1 C1 C2 . . 111.04(16) ?
    O2 C2 N2 . . 128.98(18) ?
    O2 C2 C1 . . 119.85(16) ?
    N2 C2 C1 . . 111.16(16) ?
    O3 C3 N3 . . 128.68(18) ?
    O3 C3 C4 . . 120.46(17) ?
    N3 C3 C4 . . 110.85(16) ?
    O4 C4 N4 . . 126.82(18) ?
    O4 C4 C3 . . 121.36(17) ?
    N4 C4 C3 . . 111.81(16) ?
    O4 C4 Li2 . . 43.45(12) ?
    N4 C4 Li2 . . 86.89(13) ?
    C3 C4 Li2 . . 154.14(15) ?
    O5 C5 N5 . . 127.19(18) ?
    O5 C5 C6 . . 121.85(17) ?
    N5 C5 C6 . . 110.96(16) ?
    O6 C6 N6 . . 127.65(18) ?
    O6 C6 C5 . . 121.43(17) ?
    N6 C6 C5 . . 110.92(15) ?
    N9 C7 N7 . . 113.96(15) ?
    N9 C7 H01A . . 108.8 ?
    N7 C7 H01A . . 108.8 ?
    N9 C7 H01B . . 108.8 ?
    N7 C7 H01B . . 108.8 ?
    H01A C7 H01B . . 107.7 ?
    N10 C8 N8 . . 113.91(15) ?
    N10 C8 H00I . . 108.8 ?
    N8 C8 H00I . . 108.8 ?
    N10 C8 H00J . . 108.8 ?
    N8 C8 H00J . . 108.8 ?
    H00I C8 H00J . . 107.7 ?
    N9 C9 N11 . . 113.01(16) ?
    N9 C9 H01C . . 109.0 ?
    N11 C9 H01C . . 109.0 ?
    N9 C9 H01D . . 109.0 ?
    N11 C9 H01D . . 109.0 ?
    H01C C9 H01D . . 107.8 ?
    N12 C10 N10 . . 113.43(15) ?
    N12 C10 H00K . . 108.9 ?
    N10 C10 H00K . . 108.9 ?
    N12 C10 H00L . . 108.9 ?
    N10 C10 H00L . . 108.9 ?
    H00K C10 H00L . . 107.7 ?
    N11 C11 N7 . . 113.76(15) ?
    N11 C11 H01G . . 108.8 ?
    N7 C11 H01G . . 108.8 ?
    N11 C11 H01H . . 108.8 ?
    N7 C11 H01H . . 108.8 ?
    H01G C11 H01H . . 107.7 ?
    N8 C12 N12 . . 113.46(15) ?
    N8 C12 H01E . . 108.9 ?
    N12 C12 H01E . . 108.9 ?
    N8 C12 H01F . . 108.9 ?
    N12 C12 H01F . . 108.9 ?
    H01E C12 H01F . . 107.7 ?
loop_
    _geom_torsion_atom_site_label_1
    _geom_torsion_atom_site_label_2
    _geom_torsion_atom_site_label_3
    _geom_torsion_atom_site_label_4
    _geom_torsion_site_symmetry_1
    _geom_torsion_site_symmetry_2
    _geom_torsion_site_symmetry_3
    _geom_torsion_site_symmetry_4
    _geom_torsion
    _geom_torsion_publ_flag
    C1 N1 N7 C7 . . . . 147.87(16) ?
    Fe1 N1 N7 C7 . . . . -56.60(19) ?
    C1 N1 N7 C11 . . . . -93.11(18) ?
    Fe1 N1 N7 C11 . . . . 62.43(18) ?
    C1 N1 N7 Li1 . . . . 29.85(19) ?
    Fe1 N1 N7 Li1 . . . . -174.61(12) ?
    C2 N2 N8 C12 . . . . 155.31(15) ?
    Fe1 N2 N8 C12 . . . . -58.22(18) ?
    C2 N2 N8 C8 . . . . -83.67(18) ?
    Fe1 N2 N8 C8 . . . . 62.80(17) ?
    C3 N3 N9 C9 . . . . 149.01(16) ?
    Fe1 N3 N9 C9 . . . . -58.87(18) ?
    C3 N3 N9 C7 . . . . -89.40(19) ?
    Fe1 N3 N9 C7 . . . . 62.73(18) ?
    C4 N4 N10 C8 . . . . 154.71(15) ?
    Fe1 N4 N10 C8 . . . . -57.00(18) ?
    C4 N4 N10 C10 . . . . -85.87(17) ?
    Fe1 N4 N10 C10 . . . . 62.42(17) ?
    C4 N4 N10 Li2 . . . . 34.70(17) ?
    Fe1 N4 N10 Li2 . . . . -177.01(12) ?
    C5 N5 N11 C11 . . . . 151.14(16) ?
    Fe1 N5 N11 C11 . . . . -58.11(19) ?
    C5 N5 N11 C9 . . . . -87.42(19) ?
    Fe1 N5 N11 C9 . . . . 63.32(18) ?
    C6 N6 N12 C10 . . . . 149.74(16) ?
    Fe1 N6 N12 C10 . . . . -58.92(18) ?
    C6 N6 N12 C12 . . . . -88.94(18) ?
    Fe1 N6 N12 C12 . . . . 62.40(17) ?
    Li1 O1 C1 N1 . . . . -13.6(3) ?
    Li2 O1 C1 N1 5_666 . . . -161.0(2) ?
    Li1 O1 C1 C2 . . . . 163.46(17) ?
    Li2 O1 C1 C2 5_666 . . . 16.0(2) ?
    N7 N1 C1 O1 . . . . -14.7(3) ?
    Fe1 N1 C1 O1 . . . . -171.54(16) ?
    N7 N1 C1 C2 . . . . 168.01(15) ?
    Fe1 N1 C1 C2 . . . . 11.2(2) ?
    Li2 O2 C2 N2 5_666 . . . -175.26(19) ?
    Li2 O2 C2 C1 5_666 . . . 6.0(2) ?
    N8 N2 C2 O2 . . . . -13.0(3) ?
    Fe1 N2 C2 O2 . . . . -161.26(17) ?
    N8 N2 C2 C1 . . . . 165.79(15) ?
    Fe1 N2 C2 C1 . . . . 17.5(2) ?
    O1 C1 C2 O2 . . . . -16.8(3) ?
    N1 C1 C2 O2 . . . . 160.70(17) ?
    O1 C1 C2 N2 . . . . 164.26(17) ?
    N1 C1 C2 N2 . . . . -18.2(2) ?
    N9 N3 C3 O3 . . . . -14.3(3) ?
    Fe1 N3 C3 O3 . . . . -167.66(17) ?
    N9 N3 C3 C4 . . . . 166.41(15) ?
    Fe1 N3 C3 C4 . . . . 13.1(2) ?
    Li2 O4 C4 N4 . . . . -27.3(3) ?
    Li2 O4 C4 C3 . . . . 152.74(17) ?
    N10 N4 C4 O4 . . . . -12.2(3) ?
    Fe1 N4 C4 O4 . . . . -162.81(15) ?
    N10 N4 C4 C3 . . . . 167.76(14) ?
    Fe1 N4 C4 C3 . . . . 17.16(19) ?
    N10 N4 C4 Li2 . . . . -30.62(15) ?
    Fe1 N4 C4 Li2 . . . . 178.77(11) ?
    O3 C3 C4 O4 . . . . -18.6(3) ?
    N3 C3 C4 O4 . . . . 160.73(17) ?
    O3 C3 C4 N4 . . . . 161.42(18) ?
    N3 C3 C4 N4 . . . . -19.2(2) ?
    O3 C3 C4 Li2 . . . . 27.6(4) ?
    N3 C3 C4 Li2 . . . . -153.0(3) ?
    Li2 O5 C5 N5 1_545 . . . -104.0(2) ?
    Li2 O5 C5 C6 1_545 . . . 75.8(2) ?
    N11 N5 C5 O5 . . . . -14.6(3) ?
    Fe1 N5 C5 O5 . . . . -166.75(16) ?
    N11 N5 C5 C6 . . . . 165.57(15) ?
    Fe1 N5 C5 C6 . . . . 13.4(2) ?
    N12 N6 C6 O6 . . . . -14.4(3) ?
    Fe1 N6 C6 O6 . . . . -167.09(16) ?
    N12 N6 C6 C5 . . . . 165.63(14) ?
    Fe1 N6 C6 C5 . . . . 13.0(2) ?
    O5 C5 C6 O6 . . . . -16.4(3) ?
    N5 C5 C6 O6 . . . . 163.45(18) ?
    O5 C5 C6 N6 . . . . 163.53(17) ?
    N5 C5 C6 N6 . . . . -16.6(2) ?
    N3 N9 C7 N7 . . . . -67.7(2) ?
    C9 N9 C7 N7 . . . . 54.3(2) ?
    N1 N7 C7 N9 . . . . 64.7(2) ?
    C11 N7 C7 N9 . . . . -52.8(2) ?
    Li1 N7 C7 N9 . . . . 177.14(15) ?
    N4 N10 C8 N8 . . . . 64.37(19) ?
    C10 N10 C8 N8 . . . . -54.02(19) ?
    Li2 N10 C8 N8 . . . . 172.47(14) ?
    N2 N8 C8 N10 . . . . -67.39(19) ?
    C12 N8 C8 N10 . . . . 54.19(19) ?
    N3 N9 C9 N11 . . . . 66.1(2) ?
    C7 N9 C9 N11 . . . . -54.7(2) ?
    N5 N11 C9 N9 . . . . -67.47(19) ?
    C11 N11 C9 N9 . . . . 54.8(2) ?
    N6 N12 C10 N10 . . . . 65.88(19) ?
    C12 N12 C10 N10 . . . . -54.8(2) ?
    N4 N10 C10 N12 . . . . -65.81(19) ?
    C8 N10 C10 N12 . . . . 54.6(2) ?
    Li2 N10 C10 N12 . . . . -172.70(14) ?
    N5 N11 C11 N7 . . . . 66.5(2) ?
    C9 N11 C11 N7 . . . . -54.2(2) ?
    N1 N7 C11 N11 . . . . -66.78(19) ?
    C7 N7 C11 N11 . . . . 53.0(2) ?
    Li1 N7 C11 N11 . . . . 179.90(15) ?
    N2 N8 C12 N12 . . . . 66.67(19) ?
    C8 N8 C12 N12 . . . . -54.0(2) ?
    N6 N12 C12 N8 . . . . -67.94(19) ?
    C10 N12 C12 N8 . . . . 54.7(2) ?
loop_
    _geom_hbond_atom_site_label_D
    _geom_hbond_atom_site_label_H
    _geom_hbond_atom_site_label_A
    _geom_hbond_site_symmetry_A
    _geom_hbond_distance_DH
    _geom_hbond_distance_HA
    _geom_hbond_distance_DA
    _geom_hbond_angle_DHA
    _geom_hbond_publ_flag
    O7 H00E O10 5_666 0.86 1.87 2.715(2) 166.8 yes
    O7 H00F O8 7_556 0.86 2.08 2.921(2) 164.1 yes
    O8 H00C O14 5_656 0.86 1.90 2.759(2) 175.1 yes
    O8 H00D O13 4_545 0.86 1.97 2.812(2) 166.5 yes
    O9 H00G O11 4_545 0.86 1.97 2.827(2) 176.0 yes
    O9 H00H O14 3_455 0.86 2.02 2.881(2) 176.6 yes
    O10 H00A O6 1_565 0.87 2.00 2.768(2) 147.3 yes
    O10 H00B O4 2_655 0.87 1.97 2.8301(18) 177.7 yes
    O11 H00O O3 . 0.86 2.05 2.844(2) 153.9 yes
    O12 H00S O11 . 0.86 1.97 2.828(2) 176.7 yes
    O13 H00Q O12 4_545 0.86 1.88 2.736(3) 176.5 yes
    O13 H00R O3 . 0.86 1.93 2.767(2) 165.1 yes
    O14 H00M O6 . 0.86 1.98 2.784(2) 154.8 yes
    O14 H00N O13 2_655 0.86 2.01 2.867(2) 175.7 yes
_shelx_space_group_comment
;
The symmetry employed for this shelxl refinement is uniquely defined
by the following loop, which should always be used as a source of
symmetry information in preference to the above space-group names.
They are only intended as comments.
;
_shelx_estimated_absorpt_T_min     ?
_shelx_estimated_absorpt_T_max     ?
_shelx_hkl_file
;
   0   0   2 205.214 49.9930   1
   0   0  -2 197.666 48.9316   1
   0   0   2 172.751 49.2087   3
   0   0  -2 198.001 49.5059   3
   0   0  -3 30.9702 64.0230   1
   0   0   3 32.8872 46.1382   1
   0   0   3 29.2480 39.3847   3
   0   0  -3 34.8735 64.9330   3
   0   0  -4 312225. 2428.74   1
   0   0   4 315704. 2447.13   1
   0   0   4 303890. 1479.70   6
   0   0  -4 311945. 2430.05   3
   0   0   4 305651. 2395.33   3
   0   0  -5 84.8517 81.8582   3
   0   0   5 46.7381 93.0937   3
   0   0   5-9.43318 55.5131   1
   0   0  -5-83.9083 83.4077   1
   0   0   5 28.3832 30.5957   6
   0   0  -6 42667.5 1102.21   1
   0   0   6 42690.1 1098.36   1
   0   0   6 37216.2 671.145   6
   0   0  -6 41918.9 1127.80   3
   0   0   6 43904.2 1111.19   3
   0   0   7 300.078 204.846   3
   0   0  -7 66.0180 91.5177   3
   0   0  -7 297.981 191.220   1
   0   0   7 403.703 166.330   1
   0   0   7 50.2763 39.5247   6
   0   0  -8 545555. 4610.69   1
   0   0   8 554600. 4669.08   1
   0   0   8 541565. 2760.10   6
   0   0   8 548018. 4549.51   3
   0   0  -8 559577. 4668.36   3
   0   0   9 286.725 194.962   3
   0   0  -9 255.626 177.086   3
   0   0   9 239.430 164.819   1
   0   0   9 248.755 86.1468   6
   0   0 -10 37639.4 1366.90   1
   0   0  10 37034.7 827.611   6
   0   0  10 37492.3 1351.58   3
   0   0 -11 122.244 192.102   1
   0   0  11 106.338 73.2436   6
   0   0  11-43.4823 133.916   3
   0   0 -12 53538.4 1809.64   1
   0   0  12 53253.7 1069.32   6
   0   0  12 55558.9 1808.20   3
   0   0 -13-16.0898 186.909   1
   0   0  13 128.078 50.6985   6
   0   0  13 84.8298 213.576   3
   0   0 -14 29629.5 1476.83   1
   0   0  14 31757.1 1507.87   3
   0   0 -15 24.6660 135.978   1
   0   0  15-10.4740 201.184   3
   0   0 -16 1881.84 406.813   1
   0   0  16 1856.36 421.540   3
   0   0 -17-155.545 210.731   1
   0   0  17 41.7957 162.258   3
   0   0 -18 1140.44 381.605   1
   0   0 -19 6.39236 244.882   1
   0   0 -20 39585.1 2129.04   1
   0   0 -21-70.9244 217.698   1
   0   0 -22 12005.0 1235.15   1
   0   0 -23 53.9526 201.641   1
   0   0 -24 4238.34 785.704   1
   0  -2   0 573202. 3122.83   7
   0  -2   0 558202. 2691.03   4
   0   2   1 34472.8 769.117   7
   0  -2  -1 33635.4 759.053   7
   0   2   1 34085.6 694.754   4
   0   2  -2 217267. 1433.18   3
   0   2   2 217668. 1398.23   1
   0  -2   2 215006. 1417.28   1
   0  -2  -2 215714. 1413.01   1
   0   2  -2 217444. 1429.90   1
   0   2   2 215959. 1964.82   7
   0  -2  -2 211244. 1425.47   3
   0   2   2 221434. 1395.16   3
   0  -2   2 218095. 1399.85   3
   0  -2  -3 52605.7 862.596   1
   0   2  -3 51345.4 851.702   1
   0   2   3 51419.9 844.553   1
   0  -2   3 53285.2 868.538   1
   0   2   3 53495.9 848.555   3
   0  -2  -3 52070.7 859.610   3
   0  -2   3 52612.9 849.288   3
   0   2  -3 51890.9 864.336   3
   0  -2  -4 994.257 153.963   1
   0   2   4 894.740 141.289   1
   0   2  -4 1198.85 162.091   1
   0  -2   4 931.020 136.456   1
   0  -2  -4 919.754 144.941   3
   0   2   4 1141.76 160.436   3
   0   2  -4 987.866 145.973   3
   0  -2   4 1173.71 156.851   3
   0  -2   5 5453.85 367.298   1
   0  -2  -5 5906.73 375.272   1
   0   2  -5 5515.09 360.195   1
   0   2   5 5824.52 369.211   1
   0   2  -5 5557.91 371.446   3
   0  -2  -5 6141.79 382.228   3
   0  -2   5 5588.01 363.814   3
   0   2   5 5503.09 364.579   3
   0   2  -6 11044.6 566.744   1
   0  -2   6 11182.2 560.724   1
   0  -2  -6 11406.5 567.966   1
   0   2   6 11630.4 575.373   1
   0  -2  -6 11090.9 571.167   3
   0   2  -6 10939.8 562.937   3
   0  -2   6 11799.8 578.580   3
   0   2   6 11791.8 575.102   3
   0  -2   7 335.597 138.508   1
   0   2  -7-44.5870 87.6660   1
   0  -2  -7 234.786 138.809   1
   0   2   7 152.664 97.2097   1
   0   2   7 300.575 130.934   3
   0  -2  -7 286.650 129.715   3
   0   2  -7 129.347 90.0246   3
   0  -2   7 267.393 145.007   3
   0   2  -8 153201. 2438.27   1
   0  -2  -8 153663. 2440.99   1
   0  -2  -8 156404. 2495.42   3
   0   2   8 169404. 2542.11   1
   0   2  -8 158243. 2484.35   3
   0  -2   8 164660. 2507.55   1
   0  -2   8 155940. 2435.47   3
   0   2   8 158918. 2452.90   3
   0  -2  -9 21833.6 980.036   3
   0   2   9 21471.7 970.017   1
   0   2  -9 21327.9 989.620   3
   0  -2   9 22089.9 985.519   1
   0  -2  -9 21299.9 975.975   1
   0   2  -9 21976.6 990.186   1
   0  -2  -9 22748.4 552.516   6
   0  -2   9 20992.2 955.839   3
   0   2   9 22449.2 983.967   3
   0   2 -10 54456.1 1648.19   1
   0  -2 -10 53716.1 1639.69   1
   0  -2  10 54059.4 1301.68   6
   0  -2 -10 53194.4 840.545   6
   0  -2  10 53514.9 1610.13   3
   0   2  10 55956.5 1635.74   3
   0   2 -11 20638.3 1069.81   1
   0  -2 -11 22462.2 1117.23   1
   0  -2  11 21358.5 840.288   6
   0  -2 -11 21200.1 531.130   6
   0  -2  11 21302.4 1072.73   3
   0   2  11 21616.7 1076.37   3
   0  -2  11 22512.2 503.752   5
   0  -2 -12 39016.5 1540.41   1
   0   2 -12 39861.3 1563.26   1
   0  -2  12 40721.5 1185.08   6
   0  -2 -12 39793.7 722.079   6
   0  -2  12 39838.6 1535.39   3
   0   2  12 38865.7 1519.37   3
   0  -2  12 37516.3 600.316   5
   0   2 -13 595.264 249.768   1
   0  -2 -13 850.482 258.688   1
   0  -2  13 450.061 131.378   6
   0  -2 -13 384.088 75.7551   6
   0   2  13 65.4914 154.050   3
   0  -2  13 737.062 271.272   3
   0  -2 -14 29595.0 1473.26   1
   0   2 -14 31018.2 1518.57   1
   0  -2  14 30374.2 1082.44   6
   0   2  14 29807.6 1457.10   3
   0  -2  14 30460.4 1459.77   3
   0   2 -15 6193.31 718.519   1
   0  -2 -15 5871.18 698.761   1
   0  -2  15 6458.90 512.262   6
   0   2  15 6197.06 702.979   3
   0  -2  15 7314.70 767.484   3
   0  -2 -16 26654.6 1513.46   1
   0   2 -16 28021.1 1561.39   1
   0   2  16 27534.1 1514.44   3
   0  -2  16 30084.4 1586.44   3
   0  -2 -17 386.045 210.810   1
   0   2 -17 331.093 212.160   1
   0  -2  17 456.320 275.518   3
   0   2 -18 1626.99 432.653   1
   0  -2 -18 2294.98 509.417   1
   0   2 -19 4646.60 729.917   1
   0  -2 -19 3832.16 660.156   1
   0   2 -20 14074.3 1276.92   1
   0  -2 -20 16253.6 1367.99   1
   0   2 -21 1063.33 452.189   1
   0  -2 -21 752.500 412.560   1
   0  -2 -22 20401.8 1636.03   1
   0   2 -22 17340.0 1502.24   1
   0   2 -23 1910.97 556.802   1
   0  -2 -23 2410.10 588.592   1
   0  -2 -24 3129.10 687.036   1
   0   2 -24 2908.60 678.528   1
   0  -4   0 999999. 5909.38   7
   0  -4   0 957693. 5091.96   4
   0  -4  -1 91307.0 1786.36   7
   0  -4   1 93243.4 1808.99   7
   0  -4   1 93005.5 1564.95   4
   0   4   1 92036.2 1551.61   4
   0   4  -2 19363.2 396.657   1
   0  -4  -2 20836.4 397.405   1
   0   4   2 20208.9 848.542   7
   0  -4  -2 18693.3 806.610   7
   0   4   2 19695.6 752.610   4
   0  -4   3 34270.5 672.425   1
   0   4   3 33793.5 662.771   1
   0   4  -3 33194.3 679.405   1
   0  -4  -3 35321.1 682.257   1
   0   4   3 33307.3 1112.73   7
   0   4   3 34759.1 1040.27   4
   0   4   4 7340.61 364.815   1
   0  -4   4 7469.29 371.562   1
   0   4  -4 6685.16 356.341   1
   0  -4  -4 7094.01 363.530   1
   0   4   4 7540.14 539.084   7
   0   4   5 5619.15 359.247   1
   0  -4   5 5051.00 344.967   1
   0   4  -5 5227.10 358.129   1
   0  -4  -5 5745.43 369.749   1
   0   4   5 4702.42 436.984   7
   0  -4   5 5258.42 347.481   3
   0   4  -6 27840.3 903.716   1
   0  -4  -6 27602.8 892.195   1
   0  -4   6 27956.4 895.970   1
   0   4   6 27011.2 871.952   1
   0   4   6 26859.9 867.236   3
   0  -4   6 28216.5 887.675   3
   0   4  -7 4288.46 392.673   1
   0  -4  -7 4187.31 382.897   1
   0   4   7 4390.29 386.373   1
   0  -4   7 4475.20 405.543   1
   0  -4   7 4084.05 364.087   3
   0   4   7 4442.54 392.650   3
   0  -4  -8 56241.1 1479.71   1
   0   4  -8 54200.2 1459.02   1
   0  -4   8 56005.8 1472.59   1
   0   4   8 56472.4 1478.88   1
   0   4   8 56056.1 1459.89   3
   0  -4   8 56278.4 1451.65   3
   0  -4  -9 14188.1 797.452   1
   0   4  -9 14152.5 803.568   1
   0   4   9 14377.7 798.466   1
   0  -4   9 13803.5 777.213   1
   0   4   9 12922.0 760.557   3
   0  -4   9 13364.6 762.444   3
   0   4 -10 349.539 178.635   1
   0  -4 -10 517.877 212.747   1
   0  -4  10 565.359 186.612   3
   0   4  10 380.305 174.659   3
   0  -4 -11-110.040 139.326   1
   0   4 -11-30.3381 122.078   1
   0   4  11 39.8250 135.747   3
   0  -4  11 117.820 138.745   3
   0   4 -12 1689.87 330.253   1
   0  -4 -12 1748.20 346.676   1
   0   4  12 1736.95 320.364   3
   0  -4  12 1538.38 338.357   3
   0   4 -13-31.2546 167.870   1
   0  -4 -13 119.034 187.842   1
   0  -4  13-150.445 160.011   3
   0  -4 -14 26655.9 1402.98   1
   0   4 -14 25048.1 1369.48   1
   0  -4 -14 26172.0 735.468   6
   0  -4 -15 1168.87 325.196   1
   0   4 -15 1618.08 376.181   1
   0  -4 -15 1397.36 168.170   6
   0   4 -16-86.7317 206.638   1
   0  -4 -16-133.626 208.665   1
   0  -4 -17 3833.82 606.685   1
   0   4 -17 4487.99 664.625   1
   0  -4 -18 3372.88 579.489   1
   0   4 -18 2572.45 508.070   1
   0   4 -19 12720.8 1190.23   1
   0  -4 -19 13299.1 1197.96   1
   0   4 -20 16703.1 1408.73   1
   0  -4 -20 17017.3 1399.72   1
   0  -4 -21 11963.3 1228.61   1
   0   4 -21 12154.4 1229.11   1
   0  -4 -22 12635.6 1295.05   1
   0   4 -22 13401.4 1341.16   1
   0  -4 -23-90.7699 284.820   1
   0   4 -23 403.814 252.714   1
   0  -6   0 45696.5 1574.07   7
   0  -6   0 44411.3 1352.40   4
   0  -6  -1 101288. 2335.08   7
   0  -6   1 101766. 2350.41   7
   0  -6   1 104615. 2073.80   4
   0  -6   2-202.100 215.302   7
   0  -6  -2 133.817 162.693   7
   0  -6   2 71.6141 107.523   4
   0   6   2 310.806 151.631   4
   0  -6   3 28782.2 472.733   2
   0   6   3 30399.8 1139.04   4
   0  -6   3 29793.6 1111.65   4
   0   6  -4 17685.2 511.119   1
   0  -6  -4 17741.6 502.595   1
   0  -6   4 17686.7 514.746   2
   0   6   4 18184.0 520.517   2
   0   6   4 16539.9 873.481   4
   0  -6  -5 5944.48 354.156   1
   0   6  -5 6042.95 359.310   1
   0   6   5 6739.22 584.876   4
   0  -6  -6 21906.6 753.647   1
   0   6  -6 21223.7 757.109   1
   0  -6   6 22319.1 773.684   1
   0   6   6 19170.7 1015.04   4
   0   6   7 11378.9 603.578   1
   0  -6   7 10984.3 590.775   1
   0  -6  -7 10678.6 588.376   1
   0   6  -7 11317.2 601.686   1
   0  -6   8 31303.5 1081.64   1
   0   6   8 32270.9 1091.51   1
   0  -6  -8 32372.8 1096.02   1
   0   6  -8 30881.5 1087.31   1
   0   6   9 25340.9 1039.32   1
   0  -6  -9 24824.8 1032.74   1
   0   6  -9 22860.6 1002.89   1
   0  -6 -10 8616.45 646.725   1
   0   6 -10 8296.42 645.905   1
   0  -6 -11 18.5190 150.446   1
   0   6 -11 323.094 174.951   1
   0   6 -12 15236.5 971.601   1
   0  -6 -12 15486.1 964.912   1
   0  -6 -13 3305.76 466.156   1
   0   6 -13 3286.79 461.254   1
   0   6 -14 466.632 173.486   1
   0  -6 -14 324.230 159.998   1
   0   6 -15 2050.52 399.138   1
   0  -6 -15 2248.05 438.000   1
   0  -6 -16 1072.21 328.608   1
   0   6 -16 1820.31 449.787   1
   0   6 -17 5810.97 740.601   1
   0  -6 -17 6207.08 754.645   1
   0   6 -18-121.010 214.860   1
   0  -6 -18-139.718 229.940   1
   0   6 -19 886.109 327.291   1
   0  -6 -19 626.695 303.458   1
   0  -6 -20 16610.1 1373.96   1
   0   6 -20 14289.1 1293.40   1
   0   6 -21 5886.23 872.145   1
   0  -6 -21 4317.14 740.893   1
   0  -6 -22 7762.09 1013.30   1
   0   6 -22 8272.04 1047.79   1
   0  -6 -23 3379.61 698.376   1
   0   6 -23 2911.44 655.834   1
   0  -8   0-70.3210 174.951   7
   0  -8   1 35268.8 1641.11   7
   0  -8  -1 33942.9 1600.32   7
   0  -8   2 660.924 218.553   7
   0  -8  -2 1015.12 292.683   7
   0  -8   3 2803.25 463.131   7
   0  -8   4 798.366 251.358   7
   0   8   4 1185.92 284.803   4
   0   8   5 316.359 187.986   4
   0  -8   6 7725.61 379.187   2
   0   8   6 7555.22 706.934   4
   0   8  -7 2633.14 259.427   1
   0  -8  -7 2758.57 258.542   1
   0   8   7 2438.60 416.532   4
   0  -8  -8 194.755 79.7919   1
   0   8  -8 230.805 101.201   1
   0   8   8 246.602 196.055   4
   0   8  -9 7598.35 546.413   1
   0  -8  -9 6332.67 510.386   1
   0   8   9 7022.76 745.516   4
   0  -8 -10 1142.49 223.294   1
   0   8 -10 1002.55 222.593   1
   0   8  10 1442.58 354.357   4
   0   8 -11 3534.06 441.816   1
   0  -8 -11 3218.05 411.327   1
   0   8 -12 1513.94 303.037   1
   0  -8 -12 1167.46 284.369   1
   0  -8 -13 13552.8 930.534   1
   0  -8 -14 13418.7 985.053   1
   0  -8 -15 1765.31 379.813   1
   0  -8 -16 5154.09 669.932   1
   0 -10   0 2682.75 535.887   7
   0 -10  -1 628.396 307.545   7
   0 -10   1 670.545 299.791   7
   0 -10   2 2084.25 498.596   7
   0 -10   3 24194.1 1573.97   7
   0 -10   4 1145.78 430.687   7
   0 -10   5 3175.11 594.954   7
   0 -10   6 693.221 344.021   7
   0 -10   7 10081.3 1058.97   7
   0  10   7 9849.15 893.945   4
   0 -10   8 306.056 298.111   7
   0  10   8 574.663 244.687   4
   0  10   9 23885.1 1459.72   4
   0  10  10 429.497 241.596   4
   0  10  11 7333.33 870.116   4
   0  10  12 1994.68 484.757   4
   0  10  13 814.995 325.553   4
   0  10  14 5308.86 797.338   4
   0  10  15 12594.3 1261.77   4
   0  10  16 2454.55 604.454   4
   0  10  17 1685.89 496.643   4
   0 -12   0 662.522 324.516   7
   0 -12   1 23919.8 1743.57   7
   0 -12   2 272.465 319.059   7
   0 -12   3 8560.71 1053.25   7
   0 -12   4 1449.88 489.446   7
   0 -12   5 2827.98 680.832   7
   0 -12   6 340.697 237.714   7
   1  -1 -24 226.400 279.764   1
   1   1 -24-140.179 389.738   1
   1   1 -23 2041.08 596.335   1
   1  -1 -23 1753.96 542.358   1
   1  -1 -22 6938.36 944.922   1
   1   1 -22 10032.9 1128.81   1
   1  -1 -21-95.2250 251.406   1
   1   1 -21 458.514 215.635   1
   1   1 -20 651.495 362.742   1
   1  -1 -20 1247.50 469.554   1
  -1  -1  20 1342.36 460.926   3
   1   1 -19 59570.0 2492.65   1
   1  -1 -19 64234.7 2587.43   1
  -1  -1  19 62507.6 2495.34   3
  -1   1  19 62847.5 2509.85   3
   1  -1 -18 3949.25 632.073   1
   1   1 -18 3831.43 618.129   1
  -1   1  18 5063.55 718.863   3
  -1  -1  18 3901.34 629.221   3
   1   1 -17 504.049 294.322   1
   1  -1 -17 488.057 322.110   1
  -1   1  17 455.378 261.165   3
  -1  -1  17 420.715 177.336   3
   1  -1 -16 8852.55 856.665   1
   1   1 -16 9789.65 916.428   1
  -1  -1  16 9721.33 594.679   6
  -1   1  16 8594.28 836.168   3
  -1  -1  16 8926.22 851.178   3
   1   1 -15 4692.60 615.702   1
   1  -1 -15 4960.73 622.089   1
  -1  -1  15 5637.93 443.614   6
  -1   1  15 4851.88 589.576   3
  -1  -1  15 5507.81 640.043   3
   1  -1 -14 4434.73 578.555   1
   1   1 -14 4596.30 587.303   1
  -1  -1  14 4080.57 363.862   6
  -1  -1  14 3947.40 525.477   3
  -1   1  14 4334.98 557.841   3
   1   1 -13 1508.01 331.263   1
   1  -1 -13 1073.31 283.635   1
  -1  -1  13 1098.57 189.633   6
  -1  -1  13 445.934 191.111   3
  -1   1  13 878.991 252.206   3
   1  -1 -12 15666.6 970.964   1
   1   1 -12 16242.6 990.357   1
   1  -1 -12 15083.7 524.137   6
  -1  -1  12 14979.7 654.229   6
  -1   1  12 14044.7 909.994   3
  -1  -1  12 15749.9 954.636   3
   1  -1 -11 214324. 3344.24   1
   1   1 -11 214204. 3348.15   1
   1  -1 -11 209742. 1870.69   6
  -1  -1  11 210672. 2385.70   6
  -1  -1  11 207263. 3270.17   3
  -1   1  11 207330. 3271.12   3
   1  -1 -10 4188.23 458.871   1
   1   1 -10 3804.08 440.228   1
   1  -1 -10 4263.08 254.906   6
  -1  -1  10 3949.19 328.140   6
  -1  -1  10 4425.69 460.759   3
  -1   1  10 3990.03 450.078   3
  -1  -1   9 35102.5 1213.93   1
   1   1  -9 36333.4 1230.33   1
   1  -1  -9 35539.0 1228.35   1
  -1   1   9 39389.8 1279.65   1
  -1  -1   9 35829.2 920.286   6
   1  -1  -9 36664.0 723.906   6
  -1  -1   9 37480.6 557.692   5
  -1   1   9 34899.6 1202.97   3
  -1  -1   9 36575.9 1232.18   3
   1  -1  -8 5962.51 486.287   1
  -1   1   8 6081.58 474.152   1
  -1  -1   8 5812.05 458.062   1
   1   1  -8 5783.04 476.747   1
   1  -1  -8 6055.31 286.773   6
  -1  -1   8 6236.32 364.019   6
  -1   1   8 6137.66 477.747   3
  -1  -1   8 6135.02 474.833   3
  -1  -1   8 6168.55 229.238   5
   1   1  -7 87222.6 1668.13   1
  -1   1   7 88824.3 1674.80   1
  -1  -1   7 89220.9 1685.40   1
   1  -1  -7 84178.5 1647.07   1
   1  -1  -7 86513.0 1039.74   6
  -1  -1   7 87592.7 1303.33   6
  -1  -1   7 90052.0 871.301   5
  -1  -1   7 85770.1 1639.75   3
  -1   1   7 86355.2 1664.22   3
   1   1  -6 162274. 2096.64   1
  -1  -1   6 162890. 2089.94   1
   1  -1  -6 161448. 2085.60   1
  -1   1   6 162804. 2096.17   1
   1  -1  -6 159805. 1392.53   6
  -1  -1   6 158579. 1680.40   6
  -1  -1   6 162807. 2081.03   3
  -1   1   6 161332. 2081.15   3
   1   1  -5 150134. 1824.26   1
  -1   1   5 152573. 1845.67   1
  -1  -1   5 149405. 1822.53   1
   1  -1  -5 147986. 1832.12   1
  -1  -1   5 149739. 1818.80   3
  -1   1   5 150865. 1812.69   3
   1  -1  -4 82033.5 1187.95   1
  -1   1   4 81287.4 1185.65   1
  -1  -1   4 82166.1 1186.34   1
   1   1  -4 82370.5 1202.34   1
  -1   1   4 84430.1 1219.10   3
  -1  -1   4 79206.7 1177.88   3
  -1   1   3 288901. 1893.61   3
  -1  -1   3 283551. 1889.86   3
   1  -1  -3 287250. 1915.50   1
   1   1  -3 276351. 1892.79   1
  -1   1   3 286467. 1903.46   1
  -1  -1   2 2481.71 146.644   1
   1   1  -2 2478.77 144.569   1
   1  -1  -2 2516.78 145.490   1
  -1   1   2 2636.19 150.570   1
   1  -1  -1 53369.4 649.517   7
  -1   1   1 54460.3 655.785   7
   1   1   0 6013.40 237.066   7
  -1  -1   0 6225.96 235.567   7
  -1  -1   0 6006.89 239.623   4
   1   1   0 6480.32 246.995   4
  -1   1  -1 243630. 1350.90   1
  -1  -1  -1 238342. 1349.91   1
  -1   1  -2 47079.4 748.066   1
   1  -1   2 48516.3 757.116   1
   1   1   2 48882.5 755.065   1
  -1  -1  -2 49467.7 766.847   1
  -1  -1  -2 48236.1 754.414   3
  -1   1  -2 45781.5 739.253   3
  -1   1  -3 141674. 1531.57   1
  -1  -1  -3 144892. 1547.53   1
   1   1   3 145556. 1553.62   1
   1  -1   3 146241. 1555.63   1
  -1  -1  -3 146245. 1534.62   3
  -1   1  -3 141250. 1529.60   3
   1  -1   3 142093. 1517.03   3
   1   1   3 147186. 1543.46   3
  -1   1  -4 113065. 1553.54   1
  -1  -1  -4 110834. 1541.11   1
   1  -1   4 112369. 1551.00   1
   1   1   4 115431. 1576.69   1
  -1  -1  -4 111940. 1537.31   3
   1  -1   4 114387. 1551.83   3
   1   1   4 116663. 1556.69   3
  -1   1  -4 112727. 1541.19   3
  -1   1  -5 4966.08 362.940   1
  -1  -1  -5 4665.12 355.584   1
   1  -1   5 4853.20 355.414   1
   1   1   5 4541.07 350.043   1
  -1  -1  -5 4625.48 351.021   3
   1   1   5 4746.07 357.718   3
  -1   1  -5 3929.84 323.690   3
   1  -1   5 4444.82 349.296   3
  -1  -1  -6 8786.30 518.981   1
  -1   1  -6 7549.25 489.302   1
   1  -1   6 8909.76 529.800   1
   1   1   6 9397.51 540.157   1
  -1   1  -6 7938.21 503.602   3
  -1  -1  -6 9431.05 543.687   3
   1   1   6 9345.13 545.751   3
   1  -1   6 9161.70 533.513   3
   1  -1   7 393332. 3762.79   1
   1   1   7 400260. 3791.31   1
  -1   1  -7 378526. 3712.91   1
  -1  -1  -7 377921. 3730.38   1
  -1  -1  -7 386842. 1505.95   6
  -1  -1  -7 385221. 3740.34   3
   1   1   7 391865. 3697.83   3
   1  -1   7 382578. 3675.79   3
  -1   1  -7 381267. 3734.14   3
   1   1   8 9193.84 619.127   1
   1  -1   8 8734.09 610.914   1
  -1   1  -8 8428.88 597.403   1
  -1  -1  -8 8440.33 592.234   1
   1  -1   8 8051.96 401.715   6
  -1  -1  -8 8674.80 605.230   3
  -1   1  -8 8283.48 594.569   3
   1  -1   8 9770.98 645.424   3
   1   1   8 8123.70 608.467   3
  -1  -1  -9 41673.3 1397.36   1
  -1   1  -9 41233.2 1394.32   1
   1  -1   9 41861.7 950.983   6
   1   1   9 43108.2 1409.52   3
   1  -1   9 43670.1 1414.15   3
  -1  -1 -10 153146. 2826.50   1
  -1   1 -10 148789. 2787.63   1
   1  -1  10 151920. 1867.52   6
   1  -1  10 153084. 2781.75   3
   1   1  10 154186. 2792.23   3
  -1  -1 -11 67914.9 1972.94   1
  -1   1 -11 64996.5 1934.26   1
   1  -1  11 66066.4 1273.17   6
   1  -1  11 71326.4 2005.96   3
   1   1  11 69642.2 1982.87   3
  -1  -1 -12 4130.26 526.703   1
  -1   1 -12 4979.74 565.598   1
   1  -1  12 4645.49 343.794   6
   1   1  12 4269.14 548.932   3
   1  -1  12 4287.30 536.790   3
  -1  -1 -13 30152.3 1436.95   1
  -1   1 -13 28102.7 1393.12   1
   1  -1  13 28762.9 878.696   6
   1   1  13 27440.0 1375.83   3
   1  -1  13 28202.6 1373.05   3
  -1   1 -14-80.8364 164.251   1
  -1  -1 -14 388.124 309.042   1
   1  -1  14 69.7881 67.6195   6
   1  -1  14 649.990 310.801   3
   1   1  14 97.5465 233.219   3
  -1   1 -15 73387.0 2451.58   1
  -1  -1 -15 73616.7 2449.21   1
  -1  -1 -16 7853.79 848.448   1
  -1   1 -16 7822.71 855.366   1
  -1  -1 -17 16404.2 1250.71   1
  -1   1 -17 16739.4 1266.27   1
  -1  -1 -18 2756.84 565.054   1
  -1   1 -18 2470.50 496.384   1
  -1   1 -19 22558.1 1589.20   1
  -1  -1 -19 22228.0 1575.42   1
  -1   1 -20 343.863 257.817   1
  -1  -1 -20 295.409 189.901   1
  -1   1 -21 167.059 309.739   1
  -1  -1 -21 274.281 214.836   1
  -1   1 -22 788.079 376.845   1
  -1  -1 -22-14.1866 230.505   1
  -1   1 -23 3445.12 749.454   1
  -1  -1 -23 4217.42 791.838   1
   1  -3 -24 10272.4 1232.93   1
   1   3 -24 9103.29 1129.95   1
   1  -3 -23 21993.9 1719.10   1
   1   3 -23 22095.3 1735.72   1
   1  -3 -22 1287.72 409.882   1
   1   3 -22 89.7944 328.132   1
   1  -3 -21 12464.0 1227.90   1
   1   3 -21 10565.3 1132.07   1
   1  -3 -20 2703.72 587.111   1
   1   3 -20 1671.98 510.912   1
   1   3 -19 18875.7 1399.54   1
   1  -3 -19 18014.0 1368.56   1
   1   3 -18 340.314 188.564   1
   1  -3 -18-230.318 197.349   1
  -1   3  18-33.5006 206.611   3
  -1  -3  18-220.939 264.293   3
   1  -3 -17-145.929 227.371   1
   1   3 -17-22.2466 210.157   1
  -1   3  17-351.254 307.749   3
  -1  -3  17-200.537 261.627   3
   1  -3 -16 2382.70 479.994   1
   1   3 -16 2651.30 467.715   1
   1  -3 -16 2485.57 220.043   6
  -1   3  16 1899.71 386.540   3
  -1  -3  16 2842.34 486.791   3
   1  -3 -15 20878.7 1280.39   1
   1   3 -15 21737.8 1306.19   1
   1  -3 -15 22385.7 657.695   6
  -1  -3  15 22183.5 614.483   5
  -1  -3  15 21884.3 1282.83   3
  -1   3  15 22452.0 1294.34   3
   1   3 -14 28400.8 1434.08   1
   1  -3 -14 29711.4 1455.56   1
   1  -3 -14 30278.2 785.185   6
  -1  -3  14 29741.5 762.108   5
  -1  -3  14 30720.5 1443.44   3
  -1   3  14 31355.2 1469.96   3
   1  -3 -13 28615.1 1361.74   1
   1   3 -13 26819.1 1327.85   1
   1  -3 -13 27234.7 753.411   6
  -1  -3  13 26144.3 1283.63   3
  -1   3  13 27108.4 1321.75   3
  -1  -3  13 26497.9 747.573   5
   1   3 -12 35632.2 1446.01   1
   1  -3 -12 34632.9 1423.75   1
   1  -3 -12 35411.7 894.945   6
  -1   3  12 34345.4 1408.12   3
  -1  -3  12 35429.9 1416.52   3
   1  -3 -11 68146.7 1899.19   1
   1   3 -11 69134.1 1928.70   1
  -1   3  11 70491.0 1891.83   3
  -1  -3  11 66865.2 1854.65   3
   1  -3 -10 56491.5 1635.42   1
   1   3 -10 53639.3 1599.34   1
  -1   3  10 57130.2 1616.19   3
  -1  -3  10 53873.5 1582.18   3
  -1   3   9 37097.9 1246.38   1
  -1  -3   9 38274.4 1262.50   1
   1  -3  -9 35140.6 1223.68   1
   1   3  -9 34809.7 1217.23   1
  -1   3   9 37334.3 1235.07   3
  -1  -3   9 37886.4 1240.36   3
   1  -3  -8 117.190 113.958   1
  -1   3   8 238.192 121.134   1
   1   3  -8 239.130 122.393   1
  -1  -3   8 486.058 149.232   1
  -1   3   8 259.172 141.624   3
  -1  -3   8 297.608 137.400   3
  -1  -3   7 6534.02 458.415   1
   1   3  -7 6313.20 449.814   1
   1  -3  -7 5818.74 427.785   1
  -1   3   7 6121.68 435.700   1
  -1  -3   7 5814.63 427.739   3
  -1   3   7 6110.25 444.227   3
   1  -3  -6 35392.6 973.390   1
  -1   3   6 36152.5 977.665   1
  -1  -3   6 36276.1 986.969   1
   1   3  -6 33909.5 968.747   1
  -1  -3   6 34077.0 946.343   3
  -1   3   6 35031.8 968.465   3
   1   3  -5 11331.3 506.255   1
   1  -3  -5 11347.6 499.762   1
  -1   3   5 11017.4 491.094   1
  -1  -3   5 10663.7 487.702   1
  -1  -3   5 10415.4 482.718   3
  -1   3   5 10711.2 483.348   3
   1  -3  -4 20079.7 583.285   1
   1   3  -4 19448.0 581.436   1
  -1   3   4 20102.8 582.368   1
  -1  -3   4 20956.7 602.808   1
  -1   3   4 19381.4 735.051   7
  -1  -3   4 20095.2 588.461   3
  -1   3   4 20016.0 577.102   3
   1  -3  -3 85526.9 1029.22   1
  -1   3   3 86709.3 1024.95   1
  -1  -3   3 88414.0 1051.50   1
   1   3  -3 84509.4 1022.60   1
  -1   3   3 83682.1 1503.78   7
  -1  -3   3 84830.2 1028.61   3
  -1   3   3 85455.7 1015.75   3
  -1  -3   2 1639.07 115.364   1
   1  -3  -2 1804.00 117.103   1
  -1   3   2 1685.01 111.796   1
   1   3  -2 1542.82 111.548   1
   1  -3  -2 1582.39 200.335   7
  -1   3   2 1852.34 220.149   7
  -1   3   2 1662.82 177.038   4
  -1  -3   2 1642.64 115.485   3
  -1   3   2 1587.99 112.130   3
  -1  -3   1 14199.9 607.704   7
   1  -3  -1 14384.9 606.639   7
  -1  -3   1 14254.0 559.012   4
   1  -3  -1 13229.6 484.299   4
  -1   3   1 14444.6 489.759   4
  -1  -3   0 3623.41 312.557   7
   1   3   0 3056.36 261.663   4
   1  -3   0 3210.50 232.904   4
  -1  -3   0 3002.82 264.831   4
   1  -3   1 20385.3 380.131   2
   1   3   1 19920.5 383.656   2
  -1   3  -1 20025.5 378.761   1
  -1  -3  -1 21210.7 383.353   1
   1   3   1 19896.2 737.368   7
  -1  -3  -1 19971.2 731.481   7
   1   3   1 20426.7 698.370   4
  -1  -3  -1 21567.4 382.755   3
  -1   3  -1 20702.0 378.212   3
  -1  -3  -2 10682.5 353.215   1
  -1   3  -2 10954.0 360.164   1
   1   3   2 11076.2 558.278   7
  -1   3  -2 10254.9 349.636   3
  -1  -3  -2 10731.6 352.884   3
   1   3   3 15072.3 495.066   1
   1  -3   3 15939.1 512.653   1
  -1   3  -3 15951.8 518.224   1
  -1  -3  -3 15487.4 506.189   1
   1   3   3 16187.7 691.179   7
  -1   3  -3 15685.3 513.081   3
  -1  -3  -3 15764.7 505.590   3
  -1  -3  -4 7224.48 399.590   1
  -1   3  -4 7012.68 415.400   1
   1  -3   4 7956.16 412.652   1
   1   3   4 7465.32 394.031   1
  -1   3  -4 7361.02 404.731   3
  -1  -3  -4 7515.72 400.695   3
  -1   3  -5 613.981 146.571   1
   1  -3   5 715.489 146.344   1
   1   3   5 641.096 128.200   1
  -1  -3  -5 1089.19 180.540   1
  -1   3  -5 549.350 134.800   3
  -1  -3  -5 655.698 136.572   3
  -1   3  -6 28432.0 945.319   1
  -1  -3  -6 29803.1 962.942   1
   1   3   6 29679.0 962.940   1
   1  -3   6 30965.8 977.526   1
   1  -3   6 29472.0 950.106   3
  -1   3  -6 27695.2 936.232   3
  -1  -3  -6 30087.1 975.731   3
  -1  -3  -7 50320.0 1343.74   1
  -1   3  -7 46950.6 1304.51   1
   1  -3   7 51644.6 1363.68   1
   1   3   7 51224.3 1355.96   1
   1   3   7 52273.1 1350.26   3
   1  -3   7 47700.1 1300.59   3
  -1   3  -7 50613.0 1361.39   3
  -1  -3  -7 51637.2 1369.60   3
  -1  -3  -8 14385.3 773.585   1
  -1   3  -8 14519.5 778.533   1
   1   3   8 16363.0 821.201   1
   1  -3   8 15282.6 796.340   1
   1   3   8 15629.2 792.553   3
   1  -3   8 14935.7 776.722   3
  -1  -3  -8 15901.6 820.451   3
  -1   3  -8 15612.1 810.365   3
  -1   3  -9 9115.84 661.391   1
  -1  -3  -9 7516.67 604.506   1
   1  -3   9 7893.98 605.023   3
   1   3   9 8730.19 631.001   3
  -1   3 -10 61592.3 1792.38   1
  -1  -3 -10 63078.1 1813.11   1
   1   3  10 61191.2 1766.25   3
   1  -3  10 59663.5 1733.08   3
  -1   3 -11 111424. 2525.23   1
  -1  -3 -11 115327. 2580.03   1
  -1  -3 -11 113806. 1251.57   6
   1  -3  11 112338. 2498.71   3
  -1   3 -12 47607.4 1745.52   1
  -1  -3 -12 47586.4 1741.18   1
  -1  -3 -12 50561.7 766.437   6
  -1  -3 -13 2078.16 411.385   1
  -1   3 -13 2664.57 430.399   1
  -1  -3 -13 2547.55 155.430   6
  -1  -3 -14 1223.29 361.331   1
  -1   3 -14 1155.20 323.437   1
   1  -3  14 933.114 113.895   5
  -1   3 -15 18788.0 1249.03   1
  -1  -3 -15 18476.2 1238.75   1
  -1   3 -16 18378.0 1276.84   1
  -1  -3 -16 16908.1 1225.72   1
  -1  -3 -17 205.548 155.127   1
  -1   3 -17 9.86140 242.042   1
  -1   3 -18 3458.66 604.871   1
  -1  -3 -18 2067.55 486.437   1
  -1   3 -19 15039.9 1286.83   1
  -1  -3 -19 14049.1 1258.18   1
  -1   3 -20 2314.29 567.221   1
  -1  -3 -20 2791.20 595.342   1
  -1   3 -21 64.0607 244.053   1
  -1  -3 -21 514.002 320.851   1
  -1   3 -22-78.0726 243.297   1
  -1  -3 -22 254.652 234.981   1
  -1  -3 -23 6648.33 985.674   1
  -1   3 -23 6630.01 983.647   1
   1  -5 -23 821.187 381.921   1
   1   5 -23 767.084 423.920   1
   1  -5 -22 10535.0 1153.50   1
   1   5 -22 11667.5 1241.31   1
   1  -5 -21 255.059 262.623   1
   1   5 -21 517.785 363.803   1
   1   5 -20 22853.8 1601.11   1
   1  -5 -20 23042.9 1585.46   1
   1   5 -19 7865.48 906.574   1
   1  -5 -19 8014.80 921.250   1
   1  -5 -18 17813.9 1308.53   1
   1   5 -18 16981.7 1286.97   1
   1   5 -17 1599.54 418.630   1
   1  -5 -17 1164.09 352.748   1
   1  -5 -16 2690.26 483.184   1
   1   5 -16 1899.12 397.507   1
   1   5 -15 14505.0 1056.21   1
   1  -5 -15 15987.4 1108.75   1
   1   5 -14 692.672 242.560   1
   1  -5 -14 784.026 299.886   1
  -1  -5  14 443.894 147.179   3
   1   5 -13 962.758 313.068   1
   1  -5 -13 910.082 263.824   1
  -1  -5  13 651.958 213.540   3
  -1   5  13 855.351 291.537   3
   1  -5 -12 40068.5 1525.19   1
   1   5 -12 37372.8 1490.13   1
  -1   5  12 40687.5 1515.77   3
  -1  -5  12 40675.2 1525.44   3
   1  -5 -11 87351.1 2145.93   1
   1   5 -11 91509.2 2208.28   1
  -1  -5  11 90838.5 2164.46   3
  -1   5  11 88089.1 2134.84   3
   1  -5 -10 1047.87 242.260   1
   1   5 -10 1033.62 254.492   1
  -1   5  10 1083.76 254.428   3
  -1  -5  10 1127.66 263.247   3
   1   5  -9 17342.8 855.275   1
   1  -5  -9 16794.7 833.410   1
  -1  -5   9 17950.8 868.094   1
  -1   5   9 18047.9 865.346   1
  -1   5   9 17516.2 849.458   3
  -1  -5   9 18486.0 870.602   3
   1   5  -8 27256.5 1003.06   1
   1  -5  -8 28258.6 1011.55   1
  -1   5   8 28491.7 1013.12   1
  -1  -5   8 28785.1 1021.69   1
  -1   5   8 27958.8 993.390   3
  -1  -5   8 28246.4 1005.59   3
   1   5  -7 40633.9 1130.01   1
   1  -5  -7 41390.2 1134.73   1
  -1   5   7 41748.0 1130.10   1
  -1  -5   7 42576.2 1144.80   1
  -1   5   7 41651.0 1125.18   3
  -1  -5   7 40176.3 1104.80   3
   1  -5  -6 5252.10 372.654   1
   1   5  -6 4884.34 359.139   1
  -1   5   6 4633.01 339.682   1
  -1  -5   6 5177.26 367.333   1
  -1  -5   6 4704.84 350.984   3
  -1   5   6 5609.12 377.938   3
   1  -5  -5 23555.6 694.955   1
   1   5  -5 22621.1 692.010   1
  -1   5   5 24713.2 702.908   1
  -1  -5   5 23352.3 695.840   1
  -1  -5   5 23751.5 697.091   3
   1  -5  -4 47235.9 836.901   1
   1   5  -4 47112.9 850.425   1
  -1  -5   4 47601.4 850.180   1
  -1   5   4 47437.4 834.236   1
  -1   5   4 46465.1 1304.07   4
  -1  -5   3 145321. 1194.07   1
   1  -5  -3 139647. 2467.61   7
  -1   5   3 144051. 2180.62   4
  -1  -5   2 14252.2 804.521   7
   1  -5  -2 12722.1 750.223   7
  -1   5   2 14261.3 664.234   4
  -1  -5   2 14029.3 710.656   4
   1  -5  -1 144547. 2511.95   7
  -1  -5   1 146412. 2552.82   7
  -1  -5   1 150031. 2329.47   4
   1  -5   0 122313. 2314.81   7
  -1  -5   0 123505. 2350.42   7
   1  -5   0 127199. 1989.17   4
  -1  -5   0 125801. 2151.63   4
  -1  -5  -1 105669. 2165.77   7
   1   5   1 105410. 1948.99   4
   1  -5   1 108806. 1822.20   4
   1  -5   2 39623.3 605.807   2
   1   5   2 39732.6 611.042   2
  -1   5  -2 42855.5 617.114   1
  -1  -5  -2 42210.9 600.896   1
  -1  -5  -2 42990.0 1384.26   7
   1   5   2 41599.4 1269.55   4
  -1  -5  -3 38589.6 759.228   1
  -1   5  -3 38274.6 760.083   1
   1   5   3 38717.7 759.239   2
   1  -5   3 40273.2 767.528   2
   1   5   3 38257.8 1259.20   4
  -1   5  -4 58970.2 1105.15   1
  -1  -5  -4 59189.7 1101.82   1
   1   5   4 61686.5 1112.37   2
   1   5   4 58425.3 1613.01   4
  -1  -5  -5 3075.57 284.725   1
  -1   5  -5 3176.22 292.744   1
  -1  -5  -6 586.147 149.247   1
  -1   5  -6 1186.80 206.025   1
   1  -5   6 1157.66 195.843   1
   1   5   6 1077.48 173.674   1
   1  -5   7 1163.89 200.259   1
  -1  -5  -7 1062.88 197.310   1
  -1   5  -7 1130.33 221.612   1
   1   5   7 971.136 199.725   1
  -1  -5  -8 86995.3 1915.08   1
  -1   5  -8 86989.2 1899.86   1
   1   5   8 88533.1 1888.84   1
   1  -5   8 86469.9 1872.72   1
  -1  -5  -9 326.193 169.012   1
  -1   5  -9 224.722 135.124   1
  -1   5 -10 17345.6 969.022   1
  -1  -5 -10 18540.4 989.285   1
  -1  -5 -11 32148.1 1369.52   1
  -1   5 -11 32252.0 1383.77   1
  -1  -5 -12 33907.9 1468.51   1
  -1   5 -12 32900.1 1456.81   1
  -1   5 -13-174.497 178.639   1
  -1  -5 -13-104.642 168.387   1
  -1  -5 -14 3249.64 508.831   1
  -1   5 -14 3593.35 537.854   1
  -1  -5 -15-84.3851 131.923   1
  -1   5 -15-158.862 236.691   1
  -1  -5 -16 22050.0 1397.73   1
  -1   5 -16 23876.2 1474.70   1
  -1  -5 -17 10860.8 1029.31   1
  -1   5 -17 10889.1 1047.23   1
  -1  -5 -18 39.2914 231.368   1
  -1   5 -18-213.835 304.392   1
  -1  -5 -19 263.554 230.468   1
  -1   5 -19 230.926 246.164   1
  -1  -5 -20 26204.6 1757.45   1
  -1   5 -20 24529.8 1707.80   1
  -1  -5 -21 635.094 372.765   1
  -1   5 -21 1732.07 517.183   1
  -1  -5 -22-264.687 277.879   1
  -1   5 -22-685.903 486.053   1
  -1   5 -23 1040.96 504.014   1
   1  -7 -23 15365.3 1437.32   1
   1  -7 -22-125.790 255.196   1
   1   7 -22 473.083 327.175   1
   1   7 -21 536.404 233.743   1
   1  -7 -21 550.128 285.985   1
   1   7 -20 2587.94 545.593   1
   1  -7 -20 2942.63 568.131   1
   1   7 -19 11998.1 1137.73   1
   1  -7 -19 14614.4 1238.64   1
   1   7 -18 4167.31 653.033   1
   1  -7 -18 4697.26 680.254   1
   1  -7 -17 986.805 321.311   1
   1   7 -17 270.995 178.025   1
   1   7 -16 780.615 275.341   1
   1  -7 -16 703.310 258.077   1
   1   7 -15 14052.3 1058.24   1
   1  -7 -15 14117.5 1038.36   1
   1  -7 -14 4892.49 593.334   1
   1   7 -14 4738.36 583.751   1
   1   7 -13 14067.8 951.709   1
   1  -7 -13 15444.3 976.449   1
   1  -7 -12 13002.3 861.784   1
   1   7 -12 12619.6 852.755   1
   1   7 -11 5358.76 537.202   1
   1  -7 -11 5483.81 525.647   1
   1  -7 -10 2184.14 315.040   1
   1   7 -10 2429.71 344.479   1
  -1  -7   9 116.962 88.8349   1
   1  -7  -9 60.0897 108.286   1
   1   7  -9 0.84558 74.0641   1
  -1   7   9-42.7202 62.6596   1
   1   7  -8 23007.3 884.439   1
   1  -7  -8 24122.6 882.533   1
  -1  -7   8 24762.0 910.800   1
  -1   7   8 24406.0 1245.59   4
   1  -7  -7 3150.98 297.938   1
   1   7  -7 2890.18 281.364   1
  -1   7   7 3145.45 435.273   4
  -1   7   6 20234.2 656.337   2
  -1   7   6 21341.1 1074.81   4
  -1  -7   5 4530.52 262.600   2
  -1   7   5 3865.45 234.766   2
  -1   7   5 4213.53 473.832   4
  -1  -7   4 12318.6 913.835   7
  -1   7   4 12791.5 778.130   4
   1  -7  -3 55091.3 1871.30   7
  -1  -7   3 54982.2 1894.79   7
  -1  -7   2 38519.1 1582.01   7
   1  -7  -2 40379.7 1590.53   7
   1  -7  -1 4020.09 526.457   7
  -1  -7   1 4031.52 517.952   7
  -1  -7   0 176.382 130.363   7
   1  -7   0 190.628 139.292   7
   1  -7   1 533.706 213.499   7
  -1  -7  -1 772.881 255.107   7
   1  -7   1 584.349 175.176   4
   1  -7   2 13732.1 954.633   7
  -1  -7  -2 13982.9 957.111   7
   1  -7   2 14158.2 812.094   4
   1   7   3 8958.59 692.625   4
  -1   7  -4 985.919 119.017   1
  -1  -7  -4 921.737 111.318   1
   1  -7   4 980.726 119.759   2
   1   7   4 1243.71 136.308   2
   1   7   4 1264.22 292.302   4
  -1  -7  -5 6.93063 51.5489   1
  -1   7  -5 21.4492 49.1536   1
   1   7   5 107.937 74.9000   2
   1  -7   5 59.6084 62.3944   2
   1   7   5 6.04709 99.5348   4
  -1   7  -6 5002.20 375.687   1
  -1  -7  -6 5583.19 390.135   1
   1  -7   6 5628.67 399.701   2
   1   7   6 5679.83 395.579   2
   1   7   6 4715.06 555.772   4
  -1  -7  -7 8917.17 539.169   1
  -1   7  -7 9406.23 558.846   1
   1   7   7 9712.16 574.182   2
   1  -7   7 9568.97 566.369   2
   1   7   7 9580.89 817.478   4
  -1  -7  -8 16314.7 787.137   1
  -1   7  -8 17076.2 814.880   1
   1   7   8 16621.9 805.648   2
   1   7   8 16681.6 1095.13   4
  -1   7  -9 2321.88 353.134   1
  -1  -7  -9 3478.47 385.734   1
  -1   7 -10 1966.08 323.713   1
  -1  -7 -10 2517.33 372.248   1
  -1   7 -11 13477.9 876.429   1
  -1  -7 -11 13492.9 867.755   1
  -1   7 -12 1019.78 272.971   1
  -1  -7 -12 1264.74 288.206   1
  -1  -7 -13 11725.6 907.390   1
  -1   7 -13 10851.5 867.632   1
  -1   7 -14 10077.7 879.707   1
  -1  -7 -14 11340.1 929.843   1
  -1   7 -15 3587.80 542.911   1
  -1  -7 -15 2960.47 500.263   1
  -1  -7 -16 12655.7 1058.54   1
  -1   7 -16 13067.1 1078.64   1
  -1   7 -17 1569.97 392.996   1
  -1  -7 -17 2269.61 483.423   1
  -1  -7 -18 2954.50 559.357   1
  -1   7 -18 3497.81 606.903   1
  -1   7 -19 14016.3 1279.34   1
  -1  -7 -19 14158.0 1244.42   1
  -1  -7 -20 3251.72 647.206   1
  -1   7 -20 2224.80 531.776   1
  -1   7 -21 548.922 339.790   1
  -1  -7 -21 769.648 377.298   1
  -1  -7 -22 1303.72 419.255   1
  -1   9  14 6423.34 828.021   4
  -1   9  13 1273.49 363.480   4
  -1   9  12 3706.21 590.553   4
  -1   9  11 8802.04 888.628   4
  -1   9  10 377.833 218.646   4
  -1   9   9 804.131 289.572   4
  -1   9   8 2594.93 453.129   4
  -1  -9   7 6956.65 849.095   7
  -1   9   7 6065.26 652.979   4
  -1  -9   6 12320.3 1073.00   7
  -1   9   6 13454.1 942.826   4
  -1  -9   5 2758.57 533.530   7
  -1  -9   4 6699.11 786.165   7
  -1  -9   3 17674.2 1259.64   7
  -1  -9   2 25252.6 1488.96   7
   1  -9  -2 27989.0 1543.77   7
   1  -9  -1 403.896 240.748   7
  -1  -9   1 805.878 340.132   7
  -1  -9   0 22375.6 1405.95   7
   1  -9   0 22818.4 1406.85   7
   1  -9   1 6577.57 769.050   7
  -1  -9  -1 8181.29 854.043   7
   1  -9   2 542.693 220.906   7
   1  -9   3 10383.1 962.708   7
   1  -9   4 1585.46 371.079   7
   1  -9   5 278.869 192.082   7
   1   9   5 748.582 233.365   4
   1   9   6 8214.92 784.136   4
   1   9   7 169.742 133.574   4
   1   9   8 7937.63 823.126   4
   1   9   9 329.658 230.030   4
   1   9  10 19119.0 1352.56   4
   1   9  11 14193.4 1195.18   4
   1   9  12 7780.85 900.757   4
   1   9  13 392.803 229.944   4
   1   9  14 1873.32 452.756   4
  -1 -11  11 20.2371 285.254   7
  -1 -11  10 7943.04 1045.51   7
  -1 -11   9 1007.68 383.588   7
  -1 -11   8 9548.72 1092.79   7
  -1 -11   7 175.908 272.990   7
  -1 -11   6 203.037 194.481   7
  -1 -11   5 680.015 295.615   7
  -1 -11   4 10163.0 1098.44   7
  -1 -11   3 5060.09 763.644   7
  -1 -11   2 10538.0 1098.04   7
   1 -11  -1 484.844 336.840   7
  -1 -11   1 733.415 333.147   7
  -1 -11   0 28952.6 1801.32   7
   1 -11   0 28896.7 1796.27   7
   1 -11   1-53.1772 236.452   7
   1 -11   2 1210.71 426.044   7
   1 -11   3 4768.43 748.517   7
   1 -11   4 7987.33 979.278   7
   1 -11   5 3780.96 693.641   7
   1 -11   6 333.294 318.113   7
   1 -11   7 1179.82 487.776   7
   1 -11   8 15976.4 1425.46   7
   1  11   8 17181.8 1292.25   4
   1 -11   9 3079.28 675.696   7
   1  11   9 2173.26 495.754   4
   1  11  10 907.423 337.461   4
   1  11  11 378.534 299.051   4
   2   0 -24 1548.60 463.234   1
   2   0 -23 269.731 185.706   1
   2   0 -22 20569.5 1590.24   1
  -2   0  22 21303.5 1595.94   3
   2   0 -21 713.031 382.196   1
  -2   0  21 137.416 260.976   3
   2   0 -20 9570.81 1026.31   1
  -2   0  20 7780.67 911.127   3
   2   0 -19 218.235 310.365   1
  -2   0  19 122.477 278.231   3
   2   0 -18 8412.50 906.535   1
  -2   0  18 8342.70 891.162   3
   2   0 -17 76.2563 197.228   1
  -2   0  17 63.3066 222.080   3
   2   0 -16 12086.1 998.676   1
  -2   0  16 13033.3 1004.13   3
  -2   0  15 8.80115 194.573   3
   2   0 -15-78.6894 147.307   1
  -2   0  14 2302.41 393.719   3
   2   0 -14 3349.42 474.744   1
   2   0 -13 148.786 151.596   1
  -2   0  13 18.7835 51.1877   6
   2   0 -12 23205.5 1152.78   1
  -2   0  12 23047.0 799.191   6
  -2   0  12 24256.9 1172.07   3
  -2   0  11-4.72938 167.665   3
   2   0 -11 30.6503 131.350   1
  -2   0  11 3.26683 40.0024   6
  -2   0  10 22804.9 1011.07   1
   2   0 -10 23242.1 1037.14   1
  -2   0  10 21311.8 696.258   6
   2   0 -10 21788.5 686.167   6
  -2   0  10 22812.7 1018.08   3
  -2   0   9 35.9304 117.368   3
   2   0  -9 136.235 111.724   1
  -2   0   9-97.9693 128.620   1
  -2   0   9-28.1396 61.7503   6
   2   0  -9 84.7302 65.9457   6
   2   0  -9 36.6316 37.9748   5
  -2   0   8 10396.5 609.633   1
   2   0  -8 10140.6 602.968   1
   2   0  -8 9857.15 415.352   6
  -2   0   8 9970.30 435.540   6
   2   0  -8 10563.7 306.050   5
  -2   0   8 10254.5 605.497   3
  -2   0   7-0.21227 99.8835   3
   2   0  -7 104.630 82.3499   1
  -2   0   7 109.169 75.4711   1
   2   0  -7-28.5259 45.0411   6
  -2   0   7 196.628 77.0193   6
   2   0  -7 44.4708 25.6166   5
  -2   0   6 200542. 2266.75   3
  -2   0   6 201116. 2284.63   1
   2   0  -6 193322. 2247.59   1
   2   0  -6 199901. 1698.87   6
  -2   0   6 196601. 1731.11   6
   2   0  -6 195289. 1376.67   5
   2   0  -5 102.087 59.5139   1
  -2   0   5-4.01118 72.0325   1
  -2   0   5 202.801 75.0971   6
   2   0  -5 11.9395 32.0177   6
   2   0  -5 98.8998 47.9184   5
  -2   0   4 697716. 3399.00   1
   2   0  -4 697171. 3376.04   1
  -2   0   3 26.5210 31.3890   6
   2   0  -3 47.8830 30.2057   6
   2   0  -3 13.9165 38.3570   1
  -2   0   3-1.90852 32.6560   1
  -2   0   2 100562. 919.192   6
   2   0  -2 103810. 917.056   6
   2   0   0 731199. 2565.45   2
  -2   0   0 726067. 2527.02   2
   2   0   1 12.9896 31.3532   2
   2   0   1 29.0768 18.4711   5
  -2   0  -2 38965.0 767.430   1
   2   0   3-26.7244 51.1699   1
  -2   0  -3 53.8280 49.8179   1
  -2   0  -3 93.6176 59.3902   3
   2   0   4 733.623 157.424   1
  -2   0  -4 530.525 132.251   1
  -2   0  -4 538.245 132.642   3
  -2   0  -5 160.299 89.4419   1
   2   0   5-39.2295 51.2167   1
  -2   0  -5 137.981 84.3227   3
   2   0   6 265877. 2979.85   1
  -2   0  -6 256933. 2949.02   1
   2   0   6 261133. 1425.89   6
  -2   0  -6 254370. 2931.72   3
  -2   0  -7-67.4133 109.482   3
   2   0   7 16.4442 117.023   1
  -2   0  -7-67.9552 111.934   1
   2   0   7 28.0495 24.9515   6
   2   0   8 230128. 3149.21   1
  -2   0  -8 219581. 3112.66   1
   2   0   8 223869. 1538.77   6
  -2   0  -8 220908. 3127.83   3
  -2   0  -9-210.799 162.610   1
   2   0   9 65.9433 36.0274   6
  -2   0 -10 36737.0 1433.99   1
   2   0  10 37987.3 714.457   6
  -2   0 -11 215.211 138.756   1
   2   0  11 82.6954 55.4500   6
  -2   0 -12 2878.10 447.989   1
   2   0  12 3047.60 218.642   6
  -2   0 -13 34.1768 171.218   1
  -2   0 -14 83179.0 2557.92   1
  -2   0 -15 109.702 245.587   1
  -2   0 -16 13584.7 1121.02   1
  -2   0 -17 866.089 372.126   1
  -2   0 -18 18334.5 1405.83   1
  -2   0 -19-147.062 241.733   1
  -2   0 -20 13842.8 1314.79   1
  -2   0 -21 57.8144 256.016   1
  -2   0 -22 5861.99 919.420   1
  -2   0 -23 327.320 373.109   1
   2   2 -24 8711.73 1100.13   1
   2  -2 -24 8473.57 1075.25   1
   2   2 -23 71.9061 252.670   1
   2  -2 -23 317.952 272.068   1
   2  -2 -22 6818.74 895.439   1
   2   2 -22 7568.28 943.139   1
   2  -2 -21 5655.04 815.337   1
   2   2 -21 6929.31 901.210   1
  -2  -2  21 6469.12 869.438   3
  -2   2  21 7620.66 951.514   3
   2  -2 -20 11129.9 1099.38   1
   2   2 -20 12435.9 1172.33   1
  -2   2  20 10981.1 1088.63   3
  -2  -2  20 12566.7 1169.90   3
   2  -2 -19 5422.49 748.809   1
   2   2 -19 5865.30 786.335   1
  -2  -2  19 5464.89 740.586   3
  -2   2  19 5716.47 734.813   3
   2   2 -18-19.4655 180.649   1
   2  -2 -18 283.898 261.178   1
  -2  -2  18 67.8074 230.007   3
  -2   2  18-196.473 209.036   3
   2   2 -17 5294.62 694.387   1
   2  -2 -17 5867.52 708.801   1
  -2   2  17 5373.05 690.735   3
  -2  -2  17 5419.41 683.145   3
   2   2 -16 30751.6 1582.65   1
   2  -2 -16 29360.1 1547.55   1
   2  -2 -16 31021.5 847.732   6
  -2   2  16 30590.3 1546.66   3
  -2  -2  16 31440.6 1564.10   3
  -2  -2  15 104.979 152.366   3
   2  -2 -15-97.0994 179.836   1
   2   2 -15 303.969 234.996   1
   2  -2 -15 132.829 73.3902   6
  -2   2  15-106.702 184.958   3
  -2  -2  14 3099.96 469.496   3
  -2   2  14 3074.24 474.147   3
   2  -2 -14 3881.53 519.463   1
   2   2 -14 3269.25 494.284   1
   2  -2 -14 3433.57 281.904   6
  -2  -2  14 3574.10 382.979   6
   2   2 -13 8478.67 738.505   1
   2  -2 -13 9826.89 794.015   1
  -2  -2  13 8503.60 369.622   5
   2  -2 -13 8280.61 432.902   6
  -2  -2  13 8697.86 579.318   6
  -2  -2  13 7530.18 690.999   3
  -2   2  13 8178.79 722.455   3
   2  -2 -12 30470.8 1322.73   1
   2   2 -12 31149.9 1338.51   1
   2  -2 -12 30373.2 816.694   6
  -2  -2  12 30478.6 1049.26   6
  -2  -2  12 33611.0 1361.82   3
  -2  -2  12 30786.5 714.860   5
  -2   2  12 29776.4 1278.90   3
  -2  -2  11 1261.82 260.077   3
  -2   2  11 1581.65 308.024   3
   2   2 -11 1006.34 248.129   1
   2  -2 -11 2003.10 348.714   1
  -2  -2  11 1430.22 225.724   6
   2  -2 -11 1285.72 168.749   6
  -2  -2  11 1531.40 165.388   5
   2  -2 -10 20583.3 974.027   1
  -2   2  10 21323.4 983.710   1
   2   2 -10 20832.5 984.408   1
  -2  -2  10 21412.6 834.948   6
   2  -2 -10 21569.7 681.450   6
  -2   2  10 21429.4 985.600   3
  -2  -2  10 22505.5 1001.40   3
  -2  -2  10 21173.0 607.256   5
  -2   2   9 46129.6 1359.87   1
  -2  -2   9 42133.5 1310.51   1
   2  -2  -9 42340.3 1316.29   1
   2   2  -9 43653.3 1331.13   1
  -2  -2   9 45400.3 1181.25   6
  -2   2   9 42945.4 1307.32   3
  -2  -2   9 42074.2 1300.26   3
   2   2  -8 13325.5 698.359   1
  -2  -2   8 14662.3 723.891   1
  -2   2   8 13912.5 701.881   1
   2  -2  -8 13518.7 689.149   1
  -2  -2   8 15076.2 665.091   6
  -2  -2   8 14487.9 724.787   3
  -2   2   8 13576.2 702.124   3
  -2  -2   7 137982. 2063.34   1
   2   2  -7 140162. 2078.20   1
  -2   2   7 145083. 2114.33   1
   2  -2  -7 141720. 2072.08   1
  -2   2   7 143741. 2074.97   3
  -2  -2   7 143335. 2086.57   3
  -2  -2   6 57764.4 1216.34   1
  -2   2   6 58558.6 1225.55   1
   2   2  -6 56805.1 1212.05   1
   2  -2  -6 57728.6 1215.67   1
  -2   2   6 59511.3 1221.55   3
  -2  -2   6 60692.5 1237.93   3
  -2  -2   5 11516.7 494.550   3
  -2   2   5 11541.3 494.145   3
   2  -2  -5 12146.5 503.362   1
  -2  -2   5 12838.4 517.873   1
   2   2  -5 11614.0 495.453   1
  -2   2   5 12254.8 503.714   1
   2   2  -4 15130.9 499.028   1
  -2   2   4 14095.5 484.609   1
  -2  -2   4 14529.9 494.799   1
   2  -2  -4 16520.9 516.100   1
  -2  -2   3 14796.2 430.490   1
  -2   2   3 14601.9 434.008   1
   2   2  -3 14318.6 419.332   1
   2  -2  -3 15183.3 424.645   1
  -2   2   3 14241.1 488.732   7
  -2  -2   2 359749. 1793.96   1
  -2   2   2 374917. 1782.05   1
   2  -2  -2 366748. 2444.00   7
  -2   2   2 370943. 2436.68   7
  -2   2   1 61451.3 657.885   2
  -2  -2   1 60715.4 663.416   2
  -2  -2   1 63476.7 1066.16   7
   2   2  -1 61461.1 1053.85   7
   2  -2  -1 60796.0 690.692   4
  -2  -2   1 60090.2 1043.84   4
   2   2   0 53518.8 690.221   2
   2  -2   0 54690.8 689.811   2
  -2   2   0 55545.2 676.288   2
  -2  -2   0 54961.7 688.233   2
  -2  -2   0 56867.1 1016.19   7
   2   2   0 57623.0 1039.67   7
  -2  -2   0 56651.0 1047.11   4
   2   2   0 56059.0 1038.74   4
  -2   2  -1 54580.7 781.663   1
  -2  -2  -1 54811.9 786.628   1
   2  -2   1 55381.1 794.896   2
   2   2   1 52934.5 787.932   2
   2   2   1 55405.8 1050.96   7
  -2   2  -2 151906. 1512.65   1
  -2  -2  -2 152656. 1518.12   1
  -2   2  -2 151917. 1510.53   3
   2   2   3 4625.28 308.051   1
  -2   2  -3 4780.00 306.336   1
  -2  -2  -3 4697.33 308.486   1
   2  -2   3 4769.83 310.438   1
  -2  -2  -3 5196.47 319.495   3
  -2   2  -3 4610.77 301.784   3
  -2   2  -4 4304.97 336.222   1
  -2  -2  -4 5591.93 372.625   1
   2   2   4 5375.09 357.691   1
   2  -2   4 5808.34 372.841   1
  -2   2  -4 4555.00 332.738   3
  -2  -2  -4 5409.79 359.463   3
  -2   2  -5 50449.6 1206.64   1
  -2  -2  -5 50764.0 1207.04   1
   2   2   5 53736.4 1234.88   1
   2  -2   5 49959.4 1195.05   1
  -2  -2  -5 51078.9 1214.71   3
  -2   2  -5 48939.4 1190.78   3
   2   2   6 208.148 96.0494   1
   2  -2   6 518.775 139.537   1
  -2  -2  -6 267.773 99.6847   1
  -2   2  -6 162.294 117.683   1
  -2  -2  -6 439.410 153.480   3
  -2   2  -6 304.130 136.096   3
  -2   2  -7 6990.59 522.928   1
  -2  -2  -7 8181.91 572.468   1
   2  -2   7 8178.13 558.151   1
   2   2   7 8049.60 559.657   1
  -2   2  -7 8700.84 583.699   3
  -2  -2  -7 8409.56 575.177   3
  -2  -2  -8 258300. 3377.59   1
  -2   2  -8 250701. 3327.44   1
   2  -2   8 262939. 3362.09   1
   2   2   8 270606. 3411.75   1
  -2  -2  -8 262113. 3394.30   3
  -2   2  -8 255154. 3366.83   3
  -2   2  -9 30718.7 1239.17   1
  -2  -2  -9 32587.3 1276.30   1
  -2  -2 -10 17422.2 986.306   1
  -2   2 -10 17228.6 969.990   1
  -2   2 -11 119.376 114.546   1
  -2  -2 -11 306.261 155.158   1
  -2   2 -12 8227.00 738.615   1
  -2  -2 -12 8294.74 750.459   1
   2  -2  12 8383.08 524.946   6
  -2  -2 -13 2075.94 397.524   1
  -2   2 -13 1648.37 341.532   1
   2  -2  13 1803.92 254.100   6
  -2  -2 -13 2173.50 161.012   5
  -2  -2 -14 26.6959 163.280   1
   2  -2  14 37.8390 57.4586   6
  -2   2 -15 1773.56 402.633   1
  -2  -2 -15 1181.60 367.429   1
  -2   2 -16 180.620 227.940   1
  -2  -2 -16 673.315 288.217   1
  -2  -2 -17 769.644 328.034   1
  -2   2 -17-63.6548 210.572   1
  -2  -2 -18 68.8064 231.389   1
  -2   2 -18 395.474 229.166   1
  -2   2 -19 3485.99 646.619   1
  -2  -2 -19 1756.00 444.394   1
  -2   2 -20 36387.7 2113.48   1
  -2  -2 -20 33083.5 2013.46   1
  -2  -2 -21 377.078 359.815   1
  -2   2 -21-151.378 273.337   1
  -2  -2 -22 4040.01 761.411   1
  -2   2 -22 3739.06 739.012   1
  -2  -2 -23 2010.67 562.427   1
  -2   2 -23 918.024 428.156   1
   2  -4 -24 518.060 276.644   1
   2   4 -24 679.858 333.042   1
   2  -4 -23 4042.72 747.416   1
   2   4 -23 4113.82 741.321   1
   2  -4 -22 44516.8 2333.35   1
   2   4 -22 42645.6 2286.90   1
   2   4 -21 2355.12 560.274   1
   2  -4 -21 2229.30 519.540   1
   2   4 -20 2710.23 561.538   1
   2  -4 -20 2728.09 573.011   1
   2   4 -19 9049.71 967.264   1
   2  -4 -19 11656.5 1083.98   1
  -2  -4  19 11855.0 1091.94   3
  -2   4  19 11327.7 1073.52   3
   2   4 -18 25661.0 1558.16   1
   2  -4 -18 26935.4 1564.05   1
  -2  -4  18 28409.4 1611.83   3
  -2   4  18 29151.1 1632.05   3
   2   4 -17-21.5283 138.970   1
   2  -4 -17 427.872 268.876   1
   2  -4 -17 60.3413 62.7350   6
  -2  -4  17 11.2660 210.961   3
  -2   4  17-18.3844 237.187   3
   2   4 -16 258.077 228.943   1
   2  -4 -16 16.8677 140.325   1
   2  -4 -16 228.946 87.2756   6
  -2   4  16 320.868 153.420   3
  -2  -4  16 204.167 92.0647   5
  -2  -4  16 42.7054 181.834   3
   2   4 -15 19293.4 1211.28   1
   2  -4 -15 19940.1 1206.24   1
   2  -4 -15 18758.8 742.414   6
  -2   4  15 17890.6 1137.22   3
  -2  -4  15 19207.0 763.599   5
  -2  -4  15 18465.5 1156.45   3
   2  -4 -14 62905.9 2061.92   1
   2   4 -14 60436.6 2026.98   1
  -2   4  14 59593.7 1992.57   3
  -2  -4  14 60548.0 2007.49   3
   2   4 -13 2904.53 427.528   1
   2  -4 -13 4043.66 505.137   1
  -2  -4  13 3361.54 460.201   3
  -2   4  13 3647.08 472.889   3
   2  -4 -12 4268.57 487.615   1
   2   4 -12 3672.22 465.625   1
  -2  -4  12 2963.95 415.952   3
  -2   4  12 3790.61 466.984   3
   2   4 -11 145.601 100.752   1
   2  -4 -11 284.695 176.152   1
  -2   4  11-81.4396 110.250   3
  -2  -4  11 378.380 180.010   3
   2   4 -10 678.542 200.767   1
  -2   4  10 901.270 227.016   1
   2  -4 -10 563.572 192.721   1
  -2  -4  10 1236.38 252.769   3
  -2   4  10 728.875 205.668   3
  -2  -4   9 719.662 185.649   1
   2   4  -9 388.966 154.650   1
   2  -4  -9 341.548 111.660   1
  -2   4   9 189.705 84.3369   1
  -2   4   9 594.323 156.868   3
  -2  -4   9 425.062 153.063   3
   2  -4  -8 37847.5 1152.87   1
  -2   4   8 38459.8 1160.72   1
  -2  -4   8 39685.5 1185.39   1
   2   4  -8 38869.4 1173.75   1
  -2   4   8 39544.5 1165.41   3
  -2  -4   8 37657.1 1136.18   3
  -2  -4   7 134687. 2035.00   1
   2  -4  -7 133406. 2003.34   1
   2   4  -7 132073. 2018.07   1
  -2   4   7 140315. 2050.00   1
  -2   4   7 135130. 2311.81   7
  -2   4   7 135319. 1995.84   3
  -2  -4   7 134325. 1999.76   3
  -2  -4   6 892.736 177.078   3
  -2   4   6 1303.34 182.917   3
  -2   4   6 1114.87 219.124   7
   2   4  -6 837.569 160.121   1
  -2   4   6 1107.88 169.479   1
  -2  -4   6 1192.05 184.043   1
   2  -4  -6 1432.43 203.635   1
  -2   4   5 75.3517 55.9093   3
  -2  -4   5 91.0385 55.5967   3
   2  -4  -5 237.264 88.1622   1
  -2   4   5 115.808 51.1639   1
  -2  -4   5 250.712 100.655   1
   2   4  -5 238.970 85.4267   1
  -2   4   5 252.297 108.422   7
   2  -4  -4 83587.0 1128.18   1
  -2  -4   4 81869.5 1171.77   1
   2   4  -4 82235.5 1142.66   1
  -2   4   4 83844.6 1708.67   7
  -2  -4   4 82746.9 1167.00   3
  -2   4   4 86378.2 1152.75   3
  -2  -4   3 240238. 1658.82   1
  -2   4   3 242913. 1631.73   1
  -2   4   3 240524. 2876.18   7
   2  -4  -3 239407. 2836.88   7
  -2   4   3 240561. 1618.88   3
  -2  -4   3 246299. 1667.08   3
  -2   4   3 236404. 2375.20   4
  -2  -4   2 125009. 970.168   1
  -2   4   2 125582. 924.760   1
  -2  -4   2 123769. 2102.13   7
   2  -4  -2 125457. 2056.46   7
  -2   4   2 123222. 1598.25   4
  -2  -4   2 121964. 1960.13   4
   2  -4  -1 11002.2 615.685   7
  -2  -4   1 10890.3 631.237   7
  -2  -4   1 11486.4 606.241   4
   2  -4  -1 11227.3 485.290   4
   2   4   0 205952. 2733.18   7
  -2  -4   0 204680. 2698.11   7
   2  -4   0 206116. 2080.87   4
   2   4   0 203382. 2535.30   4
  -2  -4   0 205515. 2614.28   4
   2  -4   1 108356. 1065.90   2
   2   4   1 103939. 1075.97   2
  -2  -4  -1 109774. 1050.73   1
  -2   4  -1 110278. 1050.38   1
   2   4   1 109901. 2018.40   7
  -2  -4  -1 107372. 1976.91   7
  -2   4  -1 111821. 1047.74   3
   2   4   1 111199. 1932.73   4
  -2  -4  -1 111814. 1047.64   3
   2   4   2 30599.9 687.312   2
   2  -4   2 32836.8 699.579   2
  -2   4  -2 31633.3 678.938   1
  -2  -4  -2 32512.3 689.446   1
   2   4   2 33621.0 1130.95   7
  -2  -4  -2 32075.6 676.167   3
  -2   4  -2 33287.4 688.543   3
   2   4   2 30613.6 1055.36   4
   2   4   3 288674. 2393.32   2
   2  -4   3 296190. 2384.17   2
  -2  -4  -3 293848. 2371.25   1
  -2   4  -3 288669. 2375.35   1
   2   4   3 290826. 3378.34   7
  -2   4  -3 291756. 2386.41   3
  -2  -4  -3 296907. 2345.18   3
  -2  -4  -4 93492.8 1495.19   1
  -2   4  -4 92887.5 1504.22   1
  -2   4  -4 91665.1 1493.49   3
  -2  -4  -4 91872.5 1481.91   3
  -2  -4  -5 70789.5 1438.70   1
  -2   4  -5 68056.1 1410.59   1
  -2  -4  -5 71115.4 1433.79   3
  -2   4  -5 72319.2 1449.78   3
  -2  -4  -6 25628.3 933.517   1
  -2   4  -6 24919.4 927.141   1
   2   4   6 25338.3 924.687   1
   2  -4   6 26586.5 945.836   1
  -2   4  -6 25729.7 942.364   3
  -2  -4  -6 25471.0 931.720   3
  -2  -4  -7 42923.8 1288.08   1
  -2   4  -7 41180.4 1276.16   1
   2  -4   7 43475.6 1291.81   1
   2   4   7 43493.2 1295.50   1
  -2   4  -7 43025.6 1309.45   3
  -2  -4  -7 45400.1 1337.78   3
  -2   4  -8 44025.1 1399.86   1
  -2  -4  -8 46120.9 1423.53   1
   2   4   8 47040.1 1426.26   1
   2  -4   8 44122.8 1388.62   1
  -2   4  -8 45177.1 1426.78   3
  -2  -4  -8 45027.8 1416.03   3
  -2   4  -9 5989.48 548.495   1
  -2  -4  -9 5529.29 532.767   1
  -2   4 -10 11445.2 798.467   1
  -2  -4 -10 11586.6 805.011   1
  -2  -4 -11 72478.1 2089.60   1
  -2   4 -11 71743.5 2093.24   1
  -2   4 -12 2539.65 439.169   1
  -2  -4 -12 1991.35 381.656   1
  -2  -4 -13 10822.4 879.388   1
  -2   4 -13 12667.2 978.133   1
  -2  -4 -13 11786.0 345.513   6
  -2  -4 -14 5279.66 663.039   1
  -2   4 -14 5342.78 653.198   1
  -2  -4 -15 6084.11 718.730   1
  -2   4 -15 4967.22 677.136   1
  -2  -4 -16 969.956 338.561   1
  -2   4 -16 359.205 213.413   1
  -2  -4 -17 20165.9 1430.59   1
  -2   4 -17 20207.6 1432.01   1
  -2  -4 -18 430.285 282.884   1
  -2   4 -18 73.9001 258.384   1
  -2   4 -19 6095.79 851.096   1
  -2  -4 -19 3934.10 687.323   1
  -2  -4 -20 3767.21 664.464   1
  -2   4 -20 5774.52 842.090   1
  -2  -4 -21 1583.89 431.272   1
  -2   4 -21 1989.46 536.491   1
  -2  -4 -22 419.602 301.391   1
  -2   4 -22 122.366 238.810   1
   2   6 -24 796.468 346.497   1
   2  -6 -23 4913.45 797.879   1
   2   6 -23 3797.20 729.194   1
   2  -6 -22 21955.0 1649.50   1
   2   6 -22 19170.0 1553.53   1
   2   6 -21 1103.53 372.613   1
   2  -6 -21 1207.21 375.086   1
   2   6 -20 10726.9 1089.21   1
   2  -6 -20 9052.55 989.655   1
   2  -6 -19 25235.2 1598.61   1
   2   6 -19 24274.1 1584.61   1
   2   6 -18 7693.50 877.181   1
   2  -6 -18 7890.46 875.791   1
   2  -6 -17 262.416 173.250   1
   2   6 -17 75.9671 216.859   1
   2  -6 -16 5541.63 661.980   1
   2   6 -16 5027.07 639.440   1
   2  -6 -15 442.882 219.519   1
   2   6 -15 63.0477 157.985   1
   2   6 -14 13393.4 959.679   1
   2  -6 -14 15506.1 1017.10   1
  -2  -6  14 14558.7 979.763   3
   2   6 -13 25269.8 1257.97   1
   2  -6 -13 24653.3 1230.84   1
  -2   6  13 24987.1 1227.49   3
  -2  -6  13 24221.1 1212.34   3
   2   6 -12 99401.4 2366.69   1
   2  -6 -12 100964. 2363.38   1
  -2  -6  12 99039.7 2314.85   3
  -2   6  12 98167.7 2302.25   3
   2  -6 -11 20222.8 1009.82   1
   2   6 -11 20106.4 1012.42   1
  -2   6  11 19728.7 991.699   3
  -2  -6  11 20524.8 1011.48   3
   2   6 -10 22388.9 1005.54   1
   2  -6 -10 23442.4 1022.60   1
  -2   6  10 22840.1 1008.12   1
  -2   6  10 23674.5 1014.62   3
  -2  -6  10 23001.6 999.342   3
   2   6  -9 16440.3 809.703   1
   2  -6  -9 16975.1 814.036   1
  -2   6   9 17853.0 831.604   1
  -2  -6   9 16685.9 814.939   1
  -2  -6   9 17236.9 810.717   3
  -2   6   9 16389.9 786.907   3
   2  -6  -8 44531.5 1213.26   1
   2   6  -8 41765.4 1197.76   1
  -2   6   8 44158.3 1205.35   1
  -2  -6   8 42866.2 1209.14   1
  -2  -6   8 43088.8 1190.80   3
  -2   6   8 42857.1 1181.83   3
   2  -6  -7 29938.3 906.793   1
   2   6  -7 30826.1 942.929   1
  -2   6   7 30027.6 920.927   1
  -2  -6   7 31622.1 950.761   1
  -2  -6   7 31254.7 937.022   3
  -2   6   7 32202.4 943.884   3
   2   6  -6 3042.00 271.906   1
   2  -6  -6 3416.05 278.665   1
  -2  -6   6 3257.81 281.578   1
  -2   6   6 3142.45 264.122   1
  -2  -6   6 3070.81 266.683   3
  -2   6   6 3610.43 397.835   4
  -2   6   5 71690.9 1093.04   1
  -2  -6   5 74777.4 1141.50   1
  -2   6   5 75713.1 1759.15   4
  -2   6   4 23180.0 486.257   1
  -2  -6   4 23310.3 525.028   1
  -2  -6   4 23682.3 1164.41   7
   2  -6  -4 23006.5 1109.85   7
  -2   6   4 22381.7 920.051   4
   2  -6  -3 6937.48 610.645   7
  -2  -6   3 6534.80 596.838   7
  -2   6   3 7177.29 511.823   4
   2  -6  -2 2683.62 391.997   7
  -2  -6   2 3239.61 438.356   7
  -2  -6   2 2559.66 348.821   4
  -2  -6   1 879.805 228.338   7
   2  -6  -1 791.382 232.865   7
  -2  -6   1 657.188 194.313   4
   2  -6   0 88942.1 2182.05   7
  -2  -6   0 91734.4 2239.64   7
   2  -6   0 89286.4 1774.37   4
  -2  -6  -1 167851. 3023.63   7
   2  -6   1 165767. 3011.98   7
   2  -6   1 170673. 2466.68   4
   2   6   1 169720. 2817.43   4
  -2   6  -2 30156.3 564.769   1
  -2  -6  -2 32886.0 554.976   1
   2  -6   2 30988.4 1063.39   4
   2   6   2 32391.3 1250.62   4
  -2  -6  -3 63404.4 1007.60   1
  -2   6  -3 64196.2 1028.54   1
   2  -6   3 61538.7 1017.03   2
   2   6   3 60932.7 1013.25   2
   2   6   3 64904.3 1826.40   4
  -2  -6  -4 9361.19 456.651   1
  -2   6  -4 8893.64 446.333   1
   2   6   4 9078.81 453.925   2
   2  -6   4 10058.8 472.036   2
   2   6   4 8382.42 688.794   4
  -2  -6  -5 36410.2 991.233   1
  -2   6  -5 35634.8 1001.42   1
   2   6   5 36161.5 1004.01   2
   2  -6   5 36567.5 1005.46   2
   2   6   5 34670.8 1417.34   4
  -2  -6  -6 3236.73 335.283   1
  -2   6  -6 3588.95 350.696   1
   2  -6   6 3587.62 349.564   2
   2   6   6 2946.80 319.485   2
  -2  -6  -7 32460.9 1106.32   1
  -2   6  -7 33284.2 1138.94   1
   2   6   7 34881.2 1159.90   2
  -2  -6  -8 67434.2 1711.32   1
  -2   6  -8 68768.1 1743.80   1
  -2   6  -9 62209.1 1754.86   1
  -2  -6  -9 61142.7 1738.08   1
  -2  -6 -10 1265.96 279.692   1
  -2   6 -10 1477.35 311.022   1
  -2   6 -11 2169.99 365.702   1
  -2  -6 -11 2484.52 404.617   1
  -2   6 -12 20662.8 1184.85   1
  -2  -6 -12 19439.8 1138.31   1
  -2  -6 -13 9070.15 818.388   1
  -2   6 -13 9420.70 836.248   1
  -2  -6 -14-47.5062 175.777   1
  -2   6 -14-337.487 244.960   1
  -2   6 -15 3799.39 586.780   1
  -2  -6 -15 3017.53 515.644   1
  -2  -6 -16 646.780 283.467   1
  -2   6 -16-164.648 273.723   1
  -2  -6 -17 9518.30 982.459   1
  -2   6 -17 9772.63 1015.42   1
  -2  -6 -18 5116.57 757.028   1
  -2   6 -18 6393.21 844.174   1
  -2  -6 -19 701.810 323.876   1
  -2   6 -19 762.764 375.343   1
  -2   6 -20 7194.07 985.628   1
  -2  -6 -20 5884.51 867.891   1
  -2   6 -21 150.077 198.885   1
  -2  -6 -21 968.616 422.459   1
  -2  -6 -22 11186.5 1257.12   1
  -2   6 -22 9557.43 1187.49   1
   2  -8 -17 2833.89 520.013   1
   2  -8 -16 1609.19 376.453   1
   2  -8 -15 14136.6 998.762   1
   2  -8 -14 32784.0 1457.59   1
   2  -8 -13 11932.0 827.438   1
   2  -8 -12 683.163 203.490   1
   2   8 -12 398.644 174.094   1
   2  -8 -11 6185.50 533.411   1
   2   8 -11 7099.89 585.589   1
  -2   8  11 7180.48 755.910   4
   2  -8 -10 4566.44 427.016   1
   2   8 -10 4913.38 448.605   1
  -2   8  10 4145.86 567.492   4
  -2   8   9 99.6817 109.321   4
  -2   8   8 3885.50 502.229   4
  -2   8   7 1675.69 327.044   4
  -2  -8   6 285.770 73.8793   2
  -2  -8   6 51.0418 172.689   7
  -2   8   6-21.0237 106.137   4
  -2  -8   5 323.413 220.370   7
  -2   8   5 668.588 224.604   4
  -2  -8   4 5025.27 633.268   7
  -2  -8   3 13965.1 1044.04   7
   2  -8  -3 12161.5 947.078   7
   2  -8  -2 4955.79 620.807   7
  -2  -8   2 4483.68 588.258   7
  -2  -8   1 5127.68 640.775   7
   2  -8  -1 3771.62 529.620   7
   2  -8   0 28005.0 1449.85   7
  -2  -8   0 28326.1 1470.66   7
  -2  -8  -1 30743.0 1544.37   7
   2  -8   1 31264.3 1546.97   7
   2  -8   2-10.1725 175.537   7
   2  -8   3 33601.6 1624.87   7
   2   8   3 33189.2 1457.39   4
   2   8   4 1389.19 319.628   4
  -2   8  -5 2087.24 201.130   1
  -2  -8  -5 1912.90 183.414   1
   2  -8   5 1658.15 194.736   2
   2   8   5 2076.73 400.706   4
  -2   8  -6 971.240 158.803   1
  -2  -8  -6 1101.80 169.565   1
   2   8   6 1415.24 355.682   4
  -2  -8  -7 15.9180 82.4796   1
  -2   8  -7 223.548 109.051   1
   2   8   7 284.994 207.328   4
  -2  -8  -8 2227.28 299.413   1
  -2   8  -8 1753.07 268.531   1
   2   8   8 1804.97 402.082   4
  -2  -8  -9-16.1714 78.2796   1
  -2   8  -9 167.044 132.722   1
   2   8   9 58.5622 180.869   4
  -2  -8 -10 9876.74 707.686   1
  -2   8 -10 10263.4 736.147   1
   2   8  10 9228.84 928.070   4
  -2  -8 -11 33048.0 1374.73   1
  -2   8 -11 32082.6 1372.56   1
  -2  -8 -12 13786.0 942.727   1
  -2  -8 -13 119.829 149.058   1
  -2  -8 -14 5974.47 685.135   1
  -2  -8 -15-1.75793 185.813   1
  -2  10  14 14555.2 1241.02   4
  -2  10  13 365.005 241.650   4
  -2  10  12 768.180 277.294   4
  -2  10  11 8320.84 855.823   4
  -2 -10  10 709.455 359.029   7
  -2  10  10 2301.59 473.848   4
  -2 -10   9 3470.33 660.540   7
  -2  10   9 2509.73 456.029   4
  -2 -10   8 7418.76 930.089   7
  -2  10   8 8255.78 785.852   4
  -2 -10   7 27621.6 1731.80   7
  -2 -10   6 3932.62 660.903   7
  -2 -10   5 6135.00 806.766   7
  -2 -10   4 1395.86 441.364   7
  -2 -10   3 11695.2 1100.74   7
   2 -10  -3 11678.6 1080.46   7
  -2 -10   2 300.593 248.204   7
   2 -10  -2-97.3728 225.789   7
  -2 -10   1 5637.19 750.349   7
   2 -10  -1 6431.32 792.247   7
   2 -10   0 15.2450 240.392   7
  -2 -10   0 516.176 283.360   7
   2 -10   1 5806.55 785.618   7
   2 -10   2 200.503 234.243   7
   2 -10   3 19750.5 1434.98   7
   2 -10   4 193.472 254.713   7
   2 -10   5 27174.6 1697.27   7
   2 -10   6 10377.7 1097.04   7
   2  10   6 10307.8 947.071   4
   2  10   7 2589.05 507.540   4
   2  10   8 944.840 359.151   4
   2  10   9 23843.5 1553.18   4
   2  10  10 3256.78 570.545   4
   2  10  11 1198.41 396.743   4
   2  10  12 151.318 162.760   4
   2  10  13 1728.04 462.288   4
   2  10  14 1965.08 519.653   4
   2  10  15 1674.43 537.870   4
   2  10  16 1261.94 389.661   4
  -2 -12   7 651.724 367.850   7
  -2 -12   6 244.385 283.719   7
  -2 -12   5 2378.37 605.758   7
  -2 -12   4 598.075 373.401   7
  -2 -12   3 8749.20 1051.57   7
  -2 -12   2-217.927 318.791   7
   2 -12  -1 3224.07 697.054   7
   2 -12   0-67.4508 294.259   7
   2 -12   1 7454.46 965.184   7
   2 -12   2-318.121 319.137   7
   2 -12   3 3896.03 739.192   7
   2 -12   4 3219.04 723.441   7
   2 -12   5 3533.71 707.895   7
   3   1 -25 5157.77 875.664   1
   3  -1 -25 5255.64 880.182   1
   3  -1 -24-178.465 373.965   1
   3   1 -24 154.656 303.621   1
   3   1 -23 4099.32 742.481   1
   3  -1 -23 4035.46 748.450   1
  -3   1  23 3922.12 733.596   3
  -3  -1  23 3879.50 689.134   3
   3  -1 -22 868.470 386.136   1
   3   1 -22 640.518 348.281   1
  -3  -1  22 344.363 314.850   3
  -3   1  22 712.508 366.980   3
   3   1 -21 32045.1 1887.92   1
   3  -1 -21 33146.0 1929.23   1
  -3  -1  21 32263.4 1881.04   3
  -3   1  21 33449.2 1927.99   3
   3   1 -20 6321.14 829.473   1
   3  -1 -20 6822.42 852.656   1
  -3  -1  20 5254.06 769.719   3
  -3   1  20 6480.68 852.871   3
   3  -1 -19 9481.94 982.217   1
   3   1 -19 10044.2 992.943   1
  -3  -1  19 9040.10 945.835   3
  -3   1  19 9064.77 949.348   3
   3  -1 -18 10170.1 965.768   1
   3   1 -18 11452.5 1029.57   1
  -3   1  18 11317.7 1015.81   3
  -3  -1  18 11146.1 999.632   3
  -3   1  17 1885.72 398.782   3
  -3  -1  17 2269.73 430.902   3
  -3  -1  17 1942.61 290.678   6
   3   1 -17 1699.95 394.835   1
   3  -1 -17 2773.03 510.619   1
  -3   1  16 5543.39 642.756   3
  -3  -1  16 5493.95 639.466   3
   3  -1 -16 5143.82 654.583   1
   3   1 -16 4789.66 620.727   1
  -3  -1  16 5334.31 470.474   6
   3  -1 -15 34825.8 1580.84   1
   3   1 -15 36875.3 1631.50   1
   3  -1 -15 37409.6 1030.55   6
  -3  -1  15 37644.1 1199.16   6
  -3   1  15 38624.3 1651.36   3
  -3  -1  15 38041.7 1638.28   3
   3  -1 -15 38211.6 636.465   5
   3  -1 -14 18180.8 1100.72   1
   3   1 -14 15231.6 1006.77   1
  -3  -1  14 15802.4 766.685   6
   3  -1 -14 16688.3 659.789   6
  -3  -1  14 15760.0 1008.01   3
  -3   1  14 17706.9 1081.19   3
   3  -1 -14 16817.0 495.685   5
   3  -1 -13 8545.38 725.885   1
   3   1 -13 8974.67 747.083   1
   3  -1 -13 9339.75 487.354   6
  -3  -1  13 9089.48 556.303   6
   3  -1 -13 8820.06 394.441   5
  -3  -1  13 9764.29 756.904   3
  -3   1  13 8496.16 727.552   3
   3  -1 -12 9627.09 736.408   1
   3   1 -12 9619.50 732.821   1
   3  -1 -12 10084.2 498.290   6
  -3  -1  12 11743.6 612.166   6
  -3   1  12 10344.6 748.342   3
  -3  -1  12 10341.0 754.946   3
   3   1 -11 22149.8 1054.07   1
   3  -1 -11 22091.3 1051.31   1
  -3  -1  11 20949.6 821.372   6
   3  -1 -11 21246.7 699.798   6
  -3  -1  11 21868.8 1045.80   3
  -3   1  11 21480.9 1023.57   3
  -3  -1  10 62030.9 1664.89   1
  -3   1  10 63591.4 1675.15   1
   3  -1 -10 62353.8 1665.25   1
   3   1 -10 64366.9 1678.96   1
   3  -1 -10 61757.3 1161.19   6
  -3  -1  10 65317.4 1363.33   6
  -3   1  10 63046.1 1669.74   3
  -3  -1  10 61500.7 1652.47   3
  -3  -1   9 164403. 2538.82   1
  -3   1   9 154905. 2498.50   1
   3   1  -9 155375. 2476.48   1
   3  -1  -9 157625. 2475.71   1
  -3  -1   9 159299. 2043.52   6
   3  -1  -9 159817. 1809.69   6
  -3  -1   9 154304. 2456.46   3
  -3   1   9 158829. 2481.07   3
  -3  -1   9 153240. 1584.03   5
  -3  -1   8 25100.5 929.796   3
  -3   1   8 25641.6 934.333   3
   3   1  -8 25919.5 947.866   1
   3  -1  -8 26353.1 947.371   1
  -3   1   8 26513.5 953.933   1
  -3  -1   8 25784.8 942.342   1
   3  -1  -8 26624.5 717.327   6
  -3  -1   8 26915.2 813.897   6
  -3  -1   8 26681.7 645.724   5
   3   1  -7 68308.1 1426.17   1
  -3   1   7 65680.7 1392.51   1
  -3  -1   7 65472.2 1396.89   1
   3  -1  -7 65333.5 1384.86   1
   3  -1  -7 68656.4 1149.42   6
  -3  -1   7 66860.8 1227.50   6
  -3  -1   7 67136.9 1005.33   5
  -3  -1   6 92.7180 52.5651   1
  -3   1   6 240.420 94.8054   1
   3  -1  -6 375.258 110.581   1
   3   1  -6 420.517 102.716   1
   3   1  -6 204.688 85.4338   6
  -3  -1   6 279.562 78.5549   6
  -3  -1   6 297.835 76.9905   5
   3   1  -5 36133.3 862.359   1
  -3   1   5 35406.9 872.208   1
   3  -1  -5 36594.1 872.671   1
  -3  -1   5 35797.3 865.878   1
   3   1  -5 35053.0 803.451   6
  -3  -1   5 37616.4 820.868   6
  -3  -1   5 36894.8 713.468   5
  -3  -1   4 25765.1 657.999   1
  -3   1   4 24419.1 642.770   1
   3   1  -4 25819.6 651.328   1
   3  -1  -4 25437.7 647.316   1
  -3  -1   4 25771.9 650.318   6
   3   1  -4 25089.4 651.038   6
  -3  -1   4 26241.5 594.165   5
  -3  -1   3 343930. 2129.24   1
  -3   1   3 341720. 2128.67   1
   3   1  -3 349117. 2249.17   6
  -3  -1   3 349013. 2251.80   6
  -3   1   3 338194. 1603.99   7
  -3  -1   2 2896.94 196.559   6
   3   1  -2 2628.76 163.867   7
   3   1  -2 2811.09 199.810   6
  -3  -1   2 2418.02 154.775   7
  -3   1   1 2421.18 163.597   2
  -3  -1   1 2411.58 165.548   2
   3   1  -1 2477.06 167.903   6
  -3  -1   1 2228.86 158.341   6
   3   1  -1 2464.71 162.833   7
   3   1  -1 2535.28 192.764   4
  -3  -1   1 2536.88 193.910   4
   3   1   0 31987.4 649.825   2
  -3   1   0 31629.5 636.958   2
  -3  -1   0 32203.5 650.632   2
   3  -1   0 30354.1 634.085   2
   3   1   0 33392.1 559.940   6
  -3  -1   0 33799.8 554.933   6
   3   1   1 1772.16 176.741   2
  -3  -1  -1 1551.74 165.491   2
  -3   1  -1 1778.42 166.501   2
   3  -1   1 1890.18 175.216   2
  -3  -1  -1 1628.52 112.125   6
   3   1   2 108983. 1457.07   2
  -3  -1  -2 110877. 1448.47   1
   3  -1   2 109002. 1446.16   2
  -3   1  -2 107511. 1431.50   1
  -3  -1  -3 97.1039 86.9361   1
  -3   1  -3 152.269 81.4168   1
  -3  -1  -4 1111.64 176.763   1
  -3   1  -4 1177.07 194.365   1
   3  -1   4 848.933 156.091   1
   3   1   4 1032.22 176.157   1
  -3   1  -4 1225.85 196.342   3
  -3  -1  -4 815.562 148.531   3
   3  -1   5 156753. 2223.14   1
   3   1   5 158988. 2236.21   1
  -3   1  -5 150637. 2204.06   1
  -3  -1  -5 152086. 2197.49   1
  -3  -1  -5 146188. 2166.86   3
  -3   1  -5 153779. 2213.57   3
  -3   1  -6 176353. 2605.67   1
  -3  -1  -6 190377. 2638.74   1
   3  -1   6 193683. 2648.08   1
   3   1   6 193827. 2664.21   1
  -3  -1  -6 191224. 1503.09   5
  -3  -1  -6 184536. 2603.53   3
  -3   1  -6 183639. 2588.85   3
  -3   1  -7 17546.3 864.362   1
  -3  -1  -7 18433.3 883.927   1
   3   1   7 17030.1 842.790   1
   3  -1   7 18742.3 879.353   1
  -3  -1  -7 17710.0 448.877   5
  -3   1  -7 18429.5 874.987   3
  -3  -1  -7 16810.3 841.485   3
  -3  -1  -8 3488.17 418.500   1
  -3   1  -8 3780.03 438.772   1
  -3  -1  -8 3782.01 205.270   5
  -3   1  -9 134934. 2678.96   1
  -3  -1  -9 136451. 2687.86   1
  -3  -1  -9 137471. 1182.17   5
  -3  -1 -10 7378.89 661.180   1
  -3   1 -10 7255.38 653.412   1
   3  -1  10 7335.29 400.243   6
  -3  -1 -11 2342.15 390.242   1
  -3   1 -11 2936.60 455.956   1
   3  -1  11 2690.21 250.739   6
  -3   1 -12 8951.92 792.883   1
  -3  -1 -12 8752.41 791.478   1
   3  -1  12 9307.02 460.834   6
  -3  -1 -13 13078.6 988.325   1
  -3   1 -13 14263.6 1041.61   1
   3  -1  13 12855.0 557.046   6
  -3  -1 -14 1426.09 346.159   1
  -3   1 -14 2872.02 512.748   1
  -3   1 -15 13501.0 1104.95   1
  -3  -1 -15 12251.0 1044.16   1
  -3   1 -16 675.745 318.631   1
  -3  -1 -16 933.602 368.839   1
  -3  -1 -17 21195.9 1476.94   1
  -3   1 -17 19367.7 1413.89   1
  -3   1 -18-643.086 381.028   1
  -3  -1 -18 253.717 267.174   1
  -3  -1 -19 1279.80 429.812   1
  -3   1 -19 2239.93 539.358   1
  -3  -1 -20-449.472 363.752   1
  -3   1 -20 59.5866 262.218   1
  -3  -1 -21 4550.48 773.902   1
  -3   1 -21 3858.90 743.365   1
  -3   1 -22-299.206 378.093   1
  -3  -1 -22-192.272 325.189   1
   3  -3 -25 4818.59 867.850   1
   3   3 -25 7504.92 1049.50   1
   3  -3 -24 863.123 422.344   1
   3   3 -24 373.849 327.003   1
   3  -3 -23 7561.40 1003.92   1
   3   3 -23 9767.04 1134.20   1
   3   3 -22 345.696 244.240   1
   3  -3 -22 1079.69 427.127   1
  -3  -3  22 313.209 287.425   3
  -3   3  22 630.195 380.922   3
   3  -3 -21 42325.8 2172.86   1
   3   3 -21 41153.5 2154.10   1
  -3  -3  21 42678.3 2173.10   3
  -3   3  21 42885.1 2153.63   3
   3   3 -20 5515.21 773.396   1
   3  -3 -20 5314.08 761.216   1
  -3   3  20 5318.49 767.274   3
  -3  -3  20 4742.78 721.644   3
   3  -3 -19 7468.74 867.102   1
   3   3 -19 8673.27 933.130   1
  -3  -3  19 7658.75 852.176   3
  -3   3  19 9570.98 970.278   3
   3   3 -18 1819.76 430.781   1
   3  -3 -18 1911.80 421.691   1
   3  -3 -18 2161.20 254.253   6
  -3  -3  18 1666.52 403.769   3
  -3   3  18 1450.93 397.607   3
   3   3 -17 2070.37 445.273   1
   3  -3 -17 2229.79 449.691   1
   3  -3 -17 2120.53 250.303   6
  -3  -3  17 951.558 274.039   3
  -3   3  17 1415.43 392.501   3
  -3  -3  16 2178.86 398.321   3
  -3   3  16 1148.68 313.424   3
   3  -3 -16 2617.98 485.016   1
   3   3 -16 2597.44 477.533   1
   3  -3 -16 2319.19 263.222   6
  -3  -3  16 2315.03 238.187   5
   3  -3 -15 25498.0 1347.44   1
   3   3 -15 24903.4 1347.77   1
   3  -3 -15 27277.1 884.978   6
  -3   3  15 26600.9 1368.78   3
  -3  -3  15 26972.2 829.135   5
  -3  -3  15 26458.8 1366.33   3
   3   3 -14 25108.7 1293.73   1
   3  -3 -14 24312.6 1262.33   1
   3  -3 -14 23948.2 833.337   6
  -3  -3  14 23707.1 782.181   5
  -3   3  14 23637.1 1236.70   3
  -3  -3  14 22825.7 1229.04   3
   3   3 -13 9139.25 756.152   1
   3  -3 -13 9316.42 752.033   1
   3  -3 -13 10408.7 564.456   6
  -3  -3  13 10289.8 518.427   5
  -3  -3  13 10527.5 785.891   3
  -3   3  13 10064.3 781.842   3
   3  -3 -12 18027.1 986.947   1
   3   3 -12 19126.2 1027.47   1
  -3   3  12 18971.9 1017.05   3
  -3  -3  12 18860.0 1007.48   3
   3   3 -11 40707.7 1423.84   1
   3  -3 -11 42064.5 1427.87   1
  -3  -3  11 40077.2 1403.85   3
  -3   3  11 42469.3 1443.21   3
  -3   3  10 1539.08 273.829   3
  -3  -3  10 1457.47 264.604   3
  -3  -3  10 1208.41 218.093   6
   3   3 -10 1275.67 250.373   1
  -3  -3  10 858.626 190.640   1
  -3   3  10 1338.11 245.380   1
   3  -3 -10 1196.34 234.955   1
   3  -3  -9 609.598 166.571   1
   3   3  -9 614.896 178.599   1
  -3  -3   9 581.941 152.891   1
  -3   3   9 335.703 152.878   1
  -3  -3   9 700.875 184.543   3
  -3   3   9 659.261 189.516   3
  -3  -3   8 3039.03 328.228   1
   3  -3  -8 2501.52 295.704   1
  -3   3   8 2665.75 312.176   1
   3   3  -8 2566.77 308.496   1
  -3  -3   8 2470.88 299.032   3
  -3   3   8 3500.36 356.446   3
   3   3  -7 126595. 1929.44   1
  -3   3   7 131382. 1963.38   1
   3  -3  -7 127461. 1933.05   1
  -3  -3   7 128227. 1954.34   1
  -3   3   7 126470. 1944.16   3
  -3  -3   7 125195. 1928.86   3
  -3   3   6 136.242 82.8941   3
   3   3  -6 42.4752 71.9421   1
   3  -3  -6 119.896 98.7251   1
  -3  -3   6 173.450 77.0421   1
  -3   3   6 8.92395 64.3581   1
  -3   3   6 130.650 92.7162   7
   3   3  -5 8257.48 411.755   1
  -3   3   5 7827.93 407.129   1
  -3  -3   5 8633.44 423.440   1
   3  -3  -5 8232.27 410.703   1
  -3   3   5 8397.10 471.893   7
  -3   3   4 38665.6 800.244   1
  -3  -3   4 40202.0 824.501   1
   3  -3  -4 37779.9 965.634   7
  -3   3   4 38643.6 983.835   7
  -3   3   3 9101.20 347.515   1
  -3  -3   3 9651.89 357.501   1
   3  -3  -3 8933.28 469.033   7
  -3  -3   2 16013.2 659.174   7
   3  -3  -2 16629.2 639.150   7
  -3   3   2 17251.0 440.990   4
  -3  -3   2 16217.7 667.154   4
  -3   3   1 396.042 71.1694   2
  -3  -3   1 483.713 76.7450   2
  -3  -3   1 221.818 117.101   7
   3   3  -1 397.224 115.583   7
   3  -3  -1 411.999 66.5340   4
   3   3  -1 305.939 106.559   4
  -3  -3   1 452.585 123.474   4
  -3  -3   0 93483.1 1084.05   2
  -3   3   0 94052.8 1071.55   2
   3   3   0 92857.0 1094.86   2
   3  -3   0 95233.5 1094.12   2
   3   3   0 95523.6 1654.24   7
  -3  -3   0 101767. 1676.61   7
   3   3   0 94477.3 1651.57   4
   3  -3   1 272717. 2078.46   2
   3   3   1 273905. 2105.58   2
  -3   3  -1 286309. 2064.35   1
   3   3   1 281293. 2876.43   7
   3   3   1 271423. 2896.41   4
  -3   3  -2-53.5942 61.7791   1
  -3  -3  -2 37.7273 71.3470   1
   3   3   2-7.52036 60.0154   2
   3  -3   2 43.9101 52.3450   2
  -3  -3  -3 61620.7 1201.14   1
  -3   3  -3 62286.5 1204.21   1
   3  -3   3 63081.2 1216.35   2
   3   3   3 61947.2 1214.47   2
  -3  -3  -3 62505.7 1195.51   3
  -3   3  -3 61512.7 1190.69   3
  -3  -3  -4 979.440 175.798   1
  -3   3  -4 1006.28 167.305   1
  -3  -3  -4 812.265 157.708   3
  -3   3  -4 844.474 150.815   3
  -3   3  -5 31326.8 1010.29   1
  -3  -3  -5 31581.3 1011.25   1
  -3   3  -5 32126.3 1007.40   3
  -3  -3  -5 30990.7 991.074   3
  -3   3  -6 24209.8 957.246   1
  -3  -3  -6 26007.8 976.172   1
   3   3   6 26029.3 979.129   1
   3  -3   6 26355.7 982.499   1
  -3  -3  -6 26235.7 981.232   3
  -3   3  -6 25140.0 959.880   3
  -3  -3  -7 54067.3 1513.30   1
  -3   3  -7 53795.7 1516.48   1
   3  -3   7 57507.9 1541.66   1
   3   3   7 56751.0 1535.98   1
  -3   3  -7 56427.2 1543.56   3
  -3  -3  -7 55138.4 1524.66   3
  -3   3  -8 2353.08 353.340   1
  -3  -3  -8 2016.28 314.498   1
  -3  -3  -9 22443.8 1092.51   1
  -3   3  -9 20193.0 1054.81   1
  -3  -3 -10 228.246 109.922   1
  -3   3 -10 756.050 177.784   1
  -3   3 -11 5900.60 608.184   1
  -3  -3 -11 6456.87 642.674   1
  -3  -3 -12 11571.3 895.391   1
  -3   3 -12 11514.7 900.209   1
  -3   3 -13 17453.0 1161.31   1
  -3  -3 -13 16043.0 1105.96   1
  -3   3 -14 508.084 261.907   1
  -3  -3 -14 670.107 296.487   1
  -3  -3 -14 331.755 93.1306   5
  -3  -3 -15 3442.31 551.883   1
  -3   3 -15 3354.74 586.123   1
  -3   3 -16 10127.0 1005.36   1
  -3  -3 -16 10687.3 1010.86   1
  -3   3 -17 513.904 222.636   1
  -3  -3 -17 1288.56 393.393   1
  -3  -3 -18 2045.89 489.515   1
  -3   3 -18 1957.82 499.537   1
  -3  -3 -19 17335.2 1446.31   1
  -3   3 -19 22396.6 1629.36   1
  -3   3 -20-303.504 248.844   1
  -3  -3 -20 333.936 361.484   1
  -3   3 -21 11579.2 1255.41   1
  -3  -3 -21 13667.2 1374.49   1
  -3  -3 -22 1415.18 546.706   1
  -3   3 -22 1491.73 566.328   1
   3  -5 -24 8034.53 1043.86   1
   3   5 -24 7909.44 1035.60   1
   3   5 -23 3611.01 680.843   1
   3  -5 -23 5112.60 843.612   1
   3  -5 -22 5697.68 844.501   1
   3   5 -22 6476.88 903.703   1
   3  -5 -21 8490.99 970.799   1
   3   5 -21 8610.75 998.229   1
   3  -5 -20 8629.64 957.287   1
   3   5 -20 7507.54 904.642   1
  -3  -5  20 8745.09 964.693   3
   3   5 -19 8870.13 942.166   1
   3  -5 -19 10316.6 1016.55   1
  -3   5  19 7970.75 890.162   3
  -3  -5  19 9394.98 954.528   3
   3  -5 -18 9020.09 909.605   1
   3   5 -18 9672.41 939.740   1
  -3  -5  18 8646.40 888.484   3
  -3   5  18 9928.62 944.506   3
   3  -5 -17-145.860 239.210   1
   3   5 -17-107.016 167.097   1
   3  -5 -17 15.2561 89.6696   6
  -3  -5  17-57.3607 93.6951   5
  -3  -5  17-141.383 229.300   3
  -3   5  17-400.967 240.235   3
   3   5 -16 640.235 259.444   1
   3  -5 -16 872.392 300.831   1
  -3   5  16 749.760 259.437   3
  -3  -5  16 794.006 290.462   3
  -3  -5  16 757.566 189.023   5
   3  -5 -15 81284.7 2414.15   1
   3   5 -15 87180.0 2497.79   1
  -3   5  15 83058.5 2416.71   3
  -3  -5  15 84031.3 2422.61   3
   3  -5 -14 2120.67 355.786   1
   3   5 -14 1960.35 372.824   1
  -3   5  14 2324.63 404.876   3
  -3  -5  14 2145.03 389.713   3
   3   5 -13-14.0835 143.543   1
   3  -5 -13 17.1857 130.407   1
  -3  -5  13-279.194 221.469   3
  -3   5  13 73.2715 140.920   3
   3  -5 -12 24598.9 1161.13   1
   3   5 -12 25475.3 1184.25   1
  -3  -5  12 24029.2 1135.21   3
  -3   5  12 22313.5 1087.68   3
   3  -5 -11 11037.3 738.771   1
   3   5 -11 10712.1 732.417   1
  -3   5  11 10073.3 696.437   3
  -3  -5  11 10446.6 722.176   3
  -3  -5  10 1369.84 243.190   1
  -3   5  10 926.681 208.200   1
   3  -5 -10 845.634 200.888   1
   3   5 -10 798.253 200.303   1
  -3   5  10 1046.24 222.106   3
  -3  -5  10 1211.02 244.820   3
   3  -5  -9 2804.56 341.466   1
  -3  -5   9 3178.18 353.901   1
  -3   5   9 2931.21 334.380   1
   3   5  -9 2796.00 326.372   1
  -3   5   9 2649.07 317.596   3
  -3  -5   9 3067.26 357.878   3
  -3   5   8 4065.64 376.844   1
  -3  -5   8 4072.92 379.890   1
   3  -5  -8 4255.65 382.562   1
   3   5  -8 5046.85 410.620   1
  -3   5   8 4425.85 384.004   3
  -3  -5   8 4355.20 385.339   3
  -3   5   7 62480.4 1321.29   1
  -3  -5   7 62765.2 1351.99   1
   3  -5  -7 60631.4 1308.49   1
   3   5  -7 60928.5 1321.41   1
  -3  -5   7 61470.5 1333.19   3
  -3   5   7 61564.2 1310.63   3
  -3   5   6 6932.63 401.046   1
   3  -5  -6 6472.77 385.753   1
  -3  -5   6 6772.69 406.552   1
   3   5  -6 7127.35 412.817   1
  -3  -5   6 6875.79 410.582   3
  -3   5   6 7156.11 411.045   3
  -3  -5   5 14972.9 546.859   1
  -3   5   5 14019.3 514.291   1
  -3  -5   5 14147.5 533.732   3
  -3   5   5 15236.8 688.546   4
  -3   5   5 14481.9 523.709   3
  -3  -5   4 40223.7 776.884   1
  -3   5   4 39616.2 752.565   1
  -3  -5   4 37383.5 1319.90   7
   3  -5  -4 39462.6 1298.96   7
  -3   5   4 40438.5 756.850   3
  -3  -5   4 40510.3 777.744   3
  -3   5   4 41681.1 1075.60   4
  -3  -5   4 42219.8 1340.15   4
  -3  -5   3 136835. 1227.75   1
  -3   5   3 135904. 1176.71   1
   3  -5  -3 131702. 2364.62   7
  -3  -5   3 133615. 2480.11   7
  -3   5   3 134089. 1827.26   4
  -3  -5   3 138192. 2400.74   4
  -3   5   3 140040. 1172.47   3
  -3   5   2 2329.47 128.435   2
  -3  -5   2 2595.09 150.153   2
  -3   5   2 2283.33 124.925   1
  -3  -5   2 2366.69 140.629   1
   3  -5  -2 2688.28 344.081   7
  -3  -5   2 2249.14 323.344   7
  -3  -5   2 2287.14 315.919   4
  -3  -5   1 1516.29 106.894   1
  -3  -5   1 1589.73 260.830   7
   3  -5  -1 1400.58 265.670   7
  -3  -5   1 1183.44 217.820   4
   3  -5  -1 1471.32 197.236   4
  -3  -5   0 10608.9 315.294   1
  -3   5   0 10451.5 304.903   1
  -3  -5   0 10399.9 688.742   7
  -3   5   0 10512.3 301.540   3
   3   5   0 10524.3 665.853   4
   3  -5   0 10116.2 507.615   4
  -3   5  -1 9637.35 351.892   1
   3   5   1 8632.57 359.378   2
   3  -5   1 9305.73 354.195   2
  -3  -5  -1 9482.39 348.919   1
   3  -5   1 8306.18 470.132   4
  -3  -5  -1 9408.88 347.619   3
  -3   5  -1 9908.80 354.924   3
   3   5   1 8843.56 617.189   4
  -3  -5  -2 1371.48 161.945   1
  -3   5  -2 1380.46 154.936   1
  -3  -5  -2 1004.18 135.061   3
  -3   5  -2 1344.40 150.837   3
   3  -5   2 1572.17 167.936   2
   3   5   2 1339.82 158.943   2
   3   5   2 1176.95 237.728   4
  -3  -5  -3 6554.52 381.570   1
  -3   5  -3 6096.72 371.516   1
   3  -5   3 7089.41 405.516   2
   3   5   3 6851.78 400.037   2
   3   5   3 6139.95 546.931   4
  -3  -5  -3 6915.20 393.359   3
  -3   5  -3 6547.09 383.514   3
  -3  -5  -4 6511.66 418.090   1
  -3   5  -4 5837.26 401.699   1
   3   5   4 5935.17 405.830   2
   3  -5   4 5888.60 402.558   2
   3   5   4 6074.59 578.157   4
  -3  -5  -4 6412.84 414.206   3
  -3   5  -4 5904.90 401.504   3
  -3   5  -5 82008.8 1623.22   1
  -3  -5  -5 83172.5 1621.26   1
   3  -5   5 84334.3 1634.18   2
   3   5   5 86306.8 1671.00   2
  -3  -5  -5 84272.2 1627.34   3
  -3   5  -5 83145.1 1629.52   3
  -3   5  -6 16302.8 785.468   1
  -3  -5  -6 15615.2 759.900   1
   3  -5   6 16264.3 779.691   2
   3   5   6 15865.3 768.333   2
  -3   5  -6 16997.3 798.434   3
  -3  -5  -6 17033.2 788.187   3
  -3  -5  -7 25401.7 1030.13   1
  -3   5  -7 26080.4 1052.10   1
  -3   5  -7 25101.6 1040.42   3
  -3  -5  -7 26599.2 1055.61   3
  -3  -5  -8 57295.4 1639.27   1
  -3   5  -8 56111.0 1647.44   1
  -3   5  -9 3361.29 417.427   1
  -3  -5  -9 3436.80 418.648   1
  -3  -5 -10 358.884 170.846   1
  -3   5 -10 350.538 165.435   1
  -3   5 -11 7670.06 714.319   1
  -3  -5 -11 8240.17 736.531   1
  -3  -5 -12 3263.56 492.482   1
  -3   5 -12 3640.55 525.941   1
  -3   5 -13 740.415 262.139   1
  -3  -5 -13 644.670 253.442   1
  -3  -5 -14 167.900 168.320   1
  -3   5 -14 348.460 222.331   1
  -3  -5 -15 62.6277 219.647   1
  -3   5 -15 307.693 210.394   1
  -3  -5 -16 22268.8 1462.15   1
  -3   5 -16 21322.2 1449.24   1
  -3  -5 -17 21710.2 1505.31   1
  -3   5 -17 22630.5 1535.76   1
  -3   5 -18-261.435 270.411   1
  -3  -5 -18 721.973 346.093   1
  -3  -5 -19 1501.15 406.602   1
  -3   5 -19 699.334 402.519   1
  -3   5 -20 5835.34 920.716   1
  -3  -5 -20 5630.20 862.360   1
  -3  -5 -21 3974.76 761.339   1
  -3   5 -21 4335.59 785.823   1
  -3   5 -22 1160.59 418.278   1
   3  -7 -23 15304.9 1423.07   1
   3   7 -22 2697.78 617.546   1
   3  -7 -22 5678.60 837.569   1
   3   7 -21-15.6369 191.222   1
   3  -7 -21 63.9136 197.495   1
   3  -7 -20-301.556 256.561   1
   3   7 -20-265.117 287.370   1
   3  -7 -19 14643.4 1203.32   1
   3   7 -19 16344.9 1271.29   1
   3  -7 -18 32181.0 1708.67   1
   3   7 -18 30673.1 1682.70   1
   3  -7 -17 234.214 177.157   1
   3   7 -17-145.547 210.684   1
   3  -7 -16 7359.25 748.272   1
   3   7 -16 8330.04 810.637   1
   3  -7 -15 4321.08 562.528   1
   3   7 -15 4932.87 610.562   1
   3  -7 -14 3.82004 115.249   1
   3   7 -14 185.261 138.739   1
   3  -7 -13 2399.38 392.580   1
   3   7 -13 3175.14 437.827   1
  -3  -7  13 2247.29 362.376   3
   3  -7 -12 10213.3 735.513   1
   3   7 -12 11091.1 767.362   1
  -3  -7  12 11875.1 782.945   3
   3   7 -11 2956.70 376.056   1
   3  -7 -11 2641.53 355.946   1
  -3  -7  11 2770.22 350.230   3
   3   7 -10 663.328 182.671   1
  -3  -7  10 540.081 155.768   1
   3  -7 -10 548.966 187.176   1
  -3   7  10 253.051 93.7091   1
  -3  -7  10 467.401 146.874   3
   3   7  -9 319.614 121.872   1
   3  -7  -9 245.409 135.650   1
  -3  -7   9 7.06510 100.248   1
  -3   7   9 111.887 69.9507   1
  -3  -7   9 78.0681 94.9014   3
  -3   7   8 33597.6 1004.39   1
  -3  -7   8 34731.8 1032.23   1
  -3   7   8 34327.8 1355.85   4
  -3  -7   8 33894.0 1008.47   3
  -3  -7   7 41099.8 1012.42   1
  -3   7   7 40950.2 979.604   1
  -3  -7   7 41581.3 1007.06   3
  -3   7   7 42461.8 1444.84   4
  -3  -7   6 27584.9 722.576   1
  -3   7   6 28527.5 702.950   1
  -3  -7   6 27078.0 1358.66   7
  -3   7   6 29748.2 1159.52   4
  -3  -7   5 1247.74 129.336   1
  -3  -7   5 876.140 277.346   7
  -3   7   5 1215.52 230.698   4
  -3  -7   4 7976.76 738.943   7
   3  -7  -4 8127.09 716.985   7
  -3  -7   3 197.851 179.710   7
   3  -7  -3 85.1178 148.691   7
  -3  -7   2 7989.37 724.341   7
   3  -7  -2 8700.37 739.904   7
   3  -7  -1 183.500 155.255   7
  -3  -7   1-66.7493 218.888   7
   3  -7   0 460.621 184.053   7
  -3  -7   0 431.110 208.238   7
   3  -7   0 344.175 111.082   4
   3  -7   1 34111.0 1497.37   7
   3  -7   1 34042.9 1176.36   4
  -3   7  -2 1482.50 116.887   1
  -3  -7  -2 1410.71 114.102   1
   3   7   2 1546.74 312.628   4
   3  -7   2 1718.82 278.826   4
  -3  -7  -3 4206.22 264.044   1
  -3   7  -3 4300.57 267.781   1
   3   7   3 4201.69 270.451   2
   3  -7   3 4492.90 275.373   2
   3  -7   3 3578.59 395.702   4
   3   7   3 3908.85 515.504   4
  -3  -7  -4 31648.9 848.297   1
  -3   7  -4 33144.7 872.821   1
   3  -7   4 31769.0 871.177   2
   3   7   4 31490.9 876.805   2
   3   7   4 31244.0 1427.74   4
  -3   7  -5 187.523 95.1837   1
  -3  -7  -5 310.542 120.909   1
   3  -7   5 615.985 142.678   2
   3   7   5 198.302 96.6994   2
   3   7   5 102.576 178.585   4
  -3  -7  -6 20568.4 843.466   1
  -3   7  -6 19149.5 819.224   1
   3  -7   6 21254.1 867.407   2
   3   7   6 19766.6 832.552   2
   3   7   6 18827.4 1177.57   4
  -3  -7  -7 32784.8 1148.11   1
  -3   7  -7 33405.6 1165.73   1
   3  -7   7 35241.8 1197.20   2
   3   7   7 34186.4 1181.90   2
   3   7   7 33491.2 1615.86   4
  -3   7  -8 13194.3 781.532   1
  -3  -7  -8 12885.6 763.328   1
  -3  -7  -9 10142.7 712.600   1
  -3   7  -9 10300.4 734.463   1
  -3  -7 -10 2691.60 396.410   1
  -3   7 -10 2423.18 381.133   1
  -3  -7 -11 5057.70 580.654   1
  -3   7 -11 6247.34 650.798   1
  -3  -7 -12 1841.35 361.223   1
  -3   7 -12 1928.64 399.798   1
  -3  -7 -13 2935.24 473.294   1
  -3   7 -13 2722.46 459.289   1
  -3   7 -14 1697.47 401.579   1
  -3  -7 -14 2307.84 459.740   1
  -3  -7 -15 10809.4 994.148   1
  -3   7 -15 11661.7 1026.05   1
  -3  -7 -16 10486.1 1013.23   1
  -3   7 -16 8948.59 940.354   1
  -3  -7 -17 1567.68 463.112   1
  -3   7 -17 827.207 342.374   1
  -3  -7 -18 617.684 325.430   1
  -3   7 -18 985.037 399.564   1
  -3  -7 -19 18317.1 1477.69   1
  -3   7 -19 23195.5 1675.61   1
  -3   7 -20 1580.37 487.361   1
  -3  -7 -20 1018.54 348.950   1
  -3  -7 -21 1126.24 387.108   1
  -3   9  14 16897.2 1271.43   4
  -3   9  13 122.897 224.259   4
  -3   9  12 3906.24 573.786   4
  -3   9  11-98.6600 130.791   4
  -3   9  10 11034.1 897.390   4
  -3  -9   9 2630.89 556.168   7
  -3   9   9 2293.60 423.012   4
  -3  -9   8 17032.1 1279.36   7
  -3   9   8 16078.3 1003.21   4
  -3  -9   7 15779.4 1219.61   7
  -3   9   7 15756.2 963.498   4
  -3  -9   6 53243.8 2204.65   7
  -3  -9   5 2908.41 574.209   7
  -3  -9   4 3958.59 609.410   7
   3  -9  -4 4917.89 640.044   7
  -3  -9   3 2891.60 533.991   7
   3  -9  -3 2736.00 515.387   7
  -3  -9   2 8015.23 856.496   7
   3  -9  -2 8677.08 864.551   7
  -3  -9   1 4289.15 620.938   7
   3  -9  -1 4905.16 663.926   7
   3  -9   0 5259.52 681.305   7
  -3  -9   0 5873.04 745.134   7
   3  -9   1 484.462 208.540   7
   3  -9   2 5382.01 710.826   7
   3  -9   3 974.442 313.059   7
   3  -9   4 3591.29 596.045   7
   3   9   4 4625.43 603.386   4
   3   9   5 2243.28 451.145   4
   3   9   6 205.166 160.039   4
   3   9   7 4142.96 649.918   4
   3   9   8 12437.0 1106.15   4
   3   9   9 332.239 169.958   4
   3   9  10 8957.80 971.470   4
   3   9  11 515.579 317.681   4
   3   9  12 2422.99 530.429   4
   3   9  13 2475.28 551.587   4
   3   9  14 197.783 233.097   4
  -3 -11  12 10438.7 1179.28   7
  -3 -11  11 1593.18 516.521   7
  -3 -11  10 10818.3 1174.62   7
  -3 -11   9 4654.35 785.339   7
  -3 -11   8 4436.12 755.958   7
  -3 -11   7-230.776 270.218   7
  -3 -11   6 13353.6 1269.28   7
  -3 -11   5 904.633 422.635   7
  -3 -11   4 12213.3 1205.82   7
  -3 -11   3 160.252 194.299   7
   3 -11  -3-10.4007 343.645   7
  -3 -11   2 4304.56 751.226   7
   3 -11  -2 3812.63 662.652   7
   3 -11  -1 2828.84 565.636   7
   3 -11   0 19804.0 1497.05   7
   3 -11   1 194.474 319.723   7
   3 -11   2 31223.1 1906.55   7
   3 -11   3 920.129 451.295   7
   3 -11   4 8488.57 1019.36   7
   3 -11   5 1400.73 466.874   7
   3 -11   6 4049.74 754.138   7
   3 -11   7 471.828 433.383   7
   3  11   7 412.957 284.832   4
   3 -11   8 16733.0 1501.03   7
   3  11   8 17481.0 1377.55   4
   3  11   9 2640.53 540.650   4
   3  11  10-217.129 226.139   4
   3  11  11 265.840 248.058   4
   3  11  12 3377.18 679.947   4
   3  11  13 167.527 256.443   4
   3  11  14 844.570 395.678   4
   4   0 -25 411.566 264.094   1
  -4   0  25 142.098 218.837   3
   4   0 -24 728.055 359.889   1
  -4   0  24 393.911 235.486   3
   4   0 -23 74.2885 337.450   1
  -4   0  23 207.624 185.110   3
   4   0 -22 31824.4 1932.43   1
  -4   0  22 32550.7 1930.99   3
   4   0 -21-264.207 218.429   1
  -4   0  21-219.955 230.005   3
   4   0 -20 242.093 210.416   1
  -4   0  20-148.803 277.429   3
   4   0 -19 195.560 164.616   1
  -4   0  19-9.11559 238.969   3
   4   0 -18 1114.88 341.474   1
  -4   0  18 1340.87 364.279   3
   4   0 -17 68.9487 210.270   1
  -4   0  17-462.680 297.487   3
   4   0 -16 27567.5 1452.95   1
  -4   0  16 28005.6 1443.39   3
   4   0 -15 91.6311 252.541   1
  -4   0  15 102.850 152.854   3
   4   0 -14 84937.0 2321.61   1
   4   0 -14 88528.2 1686.09   6
  -4   0  14 90608.2 2401.28   3
  -4   0  13-171.784 159.043   3
   4   0 -13 101.887 212.042   1
  -4   0  13 26.5434 53.2489   6
   4   0 -13 20.1822 72.0763   6
   4   0 -12 73315.0 1976.85   1
  -4   0  12 75256.3 1558.13   6
   4   0 -12 72610.8 1431.96   6
   4   0 -12 73357.9 1056.91   5
  -4   0  12 73455.3 1972.27   3
  -4   0  11 53.1169 109.684   3
   4   0 -11-35.6885 136.123   1
  -4   0  11-67.6209 88.8699   6
   4   0 -11 115.442 80.4943   6
   4   0 -11 4.36703 38.9916   5
  -4   0  10 23817.8 1018.01   3
   4   0 -10 25407.0 1056.55   1
  -4   0  10 23107.3 1004.50   1
  -4   0  10 24484.8 824.024   6
   4   0 -10 25271.5 794.823   6
   4   0 -10 24487.6 654.022   5
   4   0  -9 179.801 93.7846   1
  -4   0   9 51.6222 78.3860   1
  -4   0   9 37.6655 74.0802   6
   4   0  -9 130.757 84.0572   6
   4   0  -9 56.7123 50.2441   5
   4   0  -8 295455. 3147.91   1
  -4   0   8 299811. 3188.46   1
   4   0  -8 296261. 2563.45   6
  -4   0   8 291187. 2631.01   6
   4   0  -8 289321. 2274.03   5
   4   0  -7-17.5187 88.5303   1
  -4   0   7-15.7793 75.6778   1
  -4   0   7 217.261 94.0593   6
   4   0  -7 159.393 83.1773   6
   4   0  -7 57.4713 45.9518   5
  -4   0   6 60564.0 1223.20   1
   4   0  -6 60672.0 1232.02   1
   4   0  -6 60172.0 1068.00   6
  -4   0   6 57522.7 1078.91   6
   4   0  -6 57321.7 1029.59   5
  -4   0   5-78.7052 61.5089   1
   4   0  -5 80.4274 79.9608   1
  -4   0   5 72.0810 64.6385   6
   4   0  -5 140.025 75.6671   6
   4   0  -5 256.350 117.061   5
  -4   0   4 436254. 2746.67   1
  -4   0   4 427521. 2691.57   6
   4   0  -3 197.686 60.0687   6
   4   0  -3 424.379 131.164   5
   4   0  -2 135459. 1397.44   6
   4   0  -2 132583. 1519.36   5
   4   0  -1 73.8044 61.2778   2
  -4   0   1 186.007 78.0221   2
   4   0  -1 208.130 60.9445   4
   4   0  -1 231.171 79.7295   5
   4   0   0 9312.43 410.357   2
  -4   0   0 9470.13 410.916   2
   4   0   0 10169.1 404.372   5
   4   0   1 227.128 112.223   2
  -4   0  -1 262.766 98.1143   2
   4   0   1 274.519 83.6121   5
   4   0   2 72463.5 1304.95   2
   4   0   2 69817.3 995.413   5
  -4   0  -3-28.5278 83.1540   1
   4   0   3 73.9850 77.1999   2
   4   0   3 19.2042 35.1092   5
  -4   0  -4 445361. 3700.27   1
   4   0   4 437950. 2328.60   5
  -4   0  -5-116.636 146.182   1
   4   0   5 104.669 45.9862   5
  -4   0  -5 64.2233 73.4211   3
  -4   0  -6 1788.60 277.952   1
   4   0   6 1925.47 277.787   1
  -4   0  -6 2213.83 300.757   3
   4   0   7 13.6825 69.5124   1
  -4   0  -7 12.5232 133.543   1
  -4   0  -8 352584. 4208.43   1
   4   0   8 345542. 1717.04   6
  -4   0  -9-81.6217 184.314   1
   4   0   9 14.6860 32.4390   6
  -4   0 -10 17867.1 1063.48   1
   4   0  10 16995.2 391.659   6
  -4   0 -11-67.5688 198.902   1
   4   0  11-23.1448 32.9780   6
  -4   0 -12 36134.4 1626.15   1
  -4   0 -13-41.2786 203.055   1
  -4   0 -14 19637.4 1297.21   1
  -4   0 -15-332.441 291.528   1
  -4   0 -16 4993.97 709.106   1
  -4   0 -17 262.920 287.399   1
  -4   0 -18 11094.2 1124.02   1
  -4   0 -19-306.384 329.764   1
  -4   0 -20 3345.55 652.069   1
  -4   0 -21 81.7839 243.523   1
  -4   0 -22-44.8264 231.318   1
   4  -2 -25-365.091 344.736   1
   4   2 -25-75.6602 253.207   1
  -4  -2  25 262.965 273.167   3
  -4   2  25 245.139 425.458   3
   4   2 -24 8926.69 1110.69   1
   4  -2 -24 8783.00 1099.17   1
  -4   2  24 9898.33 1154.11   3
  -4  -2  24 9740.72 1141.93   3
   4  -2 -23 2775.67 604.985   1
   4   2 -23 2864.78 616.356   1
  -4  -2  23 3871.75 667.020   3
  -4   2  23 3499.25 641.578   3
   4   2 -22 9538.75 1078.53   1
   4  -2 -22 8866.93 1039.63   1
  -4   2  22 9395.06 1048.35   3
  -4  -2  22 8814.89 1021.27   3
   4   2 -21 150.950 205.557   1
   4  -2 -21 35.2173 183.219   1
  -4  -2  21-252.830 210.928   3
  -4   2  21-332.347 297.680   3
   4   2 -20 6869.01 861.977   1
   4  -2 -20 6335.06 797.891   1
  -4   2  20 8102.81 908.074   3
  -4  -2  20 6919.82 856.501   3
   4   2 -19 158.887 260.322   1
   4  -2 -19-311.810 286.784   1
  -4   2  19-135.870 187.272   3
  -4  -2  19-433.579 322.158   3
   4   2 -18 23499.2 1426.72   1
   4  -2 -18 21633.4 1379.50   1
   4  -2 -18 22844.0 868.898   6
  -4   2  18 23628.2 1436.13   3
  -4  -2  18 22766.1 1416.13   3
  -4  -2  17 1442.32 343.751   3
  -4   2  17 1444.37 398.743   3
   4   2 -17 1270.06 343.017   1
   4  -2 -17 1323.45 386.356   1
   4  -2 -17 1605.37 233.212   6
   4  -2 -16 22180.6 1304.36   1
   4   2 -16 25450.4 1391.20   1
   4  -2 -16 24478.6 877.476   6
  -4  -2  16 24611.8 1357.15   3
  -4   2  16 25564.8 1382.77   3
   4  -2 -15 16820.0 1087.88   1
   4   2 -15 17373.4 1102.47   1
   4  -2 -15 16066.0 703.371   6
  -4  -2  15 16774.7 1086.08   3
  -4   2  15 17800.5 1110.67   3
   4   2 -14 25771.0 1283.87   1
   4  -2 -14 26679.5 1312.84   1
   4  -2 -14 26462.2 897.097   6
  -4   2  14 26732.4 1298.42   3
  -4  -2  14 25746.8 1307.48   3
  -4  -2  13 2143.89 372.639   3
  -4   2  13 2101.82 349.682   3
   4  -2 -13 2103.77 372.022   1
   4   2 -13 1471.31 311.103   1
   4  -2 -13 1820.57 235.463   6
  -4  -2  13 1756.89 274.955   6
  -4  -2  13 1726.59 208.826   5
   4   2 -12 12700.6 821.812   1
   4  -2 -12 13718.6 850.155   1
   4  -2 -12 13607.5 621.126   6
  -4  -2  12 14530.3 756.136   6
  -4  -2  12 13409.1 573.105   5
  -4   2  12 12938.5 827.769   3
  -4  -2  12 12980.4 840.106   3
   4  -2 -11 23297.3 1062.45   1
   4   2 -11 22562.7 1045.59   1
   4  -2 -11 24016.2 838.440   6
  -4  -2  11 23133.6 917.444   6
  -4   2  11 22539.3 1054.46   3
  -4  -2  11 23171.1 1075.49   3
  -4  -2  11 22392.5 726.689   5
   4   2 -10 49399.3 1462.03   1
  -4  -2  10 51406.0 1482.10   1
  -4   2  10 48849.6 1457.32   1
   4  -2 -10 49909.7 1470.46   1
  -4  -2  10 49901.3 1309.44   6
  -4  -2  10 48398.0 1443.48   3
  -4   2  10 48589.2 1462.84   3
  -4  -2  10 48874.4 1056.33   5
  -4  -2   9 6270.35 487.493   3
  -4   2   9 5782.19 517.291   3
   4   2  -9 6390.20 504.550   1
   4  -2  -9 7037.69 525.282   1
  -4   2   9 6285.59 496.260   1
  -4  -2   9 6042.18 510.231   1
  -4  -2   9 6935.29 479.553   6
  -4  -2   9 6854.25 393.608   5
  -4   2   8 41442.2 1190.18   1
   4  -2  -8 41101.2 1178.42   1
   4   2  -8 43735.7 1219.49   1
  -4  -2   8 43985.7 1231.50   1
  -4  -2   8 45383.7 1181.71   6
  -4  -2   8 42104.6 969.628   5
   4  -2  -7 30684.4 951.472   1
   4   2  -7 28608.2 918.319   1
  -4   2   7 29983.1 943.681   1
  -4  -2   7 32389.0 975.550   1
  -4  -2   7 30160.3 925.857   6
  -4  -2   6 61301.9 1235.07   1
  -4   2   6 61846.1 1244.25   1
   4  -2  -6 60006.5 1213.80   1
   4   2  -6 59356.4 1215.12   1
  -4  -2   6 61607.2 1278.86   6
  -4   2   5 100861. 1447.70   1
  -4  -2   5 97531.5 1442.68   1
   4  -2  -5 99785.1 1428.30   1
   4   2  -5 98478.3 1435.18   1
  -4   2   5 98553.1 1265.60   7
  -4  -2   5 99879.3 1580.75   6
  -4  -2   4 1974.26 188.969   1
  -4   2   4 1716.43 179.925   1
  -4   2   4 1745.57 167.307   7
  -4  -2   4 2169.96 229.503   6
   4  -2  -4 1652.18 164.940   7
  -4  -2   3 225115. 2190.43   6
  -4  -2   3 215318. 2015.45   7
   4  -2  -3 219680. 1815.19   7
  -4  -2   2 5023.09 311.211   7
   4   2  -2 4818.45 305.386   7
  -4  -2   2 5149.35 324.117   6
  -4  -2   2 5136.42 344.343   4
  -4   2   1 97633.9 1226.32   2
  -4  -2   1 100075. 1249.05   2
   4   2  -1 96937.9 1397.55   7
  -4  -2   1 101424. 1589.22   4
   4   2  -1 99451.7 1548.65   4
  -4  -2   0 11724.0 463.123   2
  -4   2   0 12910.8 469.279   2
   4  -2   0 13196.3 483.545   2
   4   2   0 12821.9 479.293   2
   4   2   0 13143.1 590.182   4
   4   2   1 26426.1 745.279   2
   4  -2   1 25805.1 719.429   2
  -4   2  -1 25582.7 714.031   2
  -4  -2  -1 25836.7 719.565   2
  -4   2  -2 716.265 143.535   1
   4   2   2 622.668 130.558   2
  -4  -2  -2 1084.79 166.231   1
   4  -2   2 533.500 112.497   2
   4   2   3 42992.6 1096.91   2
   4  -2   3 42471.3 1074.81   2
  -4  -2  -3 40452.8 1054.19   1
  -4   2  -3 41827.3 1056.35   1
  -4  -2  -3 41739.7 685.173   6
  -4   2  -4 448290. 3731.84   1
  -4  -2  -4 450566. 3734.31   1
  -4  -2  -4 460354. 1999.77   6
  -4  -2  -4 462066. 3772.06   3
  -4   2  -4 453069. 3737.32   3
  -4  -2  -5 4509.68 405.070   1
  -4   2  -5 4396.36 399.420   1
  -4  -2  -5 4399.46 165.835   6
  -4   2  -5 4056.25 376.334   3
  -4  -2  -5 4036.36 380.268   3
  -4   2  -6 32045.2 1130.23   1
  -4  -2  -6 31126.3 1116.82   1
  -4   2  -6 31320.4 1118.60   3
  -4  -2  -6 31714.6 1122.36   3
  -4  -2  -7 3001.70 375.476   1
  -4   2  -7 2481.63 336.026   1
  -4  -2  -8 117701. 2444.74   1
  -4   2  -8 118232. 2450.69   1
  -4   2  -9 13810.5 890.303   1
  -4  -2  -9 14609.7 915.747   1
  -4  -2  -9 13825.6 522.523   5
  -4  -2 -10 2586.46 406.658   1
  -4   2 -10 2033.74 365.977   1
  -4  -2 -10 2481.63 213.518   5
  -4  -2 -11 2867.59 448.340   1
  -4   2 -11 2783.69 435.149   1
   4  -2  11 2818.38 172.832   5
  -4  -2 -11 2838.74 226.215   5
  -4   2 -12 23349.3 1317.11   1
  -4  -2 -12 24968.9 1346.93   1
  -4  -2 -12 26770.3 661.189   5
  -4  -2 -13 6918.63 748.449   1
  -4   2 -13 6868.77 740.133   1
   4  -2  13 6884.49 479.022   6
  -4   2 -14 1554.67 384.563   1
  -4  -2 -14 2036.62 437.136   1
  -4   2 -15 12678.4 1091.57   1
  -4  -2 -15 14133.7 1147.79   1
  -4  -2 -16 17412.6 1313.74   1
  -4   2 -16 17215.9 1311.22   1
  -4  -2 -17 22.4666 209.765   1
  -4   2 -17 238.488 280.760   1
  -4   2 -18-393.403 351.962   1
  -4  -2 -18-71.8580 215.987   1
  -4   2 -19 460.329 313.308   1
  -4  -2 -19-214.979 314.751   1
  -4  -2 -20 26048.1 1841.73   1
  -4   2 -20 26354.9 1864.97   1
  -4  -2 -21 6788.58 991.802   1
  -4   2 -21 6854.25 993.606   1
  -4  -2 -22 806.275 419.059   1
  -4   2 -22 452.692 423.119   1
   4  -4 -25 2267.57 639.217   1
   4   4 -25 1591.22 522.997   1
   4  -4 -24 2166.43 574.176   1
   4   4 -24 2928.69 652.494   1
   4   4 -23 2565.57 607.370   1
   4  -4 -23 1846.11 609.122   1
  -4  -4  23 2245.30 543.519   3
  -4   4  23 3181.10 689.809   3
   4  -4 -22 7657.31 950.747   1
   4   4 -22 5956.94 848.562   1
  -4   4  22 5184.99 805.643   3
  -4  -4  22 5823.30 822.600   3
   4  -4 -21 156.972 235.735   1
   4   4 -21-189.711 195.156   1
  -4  -4  21 50.3385 220.549   3
  -4   4  21-11.2826 249.429   3
   4  -4 -20 98.0726 185.121   1
   4   4 -20 273.929 160.481   1
  -4   4  20 88.4103 218.741   3
  -4  -4  20 603.884 306.041   3
   4  -4 -19 1431.78 402.912   1
   4   4 -19 1990.62 432.310   1
  -4   4  19 1104.66 361.079   3
  -4  -4  19 1809.00 434.667   3
   4  -4 -18 37105.2 1806.02   1
   4   4 -18 39342.1 1875.38   1
   4  -4 -18 40871.4 1214.13   6
  -4  -4  18 39485.6 1148.56   5
  -4   4  18 37379.7 1795.24   3
  -4  -4  18 38633.1 1821.80   3
  -4  -4  17-134.074 252.767   3
  -4   4  17 50.6632 183.181   3
   4  -4 -17 209.472 188.792   1
   4   4 -17 28.2625 173.450   1
   4  -4 -17 336.817 153.560   6
  -4  -4  17 100.101 100.451   5
  -4  -4  16 1644.25 378.113   3
  -4   4  16 640.706 222.956   3
   4  -4 -16 1180.26 316.276   1
   4   4 -16 766.235 228.834   1
   4  -4 -16 1538.51 251.230   6
  -4  -4  16 1444.63 240.369   5
  -4   4  15 289.025 186.108   3
  -4  -4  15 305.477 181.374   3
   4  -4 -15 304.064 227.054   1
   4   4 -15 538.352 291.655   1
   4  -4 -15 692.867 178.213   6
  -4  -4  15 584.449 159.228   5
   4  -4 -14 41905.0 1643.64   1
   4   4 -14 43047.1 1669.95   1
  -4  -4  14 42229.7 1253.68   5
  -4  -4  14 44144.4 1673.54   3
  -4   4  14 39728.1 1592.51   3
   4  -4 -13 91.3482 151.528   1
   4   4 -13 116.080 195.487   1
  -4  -4  13 64.0444 141.394   3
  -4   4  13-119.777 159.662   3
   4  -4 -12 19240.0 1017.13   1
   4   4 -12 19697.0 1031.72   1
  -4  -4  12 21333.5 1081.21   3
  -4   4  12 18341.8 986.871   3
   4  -4 -11-26.7712 94.0710   1
   4   4 -11 142.725 138.945   1
  -4   4  11 54.1014 123.659   3
  -4  -4  11 143.465 140.409   3
   4   4 -10 10666.4 683.411   1
  -4   4  10 11138.7 701.672   1
   4  -4 -10 11860.2 709.316   1
  -4  -4  10 10423.9 680.854   1
  -4   4  10 10295.9 665.570   3
  -4  -4  10 11640.2 705.067   3
  -4  -4   9 338.904 121.586   3
  -4   4   9 188.654 120.624   3
  -4   4   9 144.458 83.2850   7
   4  -4  -9 455.990 143.714   1
   4   4  -9 393.926 144.368   1
  -4   4   9 147.936 64.1228   1
  -4  -4   9 213.033 104.554   1
  -4   4   8 603.642 152.309   3
  -4  -4   8 498.466 143.304   3
  -4   4   8 524.747 152.926   7
  -4   4   8 627.469 148.067   1
   4  -4  -8 674.949 171.139   1
   4   4  -8 379.558 131.460   1
  -4  -4   8 577.975 148.332   1
  -4   4   7 94.2297 78.1205   3
   4   4  -7 295.091 90.5402   1
  -4   4   7 216.371 84.2387   1
  -4  -4   7 318.358 123.217   1
   4  -4  -7 185.342 94.0875   1
  -4   4   7 177.261 107.480   7
  -4   4   6 75140.6 1361.23   1
  -4  -4   6 75875.4 1378.15   1
  -4   4   6 73838.1 1605.36   7
  -4   4   5 21369.8 666.237   1
  -4  -4   5 21423.5 676.572   1
  -4   4   5 22277.7 868.290   7
   4  -4  -5 22611.1 859.729   7
  -4   4   4 9666.46 402.159   1
  -4  -4   4 9705.89 411.868   1
   4  -4  -4 9649.96 563.992   7
  -4  -4   4 9644.28 592.205   7
  -4   4   4 10141.3 435.653   4
  -4   4   3 69552.9 1002.35   1
  -4  -4   3 69866.8 1017.24   1
  -4  -4   3 71952.8 1635.33   7
   4  -4  -3 70012.0 1526.56   7
  -4  -4   3 71775.1 1630.09   4
  -4   4   3 69790.5 1028.97   4
  -4   4   2 64270.7 944.415   2
  -4  -4   2 66121.9 981.453   2
   4  -4  -2 64208.0 1468.36   7
  -4  -4   2 67902.0 1574.61   7
  -4  -4   2 67604.8 1600.18   4
  -4  -4   1 33605.0 703.465   2
  -4   4   1 33826.6 684.388   2
   4   4  -1 34556.2 1141.27   7
  -4  -4   1 34653.9 1129.86   7
  -4  -4   1 34522.7 1153.56   4
   4   4  -1 35495.7 1145.71   4
   4  -4  -1 33155.2 708.337   4
  -4  -4   0 4577.67 278.283   2
   4  -4   0 4205.83 263.182   2
   4   4   0 4402.49 276.280   2
   4   4   0 4277.28 409.463   7
   4   4   0 4431.15 424.440   4
   4   4   1 103.743 59.7913   2
   4  -4   1 104.864 58.5478   2
  -4  -4  -1 227.830 72.2987   1
  -4   4  -1 71.0243 45.8208   1
   4   4   1 292.002 137.964   7
   4   4   1 7.59154 124.497   4
   4  -4   2 21863.2 710.319   2
   4   4   2 20215.5 722.029   2
  -4  -4  -2 21961.7 697.923   1
  -4   4  -2 21111.7 692.414   1
   4   4   2 22325.1 963.822   7
   4   4   2 22749.6 998.963   4
   4  -4   3 86219.4 1526.77   2
   4   4   3 82902.9 1517.30   2
  -4  -4  -3 85724.3 1516.43   1
  -4   4  -3 80551.9 1475.82   1
  -4   4  -3 85752.3 1499.13   3
  -4  -4  -3 84383.5 1491.31   3
  -4  -4  -4 11555.3 601.427   1
   4  -4   4 11521.8 606.189   2
  -4   4  -4 10613.3 574.488   1
   4   4   4 10388.4 581.850   2
  -4  -4  -4 10867.7 576.669   3
  -4   4  -4 11594.1 595.572   3
  -4   4  -5 7949.30 536.800   1
  -4  -4  -5 6993.59 503.633   1
   4  -4   5 7020.44 502.648   2
   4   4   5 7303.15 517.306   2
  -4  -4  -5 7240.55 504.405   3
  -4   4  -5 7752.14 525.450   3
  -4   4  -6 50394.4 1433.63   1
  -4  -4  -6 50100.3 1430.11   1
   4   4   6 49836.1 1432.53   2
  -4  -4  -6 51777.7 1443.21   3
  -4   4  -6 51101.5 1440.02   3
  -4  -4  -7 141.544 125.753   1
  -4   4  -7 87.3570 132.843   1
  -4  -4  -8 78951.0 1998.23   1
  -4   4  -8 77550.5 1993.20   1
  -4  -4  -9 5248.34 543.326   1
  -4   4  -9 5304.64 543.560   1
  -4  -4 -10 3784.57 481.241   1
  -4   4 -10 3738.43 480.104   1
  -4  -4 -11-104.098 160.335   1
  -4   4 -11-113.124 175.219   1
  -4  -4 -12 690.220 264.907   1
  -4   4 -12 1918.17 400.078   1
  -4  -4 -13 9568.59 870.536   1
  -4   4 -13 7857.22 814.013   1
  -4  -4 -14 4246.67 622.485   1
  -4   4 -14 4689.66 625.522   1
  -4   4 -15 1887.62 446.378   1
  -4  -4 -15 1760.44 410.627   1
  -4  -4 -16 3680.01 612.068   1
  -4   4 -16 2762.82 541.823   1
  -4  -4 -17 41770.1 2110.74   1
  -4   4 -17 41620.2 2137.61   1
  -4  -4 -18 7910.88 976.245   1
  -4   4 -18 6313.99 878.964   1
  -4  -4 -19 567.499 341.339   1
  -4   4 -19 437.102 251.482   1
  -4  -4 -20 9741.04 1123.88   1
  -4   4 -20 9919.75 1167.41   1
  -4   4 -21 2865.54 650.180   1
  -4  -4 -21 2737.37 610.103   1
   4  -6 -24 951.412 399.529   1
   4   6 -24 1272.76 422.342   1
   4   6 -23 1179.55 396.224   1
   4  -6 -23 545.701 314.870   1
   4  -6 -22 6809.22 893.521   1
   4   6 -22 7489.88 945.671   1
   4   6 -21 1252.91 405.433   1
   4  -6 -21 443.740 211.725   1
   4  -6 -20 34.7447 184.459   1
   4   6 -20 757.493 349.083   1
  -4  -6  20 235.293 259.438   3
   4  -6 -19 128.083 187.986   1
   4   6 -19-146.207 227.484   1
  -4  -6  19-137.128 221.912   3
  -4   6  19-207.493 231.859   3
   4  -6 -18 3607.04 584.445   1
   4   6 -18 3278.59 565.183   1
  -4   6  18 2791.86 512.467   3
  -4  -6  18 2987.19 512.617   3
   4   6 -17 4364.43 611.520   1
   4  -6 -17 4328.41 608.097   1
  -4   6  17 3483.06 528.253   3
  -4  -6  17 4120.91 594.163   3
   4  -6 -16 10924.2 906.063   1
   4   6 -16 10083.6 896.141   1
  -4   6  16 10894.9 880.447   3
  -4  -6  16 9743.30 850.781   3
   4   6 -15 3135.70 477.181   1
   4  -6 -15 3348.98 490.669   1
  -4   6  15 3232.32 492.280   3
  -4  -6  15 3279.55 499.637   3
   4   6 -14 3090.77 473.163   1
   4  -6 -14 2402.48 394.366   1
  -4  -6  14 3014.68 424.807   3
  -4   6  14 2895.68 440.716   3
   4   6 -13 1716.94 325.255   1
   4  -6 -13 2359.75 383.821   1
  -4  -6  13 1539.23 321.591   3
  -4   6  13 2097.74 352.308   3
   4  -6 -12 26908.5 1181.46   1
   4   6 -12 27403.6 1195.61   1
  -4  -6  12 28343.0 1211.35   3
  -4   6  12 28389.8 1204.37   3
   4  -6 -11 1718.50 282.825   1
   4   6 -11 2129.02 321.689   1
  -4   6  11 2100.31 316.305   3
  -4  -6  11 2001.95 299.670   3
  -4  -6  10 26682.8 1064.44   1
  -4   6  10 25879.9 1045.13   1
   4  -6 -10 26333.3 1044.83   1
   4   6 -10 26749.8 1061.76   1
  -4  -6  10 27410.7 1065.53   3
  -4   6  10 25417.4 1016.59   3
  -4   6   9 16752.5 789.441   1
  -4  -6   9 15534.7 758.047   1
   4   6  -9 16565.6 774.820   1
   4  -6  -9 16247.6 756.386   1
  -4   6   9 16087.0 758.972   3
  -4  -6   9 15652.7 756.916   3
  -4  -6   8 955.825 180.674   1
  -4   6   8 1093.49 186.006   1
  -4  -6   8 1455.34 227.485   3
  -4   6   8 1121.97 199.095   3
  -4   6   7 303.650 89.9789   1
  -4  -6   7 262.395 96.6745   1
  -4   6   7 192.268 71.1920   3
  -4  -6   7 303.341 96.0459   3
  -4   6   7 390.885 125.984   4
  -4   6   6 3327.47 278.025   1
  -4  -6   6 4057.28 307.237   1
  -4   6   6 3950.60 381.981   4
  -4  -6   6 3974.54 306.247   3
  -4   6   6 4218.56 303.584   3
  -4   6   5 26482.1 676.957   1
  -4  -6   5 25662.7 687.834   1
  -4  -6   5 26704.0 1225.95   7
   4  -6  -5 26677.5 1185.69   7
  -4   6   5 26398.9 669.152   3
  -4  -6   5 27088.2 697.281   3
  -4   6   5 26477.5 914.170   4
  -4  -6   4 23614.2 584.619   2
  -4   6   4 22296.3 537.814   2
  -4  -6   4 22342.7 555.307   1
  -4   6   4 23142.8 538.411   1
  -4  -6   4 22421.6 1125.67   7
   4  -6  -4 19310.8 999.238   7
  -4  -6   4 22999.8 564.186   3
  -4   6   4 23017.0 536.354   3
  -4  -6   3 804.231 93.2400   2
  -4   6   3 722.370 78.7975   2
  -4   6   3 862.466 85.7858   3
  -4   6   3 832.950 85.0446   1
  -4  -6   3 694.557 89.8310   1
  -4  -6   3 785.042 204.524   7
   4  -6  -3 664.726 198.465   7
  -4  -6   2 76577.5 803.880   1
   4  -6  -2 75776.5 1989.65   7
  -4  -6   2 74627.7 2038.56   7
  -4  -6   1 14533.8 358.421   1
  -4   6   1 14798.7 341.774   1
  -4   6   1 14365.7 335.005   1
  -4  -6   1 14492.7 355.907   1
   4  -6  -1 13127.6 835.551   7
  -4  -6   1 14401.6 902.441   7
   4  -6  -1 13629.2 625.086   4
  -4   6   1 14426.1 328.658   3
  -4   6   0 4258.51 216.720   1
  -4  -6   0 4318.71 225.749   1
  -4   6   0 4416.14 217.405   3
  -4  -6   0 3909.31 213.972   3
   4   6   0 4300.15 470.204   4
   4  -6   0 4077.30 347.754   4
  -4  -6  -1 62745.3 987.733   1
  -4   6  -1 62944.6 996.103   1
   4   6   1 62228.0 1825.78   4
  -4   6  -1 65804.1 995.973   3
   4  -6   1 64943.4 1401.55   4
  -4  -6  -1 64136.0 990.215   3
  -4  -6  -2 5598.29 333.138   1
  -4   6  -2 5732.06 340.963   1
   4   6   2 5135.40 335.038   2
   4  -6   2 5741.42 349.904   2
  -4  -6  -2 5489.23 325.702   3
   4   6   2 6109.69 594.307   4
  -4   6  -2 5638.40 337.661   3
  -4  -6  -3 30583.1 873.772   1
  -4   6  -3 31869.8 890.333   1
   4   6   3 29500.5 899.310   2
   4  -6   3 28716.6 861.101   2
  -4   6  -3 30916.4 883.377   3
   4   6   3 29828.9 1338.78   4
  -4  -6  -3 30629.3 877.133   3
  -4  -6  -4 5343.45 402.885   1
  -4   6  -4 4897.12 383.306   1
   4  -6   4 5470.06 417.606   2
   4   6   4 5366.76 405.226   2
  -4   6  -4 5098.07 390.143   3
  -4  -6  -4 5112.22 394.335   3
   4   6   4 4387.51 521.920   4
  -4   6  -5 43237.2 1236.65   1
  -4  -6  -5 41304.2 1204.55   1
   4  -6   5 43338.7 1228.90   2
   4   6   5 42648.0 1687.75   4
  -4   6  -5 41771.7 1215.87   3
  -4  -6  -5 42536.6 1217.54   3
  -4   6  -6 70598.4 1680.88   1
  -4  -6  -6 71922.9 1686.62   1
   4   6   6 73045.3 1728.05   2
   4  -6   6 74508.7 1723.45   2
  -4   6  -6 72775.1 1713.42   3
  -4  -6  -6 72420.0 1689.44   3
  -4   6  -7 7656.70 600.513   1
  -4  -6  -7 8038.08 606.550   1
  -4  -6  -8 40590.7 1421.64   1
  -4   6  -8 39448.9 1418.73   1
  -4   6  -9 37240.9 1450.33   1
  -4  -6  -9 37513.8 1433.97   1
  -4  -6 -10 10627.2 813.454   1
  -4   6 -10 10094.2 793.815   1
  -4  -6 -11 40797.5 1656.13   1
  -4   6 -11 42211.8 1694.58   1
  -4   6 -12 600.800 231.004   1
  -4  -6 -12 40.0806 176.367   1
  -4  -6 -13 6944.55 751.146   1
  -4   6 -13 8259.07 818.783   1
  -4  -6 -14 2122.34 443.904   1
  -4   6 -14 2070.27 460.701   1
  -4  -6 -15 9364.99 936.649   1
  -4   6 -15 9256.68 938.675   1
  -4  -6 -16 668.266 289.603   1
  -4   6 -16 1052.51 335.497   1
  -4  -6 -17 1070.99 407.106   1
  -4   6 -17 742.353 296.873   1
  -4  -6 -18 137.111 266.439   1
  -4   6 -18-26.6386 322.541   1
  -4  -6 -19-248.439 264.399   1
  -4   6 -19-90.7258 239.843   1
  -4  -6 -20 10621.1 1202.36   1
  -4   6 -20 12526.5 1304.18   1
  -4  -6 -21 92.2300 229.987   1
  -4   6 -21-654.743 419.016   1
   4  -8 -17 7638.40 782.275   1
   4  -8 -16 87.4546 139.546   1
   4  -8 -15 26603.5 1324.44   1
   4  -8 -14 2968.45 429.690   1
   4  -8 -13 5433.22 545.994   1
   4   8 -13 5368.63 552.301   1
  -4   8  11 29025.5 1407.95   4
  -4   8  10 17108.0 1036.86   4
  -4   8   9 25294.1 1214.41   4
  -4  -8   8 1903.87 432.859   7
  -4   8   8 2226.23 358.182   4
  -4  -8   7 17042.1 570.099   1
  -4  -8   7 17689.3 1203.34   7
  -4   8   7 17909.3 926.664   4
  -4   8   6 514.655 70.3957   2
  -4  -8   6 601.141 92.7542   2
  -4  -8   6 776.950 298.106   7
  -4  -8   5-37.9551 194.732   7
   4  -8  -5-189.699 257.884   7
   4  -8  -4 7467.32 739.419   7
  -4  -8   4 8222.80 809.841   7
  -4  -8   3 20834.6 1264.72   7
   4  -8  -3 19346.4 1184.20   7
   4  -8  -2 2236.12 414.232   7
  -4  -8   2 2122.86 411.106   7
   4  -8  -1 658.425 257.944   7
  -4  -8   1 1199.33 330.959   7
   4  -8   0 3378.87 513.262   7
   4  -8   1 57833.8 2105.89   7
   4  -8   1 52407.9 1542.38   4
   4   8   2-13.9244 139.966   4
   4  -8   2-14.7864 101.763   4
  -4   8  -3 508.020 95.5161   1
  -4  -8  -3 588.784 94.7220   1
   4   8   3 388.469 241.475   4
  -4  -8  -4 24661.8 733.437   1
  -4   8  -4 26918.2 771.483   1
   4  -8   4 25732.5 765.832   2
   4   8   4 24825.3 1378.95   4
  -4  -8  -5 13515.1 618.739   1
  -4   8  -5 13782.7 638.333   1
   4   8   5 13257.0 1031.02   4
  -4   8  -6 478.940 157.927   1
  -4  -8  -6 373.255 125.299   1
   4   8   6 367.625 208.387   4
  -4   8  -7 2874.35 349.077   1
  -4  -8  -7 3874.07 411.362   1
   4   8   7 3539.87 579.616   4
  -4  -8  -8-22.6299 92.3677   1
  -4   8  -8 105.142 122.706   1
   4   8   8-24.5154 169.405   4
  -4   8  -9 13299.6 858.141   1
  -4  -8  -9 12630.9 832.771   1
   4   8   9 11748.7 1087.13   4
  -4  -8 -10 1284.31 297.361   1
   4   8  10 996.224 307.244   4
  -4  -8 -11 17861.7 1099.18   1
  -4  -8 -12 573.003 232.219   1
  -4  -8 -13 6642.43 721.915   1
  -4  -8 -14 379.467 245.093   1
  -4 -10  12 1552.97 528.708   7
  -4 -10  11 39951.3 2144.53   7
  -4 -10  10 1170.92 415.591   7
  -4 -10   9 2777.42 591.264   7
  -4 -10   8 73.1824 216.164   7
  -4 -10   7 49864.1 2310.63   7
  -4 -10   6 2869.28 577.678   7
  -4 -10   5 26144.0 1649.15   7
  -4 -10   4 2341.23 516.177   7
   4 -10  -4 1638.54 439.724   7
  -4 -10   3 7699.13 894.362   7
   4 -10  -3 9406.46 955.669   7
   4 -10  -2 3372.41 589.735   7
  -4 -10   2 2769.76 541.458   7
   4 -10  -1 207.817 173.744   7
   4 -10   0 1771.73 443.490   7
   4 -10   1 10360.8 1041.89   7
   4 -10   2 740.845 248.134   7
   4 -10   3 4114.78 687.755   7
   4 -10   4 7631.27 919.118   7
   4 -10   5 49388.2 2346.13   7
   4  10   5 51387.0 2204.49   4
   4  10   6 9169.76 954.388   4
   4  10   7 950.574 362.479   4
   4  10   8 681.174 322.892   4
   4  10   9 33805.5 1955.21   4
   4  10  10 2065.84 519.872   4
   4  10  11 2949.18 632.147   4
   4  10  12 7055.32 975.117   4
   4  10  13 2590.78 565.604   4
   4  10  14 1832.01 523.273   4
   4  10  15 1102.21 502.979   4
  -4 -12   7 6782.25 980.109   7
  -4 -12   6 2591.07 582.863   7
  -4 -12   5 20.6796 178.296   7
  -4 -12   4 4538.51 813.483   7
  -4 -12   3 9135.52 1099.17   7
   4 -12  -2-52.5227 270.541   7
   4 -12  -1-471.724 422.183   7
   4 -12   0 304.013 302.365   7
   4 -12   1 9672.07 1127.88   7
   4 -12   2 424.149 311.863   7
   4 -12   3 2711.06 632.561   7
   4 -12   4 707.175 432.767   7
   5  -1 -26 549.932 348.681   1
   5   1 -26 159.436 300.587   1
  -5  -1  26 322.488 330.800   3
   5  -1 -25 2803.30 611.484   1
   5   1 -25 2730.52 598.677   1
  -5   1  25 3241.97 665.039   3
  -5  -1  25 4359.04 772.378   3
   5  -1 -24-258.253 256.778   1
   5   1 -24-408.894 360.063   1
  -5  -1  24 38.3082 207.834   3
  -5   1  24-68.1588 284.156   3
   5  -1 -23 1539.11 451.225   1
   5   1 -23 2365.12 563.064   1
  -5   1  23 1840.20 522.377   3
  -5  -1  23 2036.28 512.147   3
   5  -1 -22 402.283 296.371   1
   5   1 -22 97.8570 250.739   1
  -5  -1  22 692.913 310.350   3
  -5   1  22 41.9320 232.796   3
   5   1 -21 9946.25 1047.60   1
   5  -1 -21 10411.8 1058.49   1
  -5   1  21 11305.3 1095.34   3
  -5  -1  21 10133.7 1051.58   3
  -5   1  20-6.51702 236.535   3
  -5  -1  20 62.7789 208.934   3
   5  -1 -20-312.678 199.509   1
   5   1 -20 1.05234 174.159   1
  -5   1  19 5600.12 728.179   3
  -5  -1  19 4712.29 673.480   3
   5  -1 -19 5626.49 719.179   1
   5   1 -19 4790.85 669.751   1
  -5   1  18 361.359 174.618   3
  -5  -1  18 362.684 167.643   3
   5  -1 -18 249.387 170.327   1
   5   1 -18 174.467 182.995   1
   5  -1 -18 423.335 153.133   6
   5  -1 -17 11536.4 960.345   1
   5   1 -17 10980.5 940.412   1
   5  -1 -17 11675.2 654.375   6
  -5  -1  17 10156.3 908.849   3
   5  -1 -17 12565.9 475.245   5
  -5   1  17 10596.9 918.941   3
  -5   1  16 991.146 221.590   3
  -5  -1  16 1099.50 305.009   3
   5  -1 -16 1400.76 314.576   1
   5   1 -16 849.239 277.426   1
   5  -1 -16 1407.23 233.232   6
   5  -1 -16 1333.37 173.857   5
   5  -1 -15 40080.7 1655.49   1
   5   1 -15 41147.8 1680.52   1
   5  -1 -15 39338.3 1150.70   6
  -5  -1  15 41112.3 1327.95   6
   5  -1 -15 40143.8 982.429   5
  -5  -1  15 39777.0 1645.67   3
  -5   1  15 43193.7 1719.62   3
  -5   1  14 3518.43 476.856   3
  -5  -1  14 3275.90 469.465   3
   5  -1 -14 3349.01 459.860   1
   5   1 -14 3839.41 519.534   1
   5  -1 -14 3332.83 336.697   6
  -5  -1  14 3501.47 373.132   6
   5  -1 -14 3750.80 314.493   5
   5  -1 -13 36331.7 1436.90   1
   5   1 -13 37895.9 1469.28   1
  -5  -1  13 36868.4 1183.05   6
   5  -1 -13 33778.7 1030.21   6
  -5  -1  13 35056.3 1424.65   3
  -5   1  13 35419.1 1436.97   3
  -5  -1  12 21551.4 1064.65   3
   5   1 -12 24247.9 1122.50   1
   5  -1 -12 20146.7 1027.82   1
   5  -1 -12 22200.2 820.150   6
  -5  -1  12 22688.8 906.759   6
  -5   1  12 22653.7 1085.24   3
  -5   1  11 1620.07 296.400   3
  -5  -1  11 2232.03 350.620   3
   5  -1 -11 1715.69 300.667   1
   5   1 -11 2462.43 366.939   1
  -5  -1  11 1864.07 256.583   6
   5   1 -11 1797.74 248.722   6
   5  -1 -11 2074.06 245.355   6
  -5   1  10 1213.42 232.522   1
  -5  -1  10 995.377 212.005   1
   5  -1 -10 570.780 174.202   1
   5   1 -10 780.822 198.486   1
   5  -1 -10 1199.78 193.900   6
  -5  -1  10 1119.24 195.928   6
   5   1 -10 1177.03 207.564   6
   5  -1  -9 23010.1 932.734   1
   5   1  -9 24166.7 956.958   1
  -5   1   9 24718.3 973.534   1
  -5  -1   9 23460.8 973.868   1
   5   1  -9 23558.7 829.994   6
  -5  -1   9 24395.7 852.052   6
   5  -1  -9 23427.4 791.253   6
  -5  -1   9 23554.2 773.066   5
   5   1  -8 30689.2 1014.51   1
   5  -1  -8 29584.3 995.212   1
  -5   1   8 30871.7 1021.77   1
  -5  -1   8 28530.7 985.889   1
   5  -1  -8 29597.3 879.682   6
  -5  -1   8 29981.4 909.692   6
   5   1  -8 29154.8 891.523   6
  -5  -1   8 29347.6 830.136   5
   5  -1  -7 130667. 1948.19   1
  -5   1   7 130226. 1972.89   1
  -5  -1   7 129346. 1959.85   1
   5   1  -7 128941. 1937.20   1
   5   1  -7 131711. 1822.78   6
  -5  -1   7 131174. 1846.18   6
  -5  -1   7 126479. 1689.62   5
   5   1  -7 132375. 1634.10   5
  -5   1   6 31222.2 911.378   1
  -5  -1   6 34503.4 945.933   1
   5  -1  -6 33387.0 916.879   1
   5   1  -6 33381.9 918.956   1
   5   1  -6 34047.4 893.046   6
  -5  -1   6 34009.3 902.976   6
  -5  -1   6 34550.7 862.815   5
   5   1  -6 34129.9 835.461   5
  -5   1   5 734.283 139.875   1
  -5  -1   5 1002.27 151.150   1
   5   1  -5 943.783 144.761   6
  -5  -1   5 1049.73 161.824   6
  -5   1   5 1004.45 85.5989   7
   5   1  -5 964.477 157.321   5
  -5  -1   5 964.445 153.831   5
  -5  -1   4 157395. 1291.51   7
   5   1  -4 154353. 1780.47   6
   5   1  -4 155664. 1763.22   5
  -5  -1   4 161499. 1798.82   5
  -5  -1   3 3986.77 270.807   6
  -5  -1   3 3755.74 198.319   7
   5   1  -3 3270.01 254.924   6
   5   1  -3 3674.08 203.656   7
  -5  -1   3 3686.40 273.839   5
   5   1  -3 3237.35 262.446   5
  -5  -1   2 743.060 125.255   2
  -5   1   2 637.530 118.099   2
  -5  -1   2 628.849 110.523   6
   5   1  -2 622.734 115.209   6
   5   1  -2 679.128 124.143   5
   5  -1  -2 625.362 67.5262   4
  -5  -1   2 595.722 117.463   5
   5   1  -2 636.660 119.034   4
  -5  -1   2 770.840 138.582   4
   5  -1  -1 1952.84 199.153   2
  -5   1   1 1544.02 179.743   2
   5   1  -1 1559.90 181.944   2
  -5  -1   1 1524.26 177.536   2
   5   1  -1 1967.62 178.405   6
  -5  -1   1 1716.40 162.834   6
   5   1  -1 1876.08 197.416   4
  -5  -1   1 2140.25 210.173   5
   5   1   0 13102.3 546.696   2
   5  -1   0 12849.8 536.387   2
  -5  -1   0 13440.1 543.748   2
  -5   1   0 13020.4 531.894   2
  -5  -1   0 13750.1 422.814   6
   5   1   0 14020.4 427.899   6
  -5  -1   0 14368.6 518.574   5
   5   1   1 234.855 98.5029   2
   5  -1   1 210.651 102.902   2
  -5   1  -1 197.643 98.6692   2
  -5  -1  -1 281.324 101.027   2
   5   1   1 356.109 70.0226   6
  -5  -1  -1 130.649 58.0973   6
  -5  -1  -1 241.536 99.6383   5
   5  -1   2 30578.3 921.801   2
   5   1   2 31891.8 940.096   2
   5   1   2 31785.8 542.982   6
  -5  -1  -2 31368.0 769.020   5
   5   1   3 39.6331 56.3027   2
  -5  -1  -3 407.945 160.213   1
  -5   1  -3 136.773 87.7628   1
   5  -1   3 381.461 137.457   2
   5   1   3 355.010 58.7248   6
  -5  -1  -3 314.199 81.0817   5
  -5  -1  -4 158.304 135.042   1
  -5   1  -4 38.6185 102.481   1
   5   1   4 284.862 132.629   2
   5  -1   4 146.378 66.7777   2
  -5  -1  -4 34.8458 44.6026   5
  -5  -1  -5 158023. 2486.83   1
  -5   1  -5 154894. 2470.18   1
  -5  -1  -5 159647. 1727.16   5
  -5   1  -5 160841. 2497.30   3
  -5  -1  -5 161286. 2504.72   3
  -5  -1  -6 446.324 171.883   1
  -5   1  -6 960.495 222.645   1
  -5  -1  -6 807.810 126.855   5
  -5  -1  -6 1055.71 198.297   3
  -5   1  -6 925.571 210.886   3
  -5   1  -7 56944.7 1666.84   1
  -5  -1  -7 56997.7 1669.16   1
   5  -1   7 56334.9 956.669   5
  -5  -1  -7 57675.7 1033.72   5
  -5   1  -8 8875.06 708.281   1
  -5  -1  -8 8304.80 682.570   1
  -5  -1  -8 9168.55 405.419   5
   5  -1   8 8615.66 346.079   5
  -5  -1  -9 8829.84 729.543   1
  -5   1  -9 9024.92 738.304   1
   5  -1   9 8905.81 295.682   5
  -5   1 -10 14918.3 991.645   1
  -5  -1 -10 16987.4 1054.58   1
  -5  -1 -11-7.47472 126.406   1
   5  -1  11-19.6374 52.0337   6
  -5   1 -12 3617.26 552.387   1
  -5  -1 -12 4305.35 583.759   1
   5  -1  12 3975.34 289.232   6
  -5   1 -13 6562.63 744.027   1
  -5  -1 -13 6845.89 763.790   1
  -5  -1 -14 210.621 158.742   1
  -5   1 -14-137.192 220.308   1
  -5  -1 -15 3920.48 616.982   1
  -5   1 -15 2839.93 553.003   1
  -5   1 -16 728.615 311.223   1
  -5  -1 -16 910.697 333.118   1
  -5   1 -17 6729.63 866.553   1
  -5  -1 -17 8285.80 968.243   1
  -5   1 -18 96.9383 196.595   1
  -5  -1 -18 104.547 180.457   1
  -5  -1 -19 12826.7 1285.30   1
  -5   1 -19 13955.4 1338.74   1
  -5  -1 -20-0.47545 159.383   1
  -5   1 -20 208.436 268.696   1
  -5  -1 -21 15406.7 1491.14   1
  -5   1 -21 15928.6 1523.10   1
   5  -3 -25 18827.9 1624.29   1
   5   3 -25 18526.1 1606.73   1
  -5   3  25 19558.5 1655.79   3
  -5  -3  25 19223.9 1615.48   3
   5  -3 -24 678.033 327.760   1
   5   3 -24 737.421 373.902   1
  -5   3  24 593.754 311.188   3
  -5  -3  24 819.196 350.455   3
   5  -3 -23 31.6546 203.654   1
   5   3 -23-39.2752 300.846   1
  -5  -3  23 372.671 235.566   3
  -5   3  23-137.428 279.964   3
   5  -3 -22-184.878 237.104   1
   5   3 -22-255.805 302.148   1
  -5  -3  22-122.847 251.575   3
  -5   3  22-131.316 258.561   3
   5  -3 -21 22992.7 1562.95   1
   5   3 -21 20043.5 1471.47   1
  -5  -3  21 20382.8 1459.43   3
  -5   3  21 19368.4 1438.28   3
   5  -3 -20 8004.75 897.912   1
   5   3 -20 7431.68 874.277   1
  -5  -3  20 7763.57 874.314   3
  -5   3  20 6286.80 805.591   3
   5  -3 -19 11303.7 1034.92   1
   5   3 -19 8445.95 906.174   1
   5  -3 -19 9802.32 606.488   6
  -5   3  19 8460.63 882.483   3
  -5  -3  19 11075.0 1025.23   3
   5  -3 -18 42457.6 1913.43   1
   5   3 -18 43120.0 1934.57   1
   5  -3 -18 38680.2 1211.58   6
  -5   3  18 39168.1 1830.69   3
  -5  -3  18 42379.1 1903.04   3
   5  -3 -17 9067.85 852.569   1
   5   3 -17 10976.2 945.447   1
   5  -3 -17 11438.6 661.037   6
  -5   3  17 9885.36 891.281   3
  -5  -3  17 11129.0 942.515   3
   5   3 -16 13834.8 1018.89   1
   5  -3 -16 13870.7 1025.14   1
   5  -3 -16 13717.7 719.474   6
  -5  -3  16 13789.5 677.660   5
  -5   3  16 12622.4 965.845   3
  -5  -3  16 13931.7 1015.39   3
   5  -3 -15 37652.8 1597.98   1
   5   3 -15 35497.4 1571.92   1
   5  -3 -15 34371.1 1131.36   6
  -5  -3  15 33187.6 1504.28   3
  -5  -3  15 34597.1 1069.30   5
  -5   3  15 34557.9 1534.79   3
   5   3 -14 8645.89 748.602   1
   5  -3 -14 7615.50 696.914   1
   5  -3 -14 9182.47 588.599   6
  -5  -3  14 9781.24 568.040   5
  -5   3  14 8832.34 746.576   3
  -5  -3  14 8644.33 754.670   3
   5   3 -13 21169.0 1093.88   1
   5  -3 -13 18841.4 1066.80   1
  -5   3  13 19498.0 1063.13   3
  -5  -3  13 21204.1 1104.06   3
  -5  -3  13 20587.1 820.135   5
   5  -3 -12 1685.88 306.334   1
   5   3 -12 1208.73 240.468   1
  -5   3  12 1430.88 287.401   3
  -5  -3  12 1057.61 218.097   3
  -5  -3  12 1551.57 236.188   5
   5  -3 -11 3179.66 397.500   1
   5   3 -11 3480.57 418.644   1
  -5  -3  11 3438.36 404.340   3
  -5  -3  11 3536.85 344.325   5
  -5   3  11 4093.30 445.293   3
  -5   3  10 9631.72 643.984   3
  -5  -3  10 9795.45 654.702   3
  -5   3  10 10394.5 672.760   1
  -5  -3  10 10289.1 667.364   1
   5  -3 -10 10387.4 666.132   1
   5   3 -10 10393.9 666.341   1
  -5   3   9 146.341 87.3414   1
   5   3  -9 147.694 104.689   1
  -5  -3   9 180.532 106.751   1
   5  -3  -9-15.6884 105.221   1
  -5  -3   9 145.202 110.919   6
   5  -3  -8 7313.30 497.592   1
   5   3  -8 8325.90 525.750   1
  -5   3   8 7461.42 511.686   1
  -5  -3   8 6688.43 482.149   1
  -5   3   8 8249.41 481.035   7
  -5  -3   8 8310.11 562.926   6
   5  -3  -7 503.832 131.053   1
   5   3  -7 352.224 114.372   1
  -5   3   7 406.363 91.5874   1
  -5  -3   7 423.444 111.984   1
  -5  -3   7 499.827 146.660   6
  -5   3   7 471.917 122.044   7
  -5  -3   6 583.091 132.308   1
  -5   3   6 571.036 125.970   1
  -5   3   6 650.991 141.839   7
  -5  -3   6 774.366 168.142   6
  -5   3   5 11853.0 511.903   1
  -5  -3   5 10491.2 487.950   1
   5  -3  -5 11357.2 520.910   7
  -5  -3   5 12021.2 629.716   6
  -5   3   5 11240.1 515.025   7
  -5   3   4 283159. 2353.66   1
  -5  -3   4 287917. 2390.30   1
   5  -3  -4 284077. 2584.73   7
  -5  -3   4 293715. 2868.20   7
  -5  -3   3 57.7843 99.6911   7
   5  -3  -3 274.405 82.9949   7
  -5  -3   3 436.369 150.431   4
  -5  -3   2 55100.2 1022.68   2
  -5   3   2 53345.1 995.202   2
   5   3  -2 55210.2 1257.99   7
  -5  -3   2 56324.8 1258.49   7
  -5  -3   2 56818.6 1384.61   4
  -5   3   1 22411.8 660.016   2
  -5  -3   1 22511.1 671.227   2
   5   3  -1 24784.7 862.068   7
  -5  -3   1 23978.2 912.481   4
   5   3  -1 24703.0 909.267   4
  -5  -3   0 527.577 112.647   2
   5   3   0 586.936 119.445   2
  -5   3   0 448.151 110.023   2
   5  -3   0 554.617 118.428   2
   5   3   0 527.749 142.745   7
   5   3   0 529.416 166.905   4
  -5  -3  -1 49029.2 1095.94   2
   5   3   1 46483.4 1090.02   2
   5  -3   1 47719.9 1088.57   2
   5   3   1 46506.7 1345.03   4
  -5   3  -2 123530. 1832.31   1
   5  -3   2 121453. 1847.78   2
  -5  -3  -2 118571. 1800.36   1
   5   3   2 120841. 1856.72   2
  -5  -3  -3 65903.9 1438.98   1
  -5   3  -3 65081.3 1415.43   1
   5  -3   3 67085.6 1454.21   2
   5   3   3 68151.0 1477.51   2
  -5  -3  -4 49584.6 1333.40   1
   5   3   4 50982.3 1354.75   2
  -5   3  -4 50474.9 1322.38   1
   5  -3   4 50550.8 1331.93   2
  -5   3  -4 47168.2 1279.27   3
  -5  -3  -4 49561.9 1315.43   3
  -5  -3  -5 58547.4 1518.24   1
  -5   3  -5 57157.7 1505.15   1
   5  -3   5 61552.9 1561.17   2
   5   3   5 60977.9 1563.89   2
  -5  -3  -5 63009.6 964.865   6
  -5  -3  -5 58736.3 1521.60   3
  -5   3  -5 59308.0 1524.25   3
   5  -3   6 15593.4 834.799   2
  -5  -3  -6 14154.4 792.089   1
   5   3   6 14207.3 798.627   2
  -5   3  -6 14036.0 790.979   1
  -5  -3  -6 13755.4 409.214   6
  -5  -3  -6 13455.4 768.075   3
  -5   3  -6 13292.4 761.757   3
  -5   3  -7 21074.5 1014.19   1
  -5  -3  -7 23324.4 1072.43   1
  -5  -3  -7 23644.7 449.493   6
  -5  -3  -8 2023.08 361.139   1
  -5   3  -8 1470.52 293.021   1
  -5  -3  -9 42703.1 1601.05   1
  -5   3  -9 42334.1 1593.90   1
  -5  -3 -10 4195.90 547.598   1
  -5   3 -10 3337.16 486.551   1
  -5  -3 -11 4045.26 560.198   1
  -5   3 -11 3410.88 507.517   1
  -5  -3 -11 2937.05 289.819   5
  -5  -3 -12 89.1679 152.821   1
  -5   3 -12 386.224 198.565   1
  -5  -3 -12 238.654 109.048   5
  -5  -3 -13 14185.5 1088.19   1
  -5   3 -13 13347.9 1053.79   1
  -5  -3 -13 14232.1 607.591   5
  -5  -3 -14 20674.7 1358.06   1
  -5   3 -14 21046.4 1382.28   1
  -5   3 -15 2175.61 502.606   1
  -5  -3 -15 4382.23 668.015   1
  -5  -3 -16 6820.91 862.430   1
  -5   3 -16 6727.74 852.930   1
  -5  -3 -17 4805.13 730.047   1
  -5   3 -17 5653.53 801.806   1
  -5  -3 -18 236.295 304.719   1
  -5   3 -18 308.994 315.569   1
  -5  -3 -19 20649.8 1625.09   1
  -5   3 -19 22248.1 1705.56   1
  -5  -3 -20 3624.13 753.185   1
  -5   3 -20 2916.28 686.451   1
  -5  -3 -21 12008.7 1318.55   1
  -5   3 -21 10810.8 1265.73   1
   5  -5 -25 9784.10 1179.64   1
   5   5 -25 9920.06 1195.32   1
   5  -5 -24-155.866 325.164   1
   5   5 -24 57.5370 269.041   1
   5  -5 -23 5473.64 822.689   1
   5   5 -23 5957.01 850.735   1
  -5   5  23 5892.76 845.942   3
  -5  -5  23 5481.70 846.753   3
   5   5 -22 5189.32 792.045   1
   5  -5 -22 3603.00 651.878   1
  -5   5  22 4780.19 752.974   3
  -5  -5  22 4945.77 758.391   3
   5  -5 -21 454.756 244.218   1
   5   5 -21 403.379 204.294   1
  -5  -5  21 354.841 325.746   3
  -5   5  21-22.8517 179.566   3
   5  -5 -20 23065.8 1516.20   1
   5   5 -20 23858.1 1563.91   1
  -5  -5  20 22160.6 1457.43   3
  -5   5  20 21699.3 1453.44   3
   5   5 -19 2369.04 477.561   1
   5  -5 -19 1739.30 441.049   1
  -5  -5  19 2280.65 491.226   3
  -5   5  19 1507.97 392.045   3
   5  -5 -18 9665.36 922.786   1
   5   5 -18 10871.7 985.240   1
   5  -5 -18 9283.78 654.970   6
  -5  -5  18 9414.22 904.374   3
  -5   5  18 9694.00 915.836   3
  -5  -5  18 8989.22 643.080   5
   5  -5 -17 12949.9 1029.65   1
   5   5 -17 13399.2 1042.55   1
   5  -5 -17 12791.0 798.249   6
  -5   5  17 15154.5 1095.59   3
  -5  -5  17 11701.5 962.588   3
  -5  -5  17 13105.1 780.937   5
   5   5 -16 6051.33 674.799   1
   5  -5 -16 6604.71 692.334   1
  -5  -5  16 6514.20 680.475   3
  -5   5  16 6797.18 714.351   3
  -5  -5  16 7874.49 606.043   5
   5  -5 -15 39410.4 1634.89   1
   5   5 -15 36457.2 1590.58   1
  -5  -5  15 35654.7 1559.02   3
  -5   5  15 37979.0 1586.20   3
   5  -5 -14 9722.60 787.025   1
   5   5 -14 8044.00 726.023   1
  -5   5  14 9976.92 789.721   3
  -5  -5  14 9651.11 776.421   3
   5  -5 -13 26722.0 1233.26   1
   5   5 -13 26328.5 1241.71   1
  -5   5  13 25138.1 1198.43   3
  -5  -5  13 26217.2 1232.40   3
   5  -5 -12 2481.97 368.458   1
   5   5 -12 2389.71 365.768   1
  -5   5  12 1656.25 315.649   3
  -5  -5  12 2579.94 380.007   3
   5  -5 -11 9975.19 689.903   1
   5   5 -11 9601.39 680.055   1
  -5   5  11 9691.69 675.483   3
  -5  -5  11 9824.66 687.388   3
  -5  -5  10 20247.6 937.753   1
   5  -5 -10 20889.7 924.919   1
   5   5 -10 21519.0 950.540   1
  -5   5  10 21495.5 953.721   1
  -5  -5  10 21838.1 961.712   3
  -5   5  10 21418.3 953.914   3
   5   5  -9 80.1728 106.454   1
  -5  -5   9 214.791 120.486   1
   5  -5  -9 118.808 108.625   1
  -5   5   9 109.050 78.6058   1
  -5  -5   9-133.628 106.689   3
  -5   5   9 8.44633 86.4891   3
  -5  -5   8 1875.16 277.288   1
  -5   5   8 2085.74 263.772   1
  -5  -5   8 1987.40 251.778   3
  -5   5   8 1642.28 229.055   3
  -5   5   7 6225.79 427.676   1
  -5  -5   7 6994.12 452.435   1
  -5   5   6 4248.42 325.554   1
  -5  -5   6 4681.29 345.718   1
  -5   5   6 5046.30 370.730   4
  -5  -5   5 173.983 69.9309   1
  -5   5   5 221.066 79.1569   1
  -5  -5   5-0.49250 126.911   7
   5  -5  -5 347.768 159.310   7
  -5   5   5 165.004 81.5850   4
   5  -5  -4 334.953 133.215   7
  -5  -5   4 242.650 147.917   7
  -5   5   4 410.811 87.3638   1
  -5  -5   4 417.581 88.1336   1
  -5   5   3 56854.8 988.807   2
  -5  -5   3 58954.5 1027.43   2
   5  -5  -3 59841.2 1589.89   7
  -5  -5   3 58119.2 1647.09   7
  -5   5   3 58380.6 965.460   1
  -5  -5   3 58555.9 990.147   1
  -5   5   2 1120.61 141.728   2
  -5  -5   2 1122.83 144.618   2
  -5  -5   2 1058.19 240.409   7
   5  -5  -2 797.486 171.385   7
  -5  -5   1 3941.79 269.928   2
  -5   5   1 3841.75 257.080   2
  -5  -5   1 3411.25 407.332   7
   5   5  -1 4196.83 443.915   4
   5  -5  -1 3430.46 260.491   4
  -5   5   0 2573.28 225.323   1
   5   5   0 3326.65 406.690   4
   5  -5   0 2555.83 231.984   4
  -5  -5  -1 70852.0 1268.58   1
   5   5   1 69574.9 1315.01   2
   5  -5   1 70776.7 1295.84   2
  -5   5  -1 72533.1 1278.28   1
   5   5   1 73386.2 1937.01   4
  -5   5  -2 6709.19 418.161   1
  -5  -5  -2 6455.01 408.904   1
   5  -5   2 6699.91 431.707   2
   5   5   2 6758.51 438.753   2
  -5   5  -2 6807.74 418.027   3
   5   5   2 6814.32 617.690   4
  -5   5  -3 470.174 134.305   1
  -5  -5  -3 288.278 95.8032   1
   5   5   3 84.3052 74.0197   2
  -5   5  -3 415.091 117.254   3
   5   5   3 252.233 167.953   4
  -5  -5  -3 504.309 139.304   3
  -5  -5  -4 397.403 121.885   1
  -5   5  -4 514.099 130.661   1
  -5   5  -4 601.899 137.292   3
   5  -5   4 411.828 138.670   2
   5   5   4 461.596 124.004   2
  -5  -5  -4 597.076 155.089   3
  -5  -5  -5 18855.9 859.231   1
  -5   5  -5 18797.4 861.275   1
   5   5   5 19101.6 881.304   2
   5  -5   5 19428.0 877.034   2
  -5  -5  -5 18312.4 837.844   3
  -5   5  -5 19375.2 871.747   3
  -5  -5  -6 49403.8 1499.77   1
  -5   5  -6 49209.3 1485.44   1
   5   5   6 48651.7 1487.84   2
   5  -5   6 48282.6 1494.68   2
  -5   5  -6 49723.1 1482.79   3
  -5  -5  -7 6032.35 551.660   1
  -5   5  -7 5929.00 546.660   1
  -5   5  -8 8351.31 688.705   1
  -5  -5  -8 8470.22 675.853   1
  -5  -5  -9 15141.0 963.391   1
  -5   5  -9 14643.9 953.512   1
  -5  -5 -10 10.1840 148.118   1
  -5   5 -10-249.839 205.595   1
  -5  -5 -10 19.2411 51.3845   6
  -5  -5 -11 2492.29 428.745   1
  -5   5 -11 2550.22 456.817   1
  -5   5 -12 8503.21 824.138   1
  -5  -5 -12 7918.96 786.458   1
  -5  -5 -13 23033.2 1390.80   1
  -5   5 -13 20876.9 1321.62   1
  -5   5 -14 6424.29 778.802   1
  -5  -5 -14 6616.43 783.129   1
  -5   5 -15 780.899 293.100   1
  -5  -5 -15 604.411 314.069   1
  -5  -5 -16 8059.70 931.084   1
  -5   5 -16 10176.6 1039.75   1
  -5  -5 -17 3456.69 651.123   1
  -5   5 -17 4721.57 755.888   1
  -5  -5 -18 4430.49 736.743   1
  -5   5 -18 2866.65 622.537   1
  -5  -5 -19-254.895 343.583   1
  -5   5 -19-96.5471 238.138   1
  -5  -5 -20 5102.15 849.106   1
  -5   5 -20 6046.49 927.029   1
   5  -7 -24 294.765 201.965   1
   5  -7 -23 5307.91 811.198   1
   5   7 -23 4248.49 740.984   1
   5  -7 -22 6512.63 871.666   1
   5   7 -22 5894.85 838.787   1
   5  -7 -21 5578.31 773.023   1
   5   7 -21 5263.20 759.313   1
   5  -7 -20 12901.0 1127.51   1
   5   7 -20 12213.1 1119.92   1
  -5  -7  20 13702.7 1165.44   3
   5  -7 -19 1176.49 385.132   1
   5   7 -19 1538.80 403.551   1
  -5   7  19 1600.68 446.421   3
  -5  -7  19 1871.31 469.792   3
   5  -7 -18 29220.0 1571.65   1
   5   7 -18 34213.2 1717.35   1
  -5  -7  18 34576.0 1513.80   5
  -5   7  18 31977.3 1647.91   3
  -5  -7  18 30395.9 1612.08   3
   5   7 -17 4069.48 593.616   1
   5  -7 -17 2988.98 497.830   1
  -5   7  17 2926.77 490.968   3
  -5  -7  17 3568.98 564.665   3
   5   7 -16 5435.84 643.282   1
   5  -7 -16 5414.09 643.869   1
  -5  -7  16 4477.82 586.410   3
  -5   7  16 4832.69 599.493   3
   5  -7 -15 4490.76 554.044   1
   5   7 -15 5080.52 591.969   1
  -5   7  15 4861.76 569.313   3
  -5  -7  15 5782.74 620.014   3
   5  -7 -14 25737.6 1244.94   1
   5   7 -14 25567.9 1250.28   1
  -5  -7  14 26848.8 1274.01   3
  -5   7  14 26962.3 1277.59   3
   5  -7 -13 1124.32 270.890   1
   5   7 -13 1316.45 278.401   1
  -5   7  13 1180.63 271.025   3
  -5  -7  13 1005.91 261.916   3
   5  -7 -12 14725.1 844.704   1
   5   7 -12 12689.7 800.290   1
  -5  -7  12 12976.6 798.675   3
  -5   7  12 12730.7 783.977   3
  -5  -7  11 1453.42 259.113   3
  -5   7  11 1622.75 288.663   3
  -5   7  10 6462.19 508.602   1
  -5  -7  10 6728.81 527.535   1
  -5  -7  10 6599.83 511.498   3
  -5   7  10 6861.18 511.254   3
  -5   7   9 4212.91 377.784   1
  -5  -7   9 4167.40 389.301   1
  -5  -7   9 4654.69 399.712   3
  -5   7   9 3689.28 348.002   3
  -5   7   9 4442.62 466.253   4
  -5  -7   8 12835.1 625.994   1
  -5   7   8 12783.2 612.920   1
  -5   7   8 12067.4 595.851   3
  -5  -7   8 12609.6 615.999   3
  -5   7   8 11963.6 720.989   4
  -5  -7   7 9738.36 493.997   1
  -5   7   7 8905.11 468.381   1
  -5  -7   7 9103.84 801.321   7
  -5   7   7 10123.7 629.861   4
  -5   7   7 9974.12 489.000   3
  -5  -7   7 9926.00 499.422   3
  -5   7   6 43845.8 902.460   1
  -5  -7   6 43525.0 935.367   1
  -5  -7   6 42650.6 1707.86   7
  -5   7   6 45877.8 1261.95   4
  -5   7   6 44783.2 906.359   3
  -5  -7   6 42254.3 918.893   3
  -5   7   5 9769.97 381.420   2
  -5  -7   5 9821.44 404.630   2
  -5   7   5 10304.1 378.180   1
  -5  -7   5 9360.20 383.584   1
  -5  -7   5 10051.6 832.934   7
   5  -7  -5 9354.73 754.624   7
  -5   7   5 10114.0 373.286   3
  -5  -7   5 9116.95 378.948   3
  -5   7   4 666.729 85.1158   2
  -5  -7   4 762.952 97.3433   3
  -5   7   4 580.359 76.9132   3
  -5  -7   4 681.423 91.8845   2
  -5   7   4 457.249 70.6407   1
  -5  -7   4 617.148 92.7422   1
   5  -7  -4 288.877 156.626   7
  -5  -7   4 170.638 140.537   7
  -5  -7   3 3838.63 180.221   1
  -5  -7   3 4228.06 587.049   7
   5  -7  -3 4252.84 522.429   7
  -5  -7   3 2954.07 170.592   3
  -5  -7   2 12897.9 309.001   1
  -5  -7   2 13067.8 310.920   1
  -5  -7   2 13228.2 958.853   7
   5  -7  -2 13422.4 924.489   7
  -5  -7   1 27225.7 497.462   1
  -5   7   1 25723.8 443.804   1
  -5   7   1 26638.6 446.977   1
  -5  -7   1 28086.7 499.478   1
  -5  -7   1 27949.7 1364.15   7
   5  -7  -1 27665.6 1320.61   7
  -5  -7   1 28267.3 505.965   3
  -5  -7   0 32518.6 643.401   1
  -5   7   0 33236.9 632.629   1
  -5   7   0 33195.1 622.040   3
  -5  -7   0 33956.4 651.874   3
   5  -7   0 32001.0 1044.61   4
  -5  -7  -1 7888.73 367.248   1
  -5   7  -1 8196.99 374.826   1
   5   7   1 8412.15 744.448   4
   5  -7   1 7875.26 530.299   4
  -5   7  -1 8373.00 372.809   3
  -5  -7  -1 8838.66 388.541   3
  -5   7  -2 36889.2 925.855   1
  -5  -7  -2 41949.4 955.282   1
   5   7   2 41642.1 1673.21   4
   5  -7   2 41477.6 1247.69   4
  -5   7  -2 41642.3 949.863   3
  -5  -7  -2 42524.5 958.355   3
  -5  -7  -3 1157.20 191.543   1
  -5   7  -3 1087.37 177.006   1
   5   7   3 1560.48 210.418   2
   5  -7   3 1199.61 194.035   2
  -5  -7  -3 1655.42 215.158   3
  -5   7  -3 1286.37 194.630   3
   5   7   3 1719.81 379.718   4
  -5  -7  -4 27192.9 933.293   1
  -5   7  -4 26058.0 910.066   1
   5  -7   4 27186.8 954.024   2
   5   7   4 26092.0 944.085   2
  -5  -7  -4 25106.9 894.363   3
  -5   7  -4 26596.4 930.828   3
   5   7   4 25094.4 1376.00   4
  -5  -7  -5 82243.6 1736.66   1
  -5   7  -5 80783.5 1738.10   1
   5   7   5 82001.5 1795.73   2
   5  -7   5 81414.2 1779.85   2
   5   7   5 77144.7 2453.17   4
  -5  -7  -5 83003.7 1748.92   3
  -5  -7  -6 80699.0 1839.79   1
  -5   7  -6 81240.6 1866.15   1
   5   7   6 77684.9 1873.29   2
   5  -7   6 81337.6 1885.51   2
  -5  -7  -6 79497.1 1842.02   3
   5   7   6 74201.7 2466.57   4
  -5   7  -7 9033.18 666.559   1
  -5  -7  -7 9073.48 661.170   1
   5   7   7 8817.24 901.222   4
  -5   7  -8 334.037 168.433   1
  -5  -7  -8 189.910 117.905   1
  -5   7  -9 4436.43 526.433   1
  -5  -7  -9 4077.87 506.146   1
  -5  -7 -10 3408.09 480.336   1
  -5   7 -10 2804.88 456.575   1
  -5  -7 -11 140.700 192.225   1
  -5   7 -11-248.444 186.176   1
  -5  -7 -12 6508.98 712.741   1
  -5   7 -12 7206.56 764.853   1
  -5  -7 -13 2058.29 435.938   1
  -5   7 -13 1977.81 431.900   1
  -5   7 -14 4995.21 674.109   1
  -5  -7 -14 4466.70 643.785   1
  -5  -7 -15 1296.86 356.330   1
  -5   7 -15 1635.53 456.671   1
  -5  -7 -16 3522.28 640.284   1
  -5   7 -16 3672.92 617.948   1
  -5   7 -17 7591.70 935.292   1
  -5  -7 -17 7914.33 944.832   1
  -5  -7 -18 395.498 265.955   1
  -5   7 -18 368.605 226.840   1
  -5  -7 -19 1766.58 464.744   1
  -5  -7 -20 5029.17 826.913   1
  -5   9  14 16326.0 1166.52   4
  -5   9  13 2421.09 438.415   4
  -5   9  12 6870.98 703.365   4
  -5  -9  11 3344.57 627.656   7
  -5   9  11 3300.47 479.032   4
  -5  -9  10 33108.5 1799.17   7
  -5   9  10 32237.0 1401.60   4
  -5  -9   9 4285.43 661.969   7
  -5   9   9 4920.23 527.493   4
  -5  -9   8 3106.75 521.120   7
  -5   9   8 2554.03 378.844   4
  -5  -9   7 172.716 306.421   7
  -5  -9   6 25327.7 1529.65   7
   5  -9  -5 5.56194 157.309   7
  -5  -9   5-120.649 233.021   7
  -5  -9   4 2508.64 509.339   7
   5  -9  -4 2310.97 423.578   7
  -5  -9   3 1320.88 374.316   7
   5  -9  -3 1125.80 307.996   7
   5  -9  -2 5683.78 713.321   7
  -5  -9   2 5511.62 734.911   7
   5  -9  -1 5655.93 716.022   7
   5  -9   0 1880.69 433.054   7
   5  -9   1 153.562 218.353   7
   5  -9   2 63260.7 2404.30   7
   5   9   3 2551.91 489.867   4
   5   9   4 3629.30 588.583   4
   5   9   5 444.748 273.904   4
   5   9   6 10528.5 1012.00   4
   5   9   7 586.204 280.459   4
   5   9   8 16832.5 1335.51   4
   5   9   9 1667.14 430.478   4
   5   9  10 6678.61 901.395   4
   5   9  11 4616.49 751.454   4
   5   9  12 11310.8 1209.85   4
   5   9  13-57.3738 209.265   4
   5   9  14 4426.43 825.438   4
  -5 -11  13 2076.81 612.292   7
  -5 -11  12 43.8940 171.215   7
  -5 -11  11 1389.38 440.451   7
  -5 -11  10 8185.07 1023.08   7
  -5 -11   9 3050.25 641.640   7
  -5 -11   8 75.8355 220.162   7
  -5 -11   7 2675.65 576.164   7
  -5 -11   6 4531.05 746.722   7
  -5 -11   5 1236.20 461.540   7
  -5 -11   4 7712.12 944.287   7
   5 -11  -4 5383.64 765.327   7
  -5 -11   3 498.616 254.457   7
   5 -11  -3 357.611 279.279   7
   5 -11  -2 25784.2 1705.38   7
   5 -11  -1 348.938 249.203   7
   5 -11   0 13587.2 1263.57   7
   5 -11   1 351.303 269.318   7
   5 -11   2 49536.4 2426.32   7
   5 -11   3 133.154 292.187   7
   5 -11   4 13147.3 1260.82   7
   5 -11   5 11615.4 1224.34   7
   5 -11   6 26465.6 1859.07   7
   5  11   7 1262.91 412.934   4
   5  11   8 68.9881 181.620   4
   5  11   9-38.2946 224.642   4
   5  11  10 2269.69 556.568   4
   5  11  11 245.242 256.231   4
   5  11  12 15056.5 1473.74   4
   6   0 -26 1544.10 540.260   1
  -6   0  26 1132.47 389.543   3
   6   0 -25 408.436 237.949   1
  -6   0  25 68.4210 228.402   3
   6   0 -24 12559.8 1257.74   1
  -6   0  24 12618.0 1260.32   3
  -6   0  23 143.158 245.107   3
   6   0 -23-225.749 310.833   1
  -6   0  22 1192.19 396.694   3
   6   0 -22 381.727 205.371   1
  -6   0  21-54.9344 276.047   3
   6   0 -21-63.3175 210.076   1
  -6   0  20 1003.91 362.656   3
   6   0 -20 810.012 314.178   1
  -6   0  19-50.3911 188.139   3
   6   0 -19-161.200 186.112   1
  -6   0  18 2384.35 472.810   3
   6   0 -18 2802.78 501.109   1
  -6   0  17-162.228 249.068   3
   6   0 -17-45.6947 117.893   6
   6   0 -17-76.0656 259.073   1
  -6   0  16 4590.83 591.038   3
   6   0 -16 4095.53 566.797   1
   6   0 -16 4487.49 436.242   6
  -6   0  15 139.776 181.564   3
   6   0 -15-57.3850 173.127   1
   6   0 -15 198.280 126.365   6
   6   0 -15-5.74954 52.0579   5
   6   0 -14 103272. 2512.21   1
   6   0 -14 96165.2 1884.78   6
   6   0 -14 99711.8 1521.24   5
  -6   0  14 96933.1 2476.16   3
  -6   0  13-36.8884 141.314   3
   6   0 -13-96.0940 127.651   1
   6   0 -13-68.7745 92.2896   6
   6   0 -13 68.7214 68.3101   5
   6   0 -12 283.882 176.978   1
  -6   0  12 580.960 129.067   6
   6   0 -12 696.780 181.486   6
   6   0 -12 560.828 132.954   5
   6   0 -11-119.307 156.828   1
  -6   0  11-4.75608 69.6071   6
   6   0 -11 117.979 98.6736   6
   6   0 -11 68.7641 74.3195   5
   6   0 -10 9957.15 646.736   1
  -6   0  10 10552.8 671.461   1
  -6   0  10 11044.7 615.776   6
   6   0 -10 10173.1 555.007   6
   6   0 -10 9830.19 506.977   5
  -6   0   9 201.869 147.005   1
   6   0  -9-10.7973 99.3807   1
   6   0  -9 109.055 81.7686   6
  -6   0   9 17.4755 59.7008   6
   6   0  -9 106.857 64.7619   5
   6   0  -8 19288.4 798.793   1
  -6   0   8 17334.0 770.015   1
   6   0  -8 19089.0 731.179   6
  -6   0   8 19663.8 769.915   6
   6   0  -8 18689.4 709.422   5
  -6   0   7 99.4018 93.3462   1
   6   0  -7 53.6297 91.9253   1
   6   0  -7 101.024 77.8729   6
  -6   0   7 51.1956 77.7150   6
   6   0  -7 203.741 109.941   5
  -6   0   6 38887.1 1009.67   1
   6   0  -6 38623.1 975.626   6
   6   0  -6 35825.1 979.956   5
   6   0  -5 139.284 98.5632   6
   6   0  -5 56.2226 67.9468   5
   6   0  -4 14762.4 573.957   6
   6   0  -4 13694.4 596.358   5
   6   0  -3 15.5591 58.1973   6
   6   0  -3 59.0448 80.9050   5
  -6   0   3 68.8999 62.6374   4
  -6   0   2 54925.1 1105.39   2
   6   0  -2 52787.5 1159.87   5
   6   0  -2 52376.5 924.935   4
  -6   0   2 53723.7 954.141   4
   6   0  -1 20.7715 56.9793   2
  -6   0   1 184.452 108.661   2
   6   0  -1 121.926 99.1590   5
   6   0   0 194.714 88.9861   2
  -6   0   0 65.1622 92.3954   2
   6   0   0 365.994 106.344   5
   6   0   1 5.27005 72.9575   2
  -6   0  -1 112.079 66.6953   2
   6   0   1 96.6684 67.6258   5
   6   0   2 346022. 3316.21   2
   6   0   2 323178. 2664.10   5
   6   0   3 63.6826 92.8172   2
   6   0   3 79.7340 72.2443   5
  -6   0  -4 49826.7 1395.73   1
   6   0   4 51639.4 1428.83   2
   6   0   4 46257.0 963.363   5
  -6   0  -5-44.5886 117.872   1
   6   0   5-46.1845 130.710   2
   6   0   5-18.9022 47.7581   5
  -6   0  -6 41441.2 1411.50   1
  -6   0  -7-188.852 179.100   1
  -6   0  -8 9570.63 749.031   1
  -6   0  -9-223.475 163.679   1
   6   0   9 18.2713 19.9689   6
  -6   0 -10 120784. 2888.27   1
  -6   0 -11 27.8952 165.505   1
  -6   0 -12 39004.3 1783.07   1
  -6   0 -13-189.676 308.270   1
  -6   0 -14 28558.8 1641.70   1
  -6   0 -15-154.014 199.755   1
  -6   0 -16 2090.98 499.709   1
  -6   0 -17 429.594 303.685   1
  -6   0 -18 17367.5 1477.03   1
  -6   0 -19 283.497 273.389   1
  -6   0 -20 8149.91 1073.42   1
  -6   0 -21 586.316 423.547   1
   6  -2 -26 7245.47 1028.25   1
   6   2 -26 7331.15 1036.55   1
  -6  -2  26 6713.89 986.461   3
  -6   2  26 6639.43 989.212   3
   6   2 -25 3997.79 763.578   1
   6  -2 -25 5941.92 919.488   1
  -6   2  25 5688.13 889.814   3
  -6  -2  25 3564.37 712.588   3
   6  -2 -24 21373.8 1670.36   1
   6   2 -24 21184.0 1674.73   1
  -6   2  24 22190.6 1651.58   3
  -6  -2  24 22432.0 1678.19   3
   6  -2 -23 20.1202 204.165   1
   6   2 -23 301.489 221.188   1
  -6   2  23 470.679 259.962   3
  -6  -2  23 357.722 324.785   3
  -6   2  22 2120.11 459.999   3
  -6  -2  22 2954.60 608.123   3
   6  -2 -22 2668.92 545.530   1
   6   2 -22 2545.31 538.718   1
  -6  -2  21 4852.22 717.903   3
  -6   2  21 5013.30 719.889   3
   6  -2 -21 5323.13 478.608   6
   6  -2 -21 4694.93 697.426   1
   6   2 -21 5009.07 752.810   1
  -6  -2  20 663.940 341.216   3
  -6   2  20 190.100 292.688   3
   6  -2 -20 1272.53 235.018   6
   6  -2 -20 343.020 211.276   1
   6   2 -20 507.122 213.488   1
  -6  -2  19-388.645 309.746   3
  -6   2  19-490.079 328.501   3
   6  -2 -19-3.76529 94.3148   6
   6  -2 -19-204.672 309.064   1
   6   2 -19-294.971 353.147   1
  -6   2  18 1221.97 361.367   3
  -6  -2  18 1634.20 434.967   3
   6  -2 -18 1247.70 241.436   6
   6   2 -18 1116.95 348.903   1
   6  -2 -18 1471.74 380.303   1
  -6   2  17 6.88648 207.070   3
  -6  -2  17 400.771 234.381   3
   6  -2 -17 190.830 205.311   1
   6   2 -17 564.777 238.100   1
   6  -2 -17 276.877 151.231   6
   6  -2 -16 11191.0 891.493   1
   6   2 -16 12487.4 953.284   1
   6  -2 -16 12888.6 707.886   6
  -6  -2  16 11220.3 918.850   3
  -6   2  16 11758.6 924.943   3
  -6   2  15 555.510 236.488   3
  -6  -2  15 695.191 258.418   3
   6  -2 -15 373.197 133.199   6
   6  -2 -15 435.045 221.401   1
   6   2 -15 54.3380 154.479   1
  -6   2  14 3880.57 503.516   3
  -6  -2  14 3816.26 501.832   3
   6  -2 -14 4680.37 538.642   1
   6   2 -14 3766.44 499.959   1
   6  -2 -14 4300.19 392.853   6
  -6  -2  14 4314.17 382.842   5
  -6  -2  13-52.6817 171.686   3
  -6   2  13 642.826 213.811   3
   6  -2 -13 503.705 219.873   1
   6   2 -13 439.656 200.402   1
   6  -2 -13 716.363 168.999   6
  -6  -2  13 444.558 137.767   5
  -6  -2  12 8699.30 667.553   3
  -6   2  12 9596.26 704.400   3
   6  -2 -12 9318.88 695.610   1
   6   2 -12 9166.21 700.595   1
   6  -2 -12 9025.43 569.319   6
  -6  -2  12 9195.27 534.714   5
   6  -2 -11 48304.6 1505.76   1
   6   2 -11 51096.0 1548.84   1
  -6  -2  11 51879.3 1427.10   6
  -6  -2  11 49832.9 1235.43   5
  -6   2  10 56078.4 1553.47   1
  -6  -2  10 55325.4 1546.55   1
   6  -2 -10 56246.4 1523.72   1
   6   2 -10 54291.0 1500.22   1
  -6  -2  10 55978.7 1449.18   6
  -6  -2  10 55117.7 1271.42   5
   6  -2  -9 17492.1 814.589   1
   6   2  -9 18219.2 838.742   1
  -6   2   9 16968.5 805.697   1
  -6  -2   9 18079.0 839.382   1
  -6  -2   9 19638.1 832.786   6
  -6  -2   9 18848.9 736.318   5
  -6  -2   8 20414.1 831.750   1
   6  -2  -8 17650.3 766.543   1
   6   2  -8 17884.0 789.151   1
  -6   2   8 18556.2 797.853   1
  -6  -2   8 19997.5 828.123   6
  -6  -2   8 19912.6 749.801   5
  -6   2   7 11711.1 601.099   1
  -6  -2   7 13027.9 631.153   1
  -6   2   7 12323.5 460.306   7
  -6  -2   7 12581.2 627.519   6
  -6  -2   7 13284.5 599.058   5
  -6   2   6 76265.5 1418.60   1
  -6  -2   6 74609.5 1415.82   1
   6   2  -6 74254.8 1500.58   6
  -6   2   6 75317.7 1058.56   7
  -6  -2   6 77850.2 1502.37   6
  -6  -2   6 74662.2 1427.35   5
   6  -2  -5 97.3793 64.0718   7
  -6  -2   5 238.493 103.207   6
  -6  -2   5 133.455 71.3520   7
   6   2  -5 431.064 147.358   6
  -6  -2   5 134.177 86.4731   5
   6  -2  -4 103441. 1209.84   7
  -6  -2   4 109121. 1655.62   6
   6   2  -4 100438. 1642.55   6
  -6  -2   4 106342. 1449.74   7
  -6  -2   4 104364. 1662.95   5
  -6  -2   3 28771.0 758.097   7
   6   2  -3 28715.8 772.238   7
   6   2  -3 28257.5 841.419   6
  -6  -2   3 31083.0 852.818   6
  -6  -2   3 30422.9 937.003   4
  -6   2   2 85102.2 1387.24   2
  -6  -2   2 86394.3 1415.88   2
  -6  -2   2 91677.4 1405.81   6
   6   2  -2 84468.1 1352.22   7
  -6  -2   2 88155.1 1623.21   4
   6   2  -2 86878.2 1586.12   4
   6   2  -1 79892.5 1413.89   2
  -6  -2   1 79873.8 1391.62   2
   6  -2  -1 79859.6 1398.44   2
  -6   2   1 79665.0 1378.40   2
  -6  -2   1 85498.7 1309.63   6
   6   2  -1 79623.6 1573.49   4
   6  -2   0 661.253 139.478   2
   6   2   0 395.677 98.9137   2
  -6   2   0 334.911 84.1048   2
  -6  -2   0 547.958 129.992   2
  -6  -2   0 588.140 113.270   6
   6   2   0 442.569 142.142   4
  -6  -2  -1 97748.3 1672.32   2
   6  -2   1 95938.3 1666.21   2
   6   2   1 97305.9 1704.54   2
  -6   2  -1 93627.5 1636.71   2
  -6  -2  -1 98936.2 1285.60   6
   6   2   2 150660. 2214.23   2
   6  -2   2 150411. 2193.44   2
  -6  -2  -2 147976. 1473.80   6
   6  -2   3 74591.3 1628.04   2
   6   2   3 76381.6 1661.93   2
  -6   2  -3 71573.5 1583.93   1
  -6  -2  -3 73086.1 1609.25   1
  -6  -2  -3 76728.3 972.622   6
  -6  -2  -3 73146.4 1380.13   5
  -6   2  -4 13392.4 727.948   1
  -6  -2  -4 14643.6 762.641   1
   6   2   4 14476.4 769.839   2
   6  -2   4 16108.8 793.902   2
  -6  -2  -4 15234.5 391.051   6
  -6  -2  -4 15203.7 628.705   5
  -6   2  -5 3617.51 392.310   1
  -6  -2  -5 4624.78 450.717   1
   6  -2   5 4486.58 436.794   2
   6   2   5 4627.47 458.310   2
  -6  -2  -5 4219.29 334.449   5
  -6   2  -5 3901.34 413.840   3
  -6  -2  -6 160037. 2791.27   1
  -6  -2  -6 161105. 2020.32   5
  -6   2  -7 21003.7 1062.37   1
  -6  -2  -7 21868.9 1078.62   1
  -6  -2  -7 21596.1 738.383   5
  -6   2  -8 19089.2 1062.24   1
  -6  -2  -8 20065.1 1085.50   1
  -6  -2  -8 19594.9 706.270   5
  -6  -2  -9 37685.4 1564.60   1
  -6   2  -9 39734.1 1595.09   1
  -6  -2  -9 38568.9 974.615   5
  -6  -2 -10 39904.6 1662.82   1
  -6   2 -10 41459.7 1698.04   1
   6  -2  10 43449.5 922.292   5
  -6  -2 -10 42535.4 1012.82   5
  -6  -2 -11 3321.42 522.926   1
  -6   2 -11 4793.63 588.460   1
   6  -2  11 4615.61 262.949   5
  -6  -2 -11 4447.09 326.390   5
  -6  -2 -12 28347.5 1526.26   1
  -6   2 -12 27162.6 1494.30   1
  -6  -2 -13 2880.48 502.475   1
  -6   2 -13 3004.57 533.941   1
  -6  -2 -14 1145.66 413.327   1
  -6   2 -14 780.384 324.339   1
  -6  -2 -15 4413.89 692.182   1
  -6   2 -15 6352.44 829.992   1
  -6  -2 -16 13144.9 1185.01   1
  -6   2 -16 13144.7 1198.20   1
  -6  -2 -17-6.50031 289.969   1
  -6   2 -17 735.554 329.675   1
  -6  -2 -18 36051.7 2097.47   1
  -6   2 -18 35109.9 2089.50   1
  -6   2 -19 749.814 376.226   1
  -6  -2 -19 441.525 340.830   1
  -6   2 -20 4984.35 878.698   1
  -6  -2 -20 5002.77 869.619   1
   6  -4 -25 23242.5 1775.43   1
   6   4 -25 20954.5 1705.33   1
  -6   4  25 22304.4 1724.43   3
  -6  -4  25 25079.1 1826.11   3
   6  -4 -24 7435.05 983.630   1
   6   4 -24 6888.93 939.967   1
  -6  -4  24 7941.53 1014.65   3
  -6   4  24 7638.86 1012.31   3
   6  -4 -23 205.815 247.012   1
   6   4 -23-316.536 375.297   1
  -6   4  23 541.617 274.463   3
  -6  -4  23 442.065 324.441   3
   6   4 -22 3382.05 603.990   1
   6  -4 -22 3008.92 597.913   1
  -6  -4  22 3295.65 613.812   3
  -6   4  22 3729.99 650.420   3
   6  -4 -21 1099.74 396.383   1
   6   4 -21 727.933 257.964   1
  -6  -4  21 831.942 328.438   3
  -6   4  21 896.331 318.950   3
  -6   4  20 6180.15 770.967   3
   6  -4 -20 8006.29 881.655   1
   6   4 -20 8049.27 894.455   1
   6  -4 -20 8148.54 608.836   6
  -6  -4  20 7388.52 840.461   3
  -6   4  19 3502.09 579.841   3
  -6  -4  19 2191.46 463.381   3
   6  -4 -19 3538.48 587.086   1
   6   4 -19 2617.19 480.388   1
   6  -4 -19 2785.70 359.278   6
  -6  -4  19 3233.77 368.736   5
   6  -4 -18 23802.4 1409.47   1
   6   4 -18 26606.2 1513.18   1
   6  -4 -18 27557.5 1123.83   6
  -6  -4  18 24583.4 1025.80   5
  -6   4  18 26583.5 1502.16   3
  -6  -4  18 25897.1 1479.63   3
   6  -4 -17 22674.3 1338.62   1
   6   4 -17 21316.6 1301.88   1
   6  -4 -17 22126.8 1010.44   6
  -6   4  17 23692.0 1367.15   3
  -6  -4  17 23483.4 1361.87   3
  -6  -4  17 20708.7 943.237   5
  -6  -4  16 2729.72 476.020   3
  -6   4  16 3217.41 517.536   3
   6  -4 -16 3246.86 494.704   1
   6   4 -16 2419.39 442.746   1
   6  -4 -16 3015.75 374.173   6
  -6  -4  16 3218.83 370.982   5
   6  -4 -15 8848.14 783.137   1
   6   4 -15 9078.33 793.498   1
  -6   4  15 8542.93 768.077   3
  -6  -4  15 8931.29 611.403   5
  -6  -4  15 9166.62 786.797   3
   6  -4 -14 26918.6 1290.94   1
   6   4 -14 24743.5 1237.23   1
  -6  -4  14 24406.0 1009.10   5
  -6   4  14 25202.0 1246.12   3
  -6  -4  14 25400.3 1257.47   3
   6  -4 -13 5173.36 552.224   1
   6   4 -13 4915.37 540.362   1
  -6   4  13 5259.36 548.664   3
  -6  -4  13 6429.12 524.875   5
  -6  -4  13 5278.84 561.543   3
  -6   4  12 276.076 175.408   3
  -6  -4  12 216.270 129.868   3
   6  -4 -12 58.1298 131.803   1
   6   4 -12 141.852 172.457   1
  -6  -4  11 9997.01 686.648   3
  -6   4  11 8866.53 657.907   3
   6   4 -11 9341.73 665.386   1
   6  -4 -11 8642.92 640.594   1
   6   4 -10 44110.5 1361.72   1
   6  -4 -10 43831.3 1341.98   1
  -6   4  10 44803.4 1382.47   1
  -6  -4  10 42803.9 1358.74   1
  -6   4  10 43211.1 1281.46   7
   6  -4  -9 25284.1 975.601   1
   6   4  -9 24464.4 970.773   1
  -6   4   9 27900.2 1029.61   1
  -6  -4   9 26615.9 1016.15   1
  -6   4   9 24846.5 951.358   7
  -6   4   8 31580.7 1043.77   1
  -6  -4   8 33495.9 1070.84   1
  -6   4   8 31305.9 1043.17   7
  -6   4   7 11924.9 596.338   1
  -6  -4   7 11790.6 595.614   1
  -6   4   7 10343.9 587.213   7
  -6   4   6 128219. 1840.15   1
  -6  -4   6 122588. 1830.23   1
  -6  -4   6 123543. 2169.81   7
   6  -4  -6 123021. 1988.02   7
  -6   4   5 19687.4 684.830   1
  -6  -4   5 20693.7 704.929   1
  -6  -4   5 20224.8 874.583   7
   6  -4  -5 19977.4 803.074   7
  -6  -4   5 20436.3 933.099   4
  -6   4   5 21539.8 539.883   4
   6  -4  -4 99796.3 1794.77   7
  -6  -4   4 102345. 1974.04   7
  -6  -4   4 102711. 2091.12   4
  -6  -4   3 60367.9 1171.61   2
  -6   4   3 62232.2 1177.20   2
  -6  -4   3 59898.1 1500.61   7
  -6  -4   3 65900.3 1683.70   4
  -6   4   2 1395.58 175.105   2
  -6  -4   2 1101.78 166.247   2
   6   4  -2 1234.04 225.901   7
  -6  -4   2 1518.96 254.673   7
  -6  -4   2 1630.49 265.531   4
   6   4  -2 1447.49 265.496   4
  -6   4   1 31481.7 859.681   2
  -6  -4   1 31853.5 873.151   2
   6   4  -1 30818.1 1113.95   7
   6   4  -1 31517.0 1177.45   4
  -6  -4   0 10821.8 532.238   2
  -6   4   0 10121.2 504.160   2
   6  -4   0 10352.0 516.293   2
   6   4   0 10768.3 536.667   2
   6   4   0 10452.4 661.408   7
   6   4   0 11458.2 725.613   4
   6   4   1 125481. 1939.86   2
   6  -4   1 122976. 1903.68   2
   6   4   1 127166. 2495.63   4
  -6  -4  -2 67776.0 1454.59   1
   6  -4   2 67446.4 1479.62   2
  -6   4  -2 68037.5 1452.34   1
   6   4   2 67185.5 1490.49   2
   6   4   2 65220.3 1839.35   4
  -6  -4  -3 1178.19 197.249   1
  -6   4  -3 1176.72 202.187   1
   6  -4   3 841.487 184.052   2
   6   4   3 833.622 177.179   2
  -6  -4  -4 183.828 98.8689   1
  -6   4  -4 255.477 109.579   1
   6   4   4 286.742 121.056   2
   6  -4   4 226.854 124.734   2
  -6   4  -4 239.571 110.435   3
  -6  -4  -4 364.676 116.447   3
   6   4   5 27667.7 1115.89   2
   6  -4   5 27412.4 1099.41   2
  -6   4  -5 26618.3 1088.42   1
  -6  -4  -5 25674.8 1066.15   1
  -6  -4  -5 29697.4 822.463   6
  -6  -4  -5 25916.1 1056.34   3
  -6   4  -5 28157.5 1106.58   3
  -6  -4  -6 1367.68 245.083   1
  -6   4  -6 1947.95 309.025   1
  -6  -4  -6 1466.52 177.506   6
  -6  -4  -7 3501.09 447.196   1
  -6   4  -7 3983.38 493.290   1
  -6  -4  -7 4286.18 272.144   6
  -6  -4  -8 12766.6 864.297   1
  -6   4  -8 13291.8 891.104   1
  -6  -4  -8 13793.6 431.200   6
  -6   4  -9 32533.0 1460.48   1
  -6  -4  -9 32580.6 1445.41   1
  -6  -4  -9 33099.6 501.944   6
  -6  -4 -10 29234.5 1437.54   1
  -6   4 -10 31002.0 1470.29   1
  -6  -4 -11 38122.4 1697.73   1
  -6   4 -11 40364.4 1745.85   1
  -6  -4 -12 7690.24 811.801   1
  -6   4 -12 8710.99 853.375   1
  -6  -4 -12 8139.88 573.567   5
  -6  -4 -13 5725.82 712.019   1
  -6   4 -13 4990.90 687.553   1
  -6  -4 -13 5445.06 449.946   5
  -6  -4 -14 623.107 218.586   1
  -6   4 -14 1096.31 353.681   1
  -6  -4 -15 1150.07 412.588   1
  -6   4 -15 748.348 305.444   1
  -6  -4 -16 24089.7 1615.01   1
  -6   4 -16 23006.4 1585.25   1
  -6  -4 -17 720.043 336.076   1
  -6   4 -17 558.192 368.840   1
  -6  -4 -18 7550.45 987.551   1
  -6   4 -18 6347.99 901.890   1
  -6  -4 -19-132.398 321.825   1
  -6   4 -19 431.193 329.221   1
  -6   4 -20 4441.51 809.495   1
  -6  -4 -20 5191.30 882.395   1
   6  -6 -25 9931.73 1152.09   1
   6   6 -25 11771.1 1255.93   1
   6  -6 -24 1034.53 364.559   1
   6   6 -24 1059.57 415.455   1
  -6  -6  24 150.810 259.024   3
   6  -6 -23-432.444 374.007   1
   6   6 -23 47.4839 269.203   1
  -6   6  23-24.3698 207.070   3
  -6  -6  23 15.6621 209.476   3
   6  -6 -22 10742.7 1120.48   1
   6   6 -22 13882.4 1262.62   1
  -6   6  22 11775.9 1138.54   3
   6  -6 -21 6166.53 818.437   1
   6   6 -21 7486.14 899.420   1
  -6  -6  21 5338.70 752.252   3
  -6   6  21 5929.97 807.642   3
   6  -6 -20 5444.10 730.991   1
   6   6 -20 5453.21 757.693   1
  -6   6  20 5007.02 717.907   3
  -6  -6  20 5294.45 721.915   3
   6  -6 -19-37.8181 192.479   1
   6   6 -19-139.832 167.787   1
  -6  -6  19 200.406 218.446   3
  -6   6  19 41.6077 217.833   3
   6  -6 -18 5535.31 703.702   1
   6   6 -18 4110.14 605.444   1
  -6  -6  18 4263.41 595.894   3
  -6  -6  18 4737.63 530.465   5
  -6   6  18 5049.03 645.668   3
   6  -6 -17 2931.25 499.152   1
   6   6 -17 3686.40 547.032   1
  -6   6  17 2425.00 428.878   3
  -6  -6  17 3024.52 514.790   3
  -6  -6  17 3411.01 460.643   5
   6  -6 -16 1136.78 312.034   1
   6   6 -16 1042.16 285.661   1
  -6  -6  16 635.220 188.958   3
  -6   6  16 1124.70 306.726   3
   6  -6 -15 10108.3 820.540   1
   6   6 -15 8861.55 778.324   1
  -6   6  15 10049.8 822.564   3
  -6  -6  15 9144.15 777.320   3
   6  -6 -14 45317.3 1655.43   1
   6   6 -14 43768.1 1639.25   1
  -6   6  14 44357.7 1643.51   3
  -6  -6  14 43914.9 1631.59   3
   6  -6 -13 50374.7 1654.68   1
   6   6 -13 49753.8 1666.02   1
  -6   6  13 48842.7 1645.61   3
  -6  -6  13 46295.4 1605.07   3
   6  -6 -12 8505.21 651.118   1
   6   6 -12 7544.73 625.824   1
  -6  -6  12 8707.56 664.800   3
  -6   6  12 8490.24 659.242   3
  -6  -6  11 21628.7 1007.69   3
  -6   6  11 23864.8 1047.05   3
  -6   6  10 57736.7 1543.72   1
  -6  -6  10 57646.8 1550.55   1
  -6  -6  10 55431.1 1514.73   3
  -6   6  10 58914.0 1551.65   3
  -6  -6   9 3040.80 336.685   1
  -6   6   9 2118.45 279.609   1
  -6  -6   9 2586.17 306.089   3
  -6   6   9 2651.41 316.619   3
  -6   6   8 10635.1 583.888   1
  -6  -6   8 12265.4 637.891   1
  -6  -6   8 11362.0 623.297   3
  -6   6   8 11315.8 599.638   3
  -6   6   7 3437.69 314.627   1
  -6  -6   7 3615.52 335.632   1
  -6  -6   7 3636.01 460.191   7
  -6   6   7 4237.13 361.887   4
  -6   6   6 41866.8 1020.20   1
  -6  -6   6 42925.2 1053.95   1
  -6  -6   6 41523.0 1546.86   7
   6  -6  -6 40086.2 1428.13   7
  -6   6   6 42648.2 1037.35   4
  -6   6   5 19379.6 652.355   2
  -6  -6   5 21342.9 701.614   2
   6  -6  -5 18252.7 974.017   7
  -6  -6   5 18689.5 1042.21   7
  -6  -6   5 20537.5 675.478   1
  -6   6   5 20179.8 655.951   1
  -6  -6   4 1383.47 176.844   2
  -6   6   4 955.454 140.824   2
  -6  -6   4 1157.56 277.818   7
   6  -6  -4 822.861 233.064   7
  -6   6   4 1017.14 147.683   1
  -6  -6   4 1018.74 146.978   1
  -6  -6   3 3392.18 261.766   2
  -6   6   3 3637.77 264.013   2
  -6  -6   3 3540.41 461.042   7
   6  -6  -3 3479.91 431.636   7
  -6  -6   3 3754.83 261.581   1
  -6   6   3 4025.58 273.960   1
  -6   6   2 35763.7 810.639   2
  -6  -6   2 36059.8 845.242   2
   6  -6  -2 34061.7 1337.15   7
  -6  -6   2 38550.3 1484.46   7
   6  -6  -1 10356.5 491.280   4
  -6   6   0 3340.84 270.363   1
  -6  -6   0 3064.52 266.979   1
   6  -6   0 3065.36 278.976   4
   6   6   0 2515.32 407.298   4
  -6   6  -1 95829.0 1573.91   1
  -6  -6  -1 93484.5 1550.71   1
   6  -6   1 92738.0 1573.72   2
   6   6   1 98839.8 2455.43   4
  -6   6  -1 98191.5 1578.60   3
  -6  -6  -2 56126.5 1287.75   1
   6  -6   2 55684.9 1320.84   2
  -6   6  -2 56916.1 1304.03   1
   6   6   2 54399.5 1319.58   2
  -6  -6  -2 57878.1 1299.20   3
  -6   6  -2 57803.8 1295.80   3
   6   6   2 56188.5 1915.55   4
  -6  -6  -3 403.834 120.195   1
  -6   6  -3 439.324 140.486   1
   6  -6   3 676.990 169.069   2
   6   6   3 600.730 173.341   2
   6   6   3 740.528 238.212   4
  -6  -6  -3 595.219 148.057   3
  -6   6  -3 350.623 115.927   3
  -6  -6  -4 203.242 105.696   1
  -6   6  -4-20.3847 93.6247   1
   6   6   4 59.9644 90.8403   2
   6  -6   4-115.154 115.520   2
  -6   6  -4 117.908 75.7427   3
  -6  -6  -4 27.4182 93.3560   3
   6   6   4 127.989 113.166   4
  -6  -6  -5 1078.56 239.463   1
  -6   6  -5 883.699 205.716   1
   6   6   5 799.468 187.444   2
   6  -6   5 794.246 194.737   2
  -6   6  -5 818.740 170.804   3
  -6  -6  -5 962.564 208.832   3
  -6  -6  -6 31748.0 1238.57   1
  -6   6  -6 30580.8 1235.99   1
  -6  -6  -7 1424.95 272.610   1
  -6   6  -7 1000.36 242.326   1
  -6  -6  -8 5885.99 589.218   1
  -6   6  -8 6721.35 643.721   1
  -6  -6  -9 32824.0 1454.30   1
  -6   6  -9 33335.3 1471.80   1
  -6   6 -10 30059.5 1458.51   1
  -6  -6 -10 27267.2 1387.17   1
  -6  -6 -11 17431.6 1143.92   1
  -6   6 -11 17470.8 1156.92   1
  -6   6 -12 742.011 292.989   1
  -6  -6 -12 1175.59 359.120   1
  -6  -6 -13 13306.4 1081.86   1
  -6   6 -13 13006.7 1079.15   1
  -6  -6 -14 8640.32 916.469   1
  -6   6 -14 8517.70 918.258   1
  -6  -6 -15 1041.89 387.860   1
  -6   6 -15 1372.04 379.379   1
  -6  -6 -16 14186.4 1258.91   1
  -6   6 -16 14333.4 1277.61   1
  -6  -6 -17 2287.95 568.256   1
  -6   6 -17 2867.05 580.749   1
  -6  -6 -18 1932.05 512.106   1
  -6   6 -18 2951.32 641.403   1
  -6  -6 -19-158.098 345.381   1
  -6   6 -19-233.347 269.016   1
  -6   6 -20 5272.78 895.966   1
  -6  -8  19 1522.13 384.473   3
   6  -8 -18 1045.25 349.350   1
  -6  -8  18 788.184 293.493   3
   6  -8 -17 17542.0 1154.75   1
  -6  -8  17 20129.0 1247.22   3
  -6  -8  16 113.932 159.299   3
  -6  -8  15 5791.97 619.703   3
  -6  -8  14 17145.1 1001.16   3
  -6   8  14 17072.3 992.624   3
  -6  -8  13 17694.3 962.926   3
  -6   8  13 17582.5 958.407   3
  -6   8  12 2140.29 375.310   4
  -6   8  12 1901.20 305.485   3
  -6  -8  12 1552.52 296.855   3
  -6   8  11 11452.1 683.283   3
  -6  -8  11 11358.0 692.750   3
  -6   8  11 12085.1 839.275   4
  -6  -8  10 20118.1 1324.67   7
  -6   8  10 19886.8 836.987   3
  -6   8  10 20786.9 1034.18   4
  -6  -8  10 20107.8 855.112   3
  -6  -8   9 11763.3 1004.88   7
  -6   8   9 13833.3 642.064   3
  -6  -8   9 13205.1 639.894   3
  -6   8   9 13763.6 808.295   4
  -6  -8   8 1016.10 167.472   3
  -6  -8   8 679.697 229.562   7
  -6   8   8 1163.69 178.471   3
  -6   8   8 1088.40 235.965   4
  -6  -8   7 1311.15 171.681   2
  -6  -8   7 1289.81 166.744   3
  -6   8   7 1453.96 171.802   2
  -6  -8   7 1099.80 153.431   1
  -6  -8   7 1008.17 303.719   7
  -6  -8   6 2378.23 201.445   2
  -6   8   6 2705.32 193.935   2
  -6  -8   6 2488.22 200.014   1
   6  -8  -6 1530.69 308.676   7
  -6  -8   6 3044.82 511.187   7
  -6  -8   6 2629.24 205.864   3
  -6  -8   5 3007.18 177.284   1
  -6  -8   5 3436.44 196.328   2
   6  -8  -5 2526.98 432.858   7
  -6  -8   5 3178.94 515.570   7
  -6  -8   5 3352.16 189.889   3
   6  -8  -4 7012.57 717.632   7
  -6  -8   4 7298.32 769.436   7
  -6  -8   3 7517.78 777.258   7
   6  -8  -3 8003.01 772.857   7
  -6  -8   2 40583.3 1789.30   7
   6  -8  -2 38048.5 1688.69   7
   6  -8  -1 4881.31 627.285   7
  -6   8   0 458.310 71.6544   1
  -6  -8   0 543.372 85.8187   1
   6  -8   0 761.928 356.892   7
  -6  -8  -1 43592.2 856.543   1
  -6   8  -1 44308.2 842.339   1
  -6   8  -2 171.951 98.1986   1
  -6  -8  -2 209.191 90.4494   1
   6   8   2 322.522 241.183   4
  -6  -8  -3 53157.9 1206.38   1
  -6   8  -3 52693.1 1212.23   1
   6   8   3 56614.5 2147.13   4
  -6  -8  -4 2673.12 298.526   1
  -6   8  -4 2703.18 311.521   1
   6   8   4 2616.62 488.816   4
  -6  -8  -5 2010.13 300.068   1
  -6   8  -5 1894.35 274.034   1
   6   8   5 2460.25 457.221   4
  -6  -8  -6 17109.1 867.404   1
  -6   8  -6 17358.4 882.978   1
   6   8   6 16769.6 1258.46   4
  -6  -8  -7 258.087 124.601   1
  -6   8  -7 285.146 136.154   1
   6   8   7 88.5166 196.071   4
  -6  -8  -8 1532.35 319.633   1
  -6   8  -8 1402.03 290.420   1
   6   8   8 1115.55 365.385   4
  -6  -8  -9 37476.1 1522.53   1
   6   8   9 34919.7 1947.56   4
  -6  -8 -10-118.462 172.354   1
   6   8  10 94.8094 277.471   4
  -6  -8 -11 20.5664 137.712   1
  -6  -8 -12 3394.69 648.274   1
  -6  -8 -13 17897.4 1256.25   1
  -6 -10  14 2219.72 533.798   7
  -6 -10  13 3058.45 620.869   7
  -6 -10  12 291.096 349.784   7
  -6 -10  11 20292.1 1523.99   7
  -6 -10  10 3166.56 620.393   7
  -6 -10   9 9466.17 1018.86   7
  -6 -10   8 3218.57 624.142   7
  -6 -10   7 17352.9 1352.18   7
  -6 -10   6-198.508 324.270   7
   6 -10  -5 21395.6 1439.79   7
  -6 -10   5 18466.1 1388.87   7
  -6 -10   4-24.0916 268.277   7
   6 -10  -4 187.227 258.798   7
   6 -10  -3 144.020 190.544   7
  -6 -10   3 118.539 284.868   7
   6 -10  -2 942.255 393.673   7
   6 -10  -1 18382.1 1367.93   7
   6 -10   0 10877.3 1077.97   7
   6 -10   1 29237.9 1736.15   7
   6 -10   2 4472.76 719.420   7
   6 -10   3 3058.48 597.540   7
   6  10   4 6125.56 793.757   4
   6  10   5 20268.5 1459.47   4
   6  10   6 693.414 320.747   4
   6  10   7 7344.63 930.696   4
   6  10   8 65.0704 184.503   4
   6  10   9 16734.1 1439.42   4
   6  10  10 2777.10 629.029   4
   6  10  11 595.203 359.721   4
   6  10  12 776.042 344.493   4
   6  10  13 10692.6 1274.47   4
  -6 -12   8 264.030 388.803   7
  -6 -12   7 6867.12 962.070   7
  -6 -12   6 440.041 282.092   7
  -6 -12   5 3973.38 726.407   7
   6 -12  -3 2137.62 495.164   7
   6 -12  -2 1663.84 450.057   7
   6 -12  -1 5415.48 866.338   7
   6 -12   0 1345.66 452.770   7
   6 -12   1 8514.17 1095.52   7
   6 -12   2 11347.5 1230.41   7
   6 -12   3 7281.15 1003.62   7
   6  12   8 2300.72 554.726   4
   6  12   9 11032.1 1249.13   4
   7  -1 -26 746.684 339.819   1
   7   1 -26 538.612 267.505   1
  -7  -1  26 1757.57 598.898   3
  -7   1  26 711.299 425.550   3
   7  -1 -25 30264.9 2010.96   1
   7   1 -25 27423.1 1903.07   1
  -7   1  25 25722.1 1840.28   3
  -7  -1  25 26415.2 1860.40   3
  -7   1  24 302.612 391.172   3
  -7  -1  24-36.9724 229.651   3
   7  -1 -24 137.035 284.134   1
   7   1 -24 188.573 348.924   1
  -7   1  23 3781.50 683.078   3
  -7  -1  23 3999.15 728.967   3
   7  -1 -23 4963.24 784.358   1
   7   1 -23 4972.19 813.501   1
  -7   1  22-150.138 213.465   3
   7  -1 -22-362.926 278.575   1
   7   1 -22 247.692 166.298   1
  -7   1  21 6438.46 812.231   3
  -7  -1  21 7384.49 892.495   3
   7   1 -21 5946.58 782.872   1
   7  -1 -21 6223.35 822.165   1
  -7  -1  20 1579.80 402.696   3
  -7   1  20 1800.15 470.548   3
   7  -1 -20 1121.47 356.561   1
   7   1 -20 1380.42 364.167   1
   7  -1 -20 1553.49 275.032   6
  -7  -1  19 6795.91 813.596   3
   7   1 -19 7254.19 818.173   1
   7  -1 -19 7731.71 846.672   1
   7  -1 -19 6312.84 535.064   6
  -7   1  19 7716.20 840.103   3
  -7  -1  18 6177.21 742.559   3
  -7   1  18 5757.36 725.991   3
   7  -1 -18 6440.70 757.465   1
   7   1 -18 6938.95 768.298   1
   7  -1 -18 6031.15 518.987   6
   7  -1 -17 273988. 4614.58   1
   7   1 -17 272360. 4606.13   1
   7  -1 -17 270454. 3407.81   6
  -7   1  17 268739. 4578.59   3
   7  -1 -17 282052. 2918.97   5
  -7  -1  17 264535. 4566.10   3
  -7  -1  16 97.6360 245.802   3
  -7   1  16-29.0748 162.791   3
   7  -1 -16 509.377 270.147   1
   7   1 -16 760.851 343.984   1
   7  -1 -16 217.593 150.101   6
   7  -1 -16 146.176 80.4084   5
  -7   1  15 650.087 228.568   3
  -7  -1  15 820.960 256.016   3
   7  -1 -15 959.804 288.845   1
   7   1 -15 680.254 240.910   1
   7   1 -15 698.792 212.565   6
   7  -1 -15 529.371 156.420   6
   7  -1 -15 611.248 165.758   5
  -7  -1  14 3354.15 484.835   3
  -7   1  14 4248.79 531.715   3
   7  -1 -14 3514.99 487.219   1
   7   1 -14 4073.97 525.831   1
   7  -1 -14 3650.36 353.263   5
   7  -1 -14 3766.67 383.432   6
   7   1 -14 3220.67 370.370   6
   7  -1 -13 99322.0 2362.63   1
   7   1 -13 97171.8 2342.26   1
   7  -1 -13 99695.4 1925.58   6
   7   1 -13 95392.2 1975.01   6
  -7  -1  13 96238.4 2043.34   6
   7  -1 -12 454.123 143.857   1
   7   1 -12 436.200 178.350   1
   7  -1 -12 890.630 190.754   6
   7   1 -12 754.719 202.095   6
   7  -1 -11 59804.3 1660.47   1
   7   1 -11 56919.0 1622.86   1
  -7  -1  11 58334.2 1480.99   6
   7   1 -11 56542.3 1440.19   6
   7  -1 -11 56935.5 1416.35   6
   7   1 -11 56181.4 1249.29   5
  -7   1  10 91430.6 1981.21   1
   7  -1 -10 95680.6 2002.76   1
   7   1 -10 91271.9 1962.46   1
  -7  -1  10 91736.2 1986.08   1
   7   1 -10 88797.8 1778.81   6
   7  -1 -10 89673.3 1749.84   6
  -7  -1  10 95945.2 1838.42   6
  -7   1   9 25494.3 998.858   1
  -7  -1   9 25957.6 1006.99   1
   7  -1  -9 25784.8 988.872   1
   7   1  -9 25765.4 989.363   1
  -7  -1   9 27384.2 956.868   6
   7  -1  -9 26205.1 929.672   6
   7   1  -9 24874.1 908.969   6
  -7  -1   9 27386.6 955.074   5
   7   1  -9 25738.6 843.969   5
  -7   1   8 1902.61 268.745   1
  -7  -1   8 2665.17 307.867   1
   7  -1  -8 2530.24 300.188   6
   7   1  -8 2267.26 275.803   6
  -7  -1   8 2724.95 300.271   6
  -7  -1   8 2485.80 288.748   5
   7   1  -8 2605.18 269.777   5
  -7   1   7 43770.6 1175.59   1
  -7  -1   7 44105.1 1177.78   1
  -7  -1   7 45322.9 1152.28   6
   7   1  -7 43473.8 1148.65   6
  -7  -1   7 44247.6 1156.02   5
   7   1  -7 44145.7 1110.03   5
  -7  -1   6 21949.4 778.688   6
   7   1  -6 22573.0 808.484   6
   7   1  -6 22605.6 792.860   5
  -7  -1   6 23152.4 827.175   5
  -7  -1   5 21430.5 748.439   6
  -7  -1   5 21950.4 488.144   7
   7   1  -5 20644.9 752.893   6
   7   1  -5 22952.0 799.158   5
  -7  -1   5 21999.9 795.525   5
   7   1  -4 317.234 72.8283   7
   7   1  -4 416.036 130.019   6
  -7  -1   4 404.936 105.029   6
  -7  -1   4 274.943 102.442   5
   7   1  -4 578.723 150.237   5
  -7  -1   4 468.056 118.260   4
  -7  -1   3 24542.6 805.695   2
  -7   1   3 23600.1 776.899   2
   7   1  -3 25273.6 768.625   6
  -7  -1   3 25341.0 752.933   6
   7   1  -3 23897.1 806.934   5
   7   1  -3 24385.7 771.284   4
  -7   1   3 25250.9 549.631   4
  -7  -1   3 25730.5 847.075   5
  -7  -1   3 24483.2 784.874   4
  -7  -1   2 23957.6 801.208   2
  -7   1   2 23966.6 805.465   2
   7   1  -2 24565.4 732.512   6
  -7  -1   2 25678.5 730.291   6
   7   1  -2 23938.4 796.116   4
  -7  -1   2 25017.3 826.559   5
   7   1  -2 23914.7 802.459   5
   7  -1  -2 23994.9 565.423   4
  -7  -1   2 24264.7 799.022   4
   7  -1  -1 9092.74 519.875   2
  -7   1   1 10429.5 547.703   2
   7   1  -1 9791.61 535.602   2
  -7  -1   1 9099.86 510.811   2
   7   1  -1 11418.0 475.259   6
  -7  -1   1 10446.6 452.180   6
   7   1  -1 10338.9 521.623   5
  -7  -1   1 10106.1 524.405   5
   7   1  -1 10674.3 546.979   4
   7  -1   0 616.116 155.599   2
   7   1   0 556.579 139.928   2
  -7  -1   0 600.689 157.209   2
  -7   1   0 616.596 149.680   2
   7   1   0 566.703 108.076   6
  -7  -1   0 729.134 150.131   5
   7   1   0 534.310 133.017   5
  -7  -1  -1 27222.9 943.781   2
   7  -1   1 28119.9 972.909   2
   7   1   1 26476.2 947.970   2
  -7   1  -1 26755.2 946.314   2
   7   1   1 27999.0 671.613   6
   7   1   1 26627.8 828.067   5
  -7  -1  -1 28275.6 865.262   5
  -7  -1  -2 170.601 129.693   2
   7  -1   2 247.809 112.779   2
  -7   1  -2 256.407 119.671   2
   7   1   2 251.454 111.808   2
   7   1   2 302.216 75.4410   6
  -7  -1  -2 41.3516 76.5419   5
   7   1   3 2393.20 315.312   2
   7  -1   3 2068.25 296.795   2
   7   1   3 2340.88 171.127   6
  -7  -1  -3 2417.89 261.938   5
   7  -1   4 904.368 210.298   2
   7   1   4 679.979 173.334   2
  -7   1  -4 529.962 178.202   1
  -7  -1  -4 702.959 200.919   1
   7   1   4 573.745 80.3457   6
  -7  -1  -4 746.950 150.741   5
  -7  -1  -5 70923.0 1840.69   1
  -7   1  -5 69095.6 1804.88   1
   7   1   5 71677.8 722.053   6
   7  -1   5 76126.9 1430.55   5
  -7  -1  -5 75576.6 1427.29   5
  -7  -1  -6 2298.72 338.077   1
  -7   1  -6 2705.56 392.740   1
  -7  -1  -6 2964.37 284.317   5
   7  -1   6 2867.59 265.921   5
  -7  -1  -7 72162.8 2026.82   1
  -7   1  -7 71238.6 2029.17   1
   7  -1   7 72272.1 1289.73   5
  -7  -1  -8 7201.39 674.329   1
  -7   1  -8 7139.83 672.302   1
   7  -1   8 8530.99 412.072   5
  -7  -1  -9 62973.0 2076.01   1
  -7   1  -9 61905.7 2069.75   1
   7  -1   9 64970.9 1045.59   5
  -7  -1 -10-201.546 144.509   1
  -7   1 -10-34.7666 220.646   1
  -7  -1 -11 10055.6 918.049   1
  -7   1 -11 12065.4 991.259   1
  -7  -1 -12 207.631 170.029   1
  -7   1 -12-153.132 313.538   1
  -7  -1 -13 69167.2 2523.66   1
  -7   1 -13 68606.7 2521.38   1
  -7   1 -14 9966.91 993.188   1
  -7  -1 -14 7063.39 822.751   1
  -7  -1 -15 1337.26 443.830   1
  -7   1 -15 1220.77 304.273   1
  -7  -1 -16 18902.2 1471.78   1
  -7   1 -16 22428.6 1597.89   1
  -7  -1 -17 40422.5 2208.77   1
  -7   1 -17 42742.5 2268.01   1
  -7  -1 -18 1746.98 533.879   1
  -7   1 -18 1591.24 499.715   1
  -7  -1 -19 557.523 344.804   1
  -7   1 -19 631.619 420.198   1
  -7   1 -20 551.277 343.972   1
  -7  -1 -20 240.759 358.338   1
   7  -3 -26 3876.11 776.864   1
   7   3 -26 3741.21 750.848   1
  -7   3  26 4149.01 794.264   3
  -7  -3  26 3122.45 695.517   3
   7  -3 -25 11700.9 1241.19   1
   7   3 -25 13069.2 1338.22   1
  -7   3  25 14786.7 1403.12   3
  -7  -3  25 14160.8 1363.22   3
   7  -3 -24 4316.83 751.084   1
   7   3 -24 4403.65 801.359   1
  -7   3  24 4111.66 728.485   3
  -7  -3  24 4265.71 734.703   3
  -7   3  23 1773.11 503.354   3
  -7  -3  23 1536.72 449.458   3
   7  -3 -23 921.182 317.414   1
   7   3 -23 1303.86 430.563   1
  -7  -3  22 508.722 319.034   3
  -7   3  22-356.650 361.754   3
   7  -3 -22-167.779 309.503   1
   7   3 -22-326.855 302.515   1
  -7  -3  21 2055.81 456.047   3
  -7   3  21 2240.70 509.974   3
   7  -3 -21 1693.21 287.889   6
   7  -3 -21 1545.15 437.432   1
   7   3 -21 1641.12 410.811   1
  -7   3  20 6951.80 825.160   3
  -7  -3  20 7246.53 837.724   3
   7   3 -20 6964.41 823.390   1
   7  -3 -20 7306.59 844.283   1
   7  -3 -20 7679.76 605.559   6
   7   3 -19 8444.29 881.881   1
   7  -3 -19 8309.63 873.203   1
   7  -3 -19 8175.63 623.690   6
  -7   3  19 9148.14 906.674   3
  -7  -3  19 8552.86 897.890   3
   7  -3 -18 20844.7 1319.54   1
   7   3 -18 18533.1 1245.68   1
   7  -3 -18 20349.9 968.260   6
  -7  -3  18 19802.8 1286.35   3
  -7   3  18 20460.8 1301.18   3
   7  -3 -17 74100.4 2410.72   1
   7   3 -17 69007.1 2334.36   1
   7  -3 -17 74540.3 1837.77   6
  -7  -3  17 70507.6 1725.59   5
  -7  -3  17 70422.5 2353.10   3
  -7   3  17 70676.0 2345.51   3
   7  -3 -16 31586.8 1506.29   1
   7   3 -16 34108.4 1575.71   1
   7  -3 -16 31934.3 1197.43   6
  -7  -3  16 29977.4 1483.50   3
  -7  -3  16 30591.0 1129.83   5
  -7   3  16 32499.6 1542.50   3
   7  -3 -15 10577.8 853.813   1
   7   3 -15 10596.6 839.846   1
   7  -3 -15 11187.2 706.908   6
  -7   3  15 11057.2 852.987   3
  -7  -3  15 10375.0 831.210   3
  -7  -3  15 10628.7 656.673   5
  -7   3  14 7484.04 690.136   3
  -7  -3  14 8005.46 712.929   3
   7  -3 -14 7820.31 681.447   1
   7   3 -14 9500.66 760.585   1
   7  -3 -14 8408.42 623.203   6
  -7  -3  14 7989.98 565.008   5
   7  -3 -13 64124.2 1890.80   1
   7   3 -13 64381.6 1900.94   1
  -7   3  13 61411.3 1866.03   3
  -7  -3  13 61936.5 1864.51   3
  -7  -3  13 64823.9 1582.30   5
   7   3 -12 38791.2 1407.73   1
   7  -3 -12 40214.1 1435.83   1
  -7  -3  12 38228.5 1205.49   5
   7  -3 -11 14956.6 827.955   1
   7   3 -11 16079.3 865.300   1
  -7  -3  11 14306.4 741.440   5
   7  -3 -10 7717.06 572.436   1
   7   3 -10 7201.90 547.524   1
  -7   3  10 7924.13 590.081   1
  -7  -3  10 8043.03 591.812   1
  -7   3  10 7643.12 464.099   7
  -7  -3  10 7994.75 550.122   5
  -7  -3   9 92146.1 1890.22   1
  -7   3   9 94175.8 1904.25   1
  -7   3   9 91409.4 1543.78   7
  -7  -3   9 92433.1 1836.52   5
  -7  -3   8 8071.37 532.457   1
  -7   3   8 6977.13 527.444   1
  -7  -3   8 8725.05 595.097   6
  -7   3   8 8285.89 454.347   7
  -7   3   7 89463.3 1683.23   1
  -7  -3   7 87146.3 1667.34   1
  -7  -3   7 90963.1 1865.35   6
  -7   3   7 88130.6 1430.14   7
  -7   3   6 87659.5 1578.24   1
  -7  -3   6 91287.1 1621.67   1
   7  -3  -6 91632.9 1433.68   7
  -7  -3   6 91767.0 1638.07   7
  -7  -3   6 97861.0 1876.34   6
  -7  -3   5 391.907 155.046   6
  -7  -3   5 286.247 112.185   7
   7  -3  -5 128.018 81.5391   7
  -7  -3   5 91.2951 81.5632   4
  -7  -3   4 15490.3 713.584   6
  -7  -3   4 14287.5 644.377   7
  -7  -3   4 15289.5 760.944   4
  -7  -3   3 238331. 2521.83   2
  -7   3   3 239312. 2490.86   2
   7   3  -3 239856. 2707.09   7
  -7  -3   3 252228. 2774.01   6
  -7  -3   3 245553. 3100.79   4
  -7   3   2 129.035 67.7281   2
  -7  -3   2 147.966 64.5204   2
  -7  -3   2 281.334 115.472   6
   7   3  -2 2.87207 71.4855   7
  -7  -3   2 244.392 135.075   4
   7   3  -2 129.255 101.565   4
  -7   3   1 87225.8 1564.56   2
  -7  -3   1 83302.1 1549.99   2
   7  -3  -1 86570.9 1565.04   2
   7   3  -1 85885.3 1583.78   2
  -7  -3   1 91079.9 1565.76   6
   7   3  -1 88452.7 1712.14   7
   7   3  -1 87750.8 1906.03   4
   7   3   0 14383.9 673.023   2
   7  -3   0 13420.2 643.538   2
  -7   3   0 13978.9 652.184   2
  -7  -3   0 14748.7 667.483   2
  -7  -3   0 15055.1 614.652   6
   7   3   0 14502.4 795.137   4
  -7  -3  -1 36125.0 1087.85   2
   7  -3   1 35954.5 1105.88   2
  -7   3  -1 36415.6 1084.99   2
   7   3   1 36039.4 1120.55   2
  -7  -3  -1 36736.6 932.176   6
   7   3   1 34602.0 1270.24   4
   7   3   2 6051.18 477.082   2
   7  -3   2 5768.54 464.230   2
  -7  -3  -2 5928.63 358.546   6
   7  -3   3 13031.1 718.409   2
  -7   3  -3 13454.6 725.173   1
  -7  -3  -3 12232.4 691.759   1
   7   3   3 13704.7 750.626   2
  -7  -3  -3 13257.8 511.529   6
   7  -3   4 1086.10 215.440   2
   7   3   4 1182.09 233.561   2
  -7  -3  -4 1372.01 156.302   6
  -7  -3  -4 1084.22 216.404   1
  -7   3  -4 1022.49 235.125   1
  -7  -3  -5 31531.8 1222.22   1
  -7   3  -5 30433.2 1206.22   1
  -7  -3  -5 32790.1 685.745   6
  -7   3  -6 21007.1 1049.04   1
  -7  -3  -6 21543.8 1066.64   1
  -7  -3  -6 21618.5 483.365   6
  -7   3  -7 27323.9 1256.47   1
  -7  -3  -7 28797.0 1284.61   1
  -7  -3  -7 28061.7 980.999   5
  -7   3  -8 5537.32 608.688   1
  -7  -3  -8 5258.98 582.698   1
  -7  -3  -8 5698.42 446.396   5
  -7  -3  -9 70518.3 2195.05   1
  -7   3  -9 70961.2 2207.58   1
  -7  -3  -9 68460.6 1518.24   5
  -7   3 -10 18036.4 1169.39   1
  -7  -3 -10 18135.0 1165.77   1
  -7  -3 -10 19532.1 801.624   5
  -7  -3 -11 4648.17 627.683   1
  -7   3 -11 4917.88 631.512   1
  -7  -3 -11 4291.75 374.367   5
  -7  -3 -12 20773.4 1342.24   1
  -7   3 -12 20238.9 1326.45   1
  -7  -3 -12 19754.7 792.771   5
  -7  -3 -13 4778.13 675.894   1
  -7   3 -13 4361.80 666.523   1
  -7  -3 -14 15595.9 1253.51   1
  -7   3 -14 17908.7 1330.54   1
  -7  -3 -15 819.828 306.206   1
  -7   3 -15 687.544 296.158   1
  -7  -3 -16 3179.88 593.555   1
  -7   3 -16 3003.36 611.177   1
  -7  -3 -17 17904.8 1479.83   1
  -7   3 -17 16194.8 1398.46   1
  -7  -3 -18 172.835 242.066   1
  -7   3 -18 1418.03 492.981   1
  -7  -3 -19 7.71450 258.091   1
  -7   3 -19 372.731 280.339   1
  -7  -3 -20-66.7910 267.638   1
  -7   3 -20 512.065 369.879   1
   7  -5 -25 2746.55 607.031   1
   7   5 -25 2643.63 593.167   1
  -7   5  25 3958.03 756.569   3
  -7  -5  25 2614.32 620.508   3
   7  -5 -24-88.7024 369.054   1
   7   5 -24 511.708 411.659   1
  -7   5  24 219.597 365.390   3
  -7  -5  24 1.29197 231.959   3
   7  -5 -23 489.630 187.635   1
   7   5 -23 265.965 232.438   1
  -7   5  23 846.788 342.036   3
  -7  -5  23 475.225 257.772   3
   7  -5 -22 168.551 239.569   1
   7   5 -22 377.283 309.953   1
  -7   5  22 399.205 284.433   3
  -7  -5  21 803.376 299.168   3
  -7   5  21 256.611 205.182   3
   7  -5 -21 786.938 310.026   1
   7   5 -21 332.347 224.717   1
  -7  -5  20 6604.77 805.880   3
  -7   5  20 6102.84 778.306   3
   7  -5 -20 6718.83 816.560   1
   7   5 -20 6535.28 815.445   1
   7  -5 -20 6138.00 579.972   6
   7  -5 -19 16680.0 1223.04   1
   7   5 -19 17362.7 1248.80   1
   7  -5 -19 16868.1 971.062   6
  -7  -5  19 17556.3 956.764   5
  -7   5  19 17734.0 1264.87   3
  -7  -5  19 15860.7 1197.44   3
   7  -5 -18 9776.66 911.238   1
   7   5 -18 9794.50 918.674   1
   7  -5 -18 11086.9 795.859   6
  -7  -5  18 10103.1 726.916   5
  -7   5  18 10399.7 933.705   3
  -7  -5  18 10479.1 938.292   3
   7  -5 -17 58221.9 2106.09   1
   7   5 -17 56369.7 2085.61   1
  -7  -5  17 56597.8 1722.45   5
  -7   5  17 56938.8 2088.93   3
  -7  -5  17 57259.7 2103.34   3
   7   5 -16 298.271 188.203   1
   7  -5 -16 478.346 257.427   1
  -7   5  16 534.428 229.709   3
  -7  -5  16-102.732 225.766   3
  -7  -5  16 730.448 229.861   5
   7  -5 -15 11668.0 887.658   1
   7   5 -15 14046.5 981.758   1
  -7  -5  15 14037.5 859.686   5
  -7   5  15 14281.2 978.376   3
  -7  -5  15 13927.9 966.777   3
   7  -5 -14 17700.4 1034.29   1
   7   5 -14 17316.5 1028.61   1
  -7  -5  14 16656.7 933.313   5
  -7   5  14 18216.4 1058.93   3
  -7  -5  14 19333.4 1098.46   3
   7  -5 -13 4628.08 521.651   1
   7   5 -13 4917.27 547.691   1
  -7  -5  13 4611.35 507.260   3
  -7   5  13 4788.75 523.146   3
   7  -5 -12 12580.5 812.265   1
   7   5 -12 10746.9 749.264   1
  -7  -5  12 11578.6 778.780   3
  -7   5  12 10651.0 742.328   3
  -7  -5  11 38.2617 111.379   3
  -7   5  11 231.824 133.513   3
  -7   5  10 115484. 2220.19   1
  -7  -5  10 112556. 2211.31   1
  -7   5   9 17460.8 820.483   1
  -7  -5   9 18668.1 860.080   1
  -7   5   8 321.303 115.826   1
  -7  -5   8 216.251 96.7025   1
  -7   5   7 43172.9 1146.68   1
  -7  -5   7 42787.5 1167.11   1
  -7  -5   7 43667.7 1453.45   7
  -7   5   6 3527.66 316.004   1
  -7  -5   6 4004.76 344.829   1
   7  -5  -6 3550.77 381.963   7
  -7  -5   6 3437.39 400.276   7
  -7   5   6 3598.31 249.262   4
  -7  -5   5 15921.3 877.980   7
   7  -5  -5 16105.9 814.298   7
  -7  -5   5 16027.5 645.140   1
  -7   5   5 15174.8 616.746   1
  -7   5   4 4774.75 351.684   2
  -7  -5   4 4721.63 354.196   2
  -7  -5   4 4610.53 473.007   7
   7  -5  -4 4320.22 443.006   7
  -7   5   3 4132.50 325.815   2
  -7  -5   3 3797.14 312.841   2
  -7  -5   3 4113.89 449.632   7
  -7  -5   2 4165.26 328.563   2
  -7   5   2 3897.38 322.083   2
  -7   5   1 18515.5 705.691   2
  -7  -5   1 17694.0 698.815   2
   7   5  -1 19046.1 1018.77   4
   7  -5  -1 17878.4 506.371   4
   7  -5   0 108.222 80.2357   2
   7   5   0 69.7064 54.4458   2
   7   5   0 77.4363 151.433   4
   7  -5   1 5901.30 446.442   2
   7   5   1 5122.80 432.661   2
  -7   5  -1 5970.92 439.394   1
   7   5   1 6288.08 618.136   4
   7  -5   2 30972.9 1068.68   2
  -7  -5  -2 29340.2 1018.58   1
   7   5   2 31674.8 1101.11   2
  -7   5  -2 31249.9 1053.06   1
   7   5   2 33194.7 1442.56   4
  -7   5  -3 119924. 2167.86   1
   7   5   3 119336. 2225.36   2
  -7  -5  -3 115413. 2128.26   1
   7  -5   3 117944. 2193.91   2
   7   5   4 12760.2 763.780   2
  -7   5  -4 12479.5 738.930   1
   7  -5   4 12452.0 746.710   2
  -7  -5  -4 11998.2 715.619   1
  -7   5  -4 12817.4 742.331   3
  -7  -5  -4 12613.4 733.953   3
  -7   5  -5 39264.9 1369.20   1
  -7  -5  -5 40635.4 1384.51   1
  -7  -5  -5 41559.6 1149.14   6
  -7  -5  -6 2346.68 368.404   1
  -7   5  -6 1676.23 294.015   1
  -7  -5  -6 1992.54 244.309   6
  -7  -5  -7 12585.7 862.740   1
  -7   5  -7 13161.6 867.386   1
  -7  -5  -7 13085.0 582.115   6
  -7  -5  -8 1492.59 339.156   1
  -7   5  -8 538.281 194.232   1
  -7  -5  -8 1359.12 177.872   6
  -7  -5  -9 13046.9 950.291   1
  -7   5  -9 14131.6 1016.30   1
  -7  -5 -10 19796.6 1214.67   1
  -7   5 -10 18566.8 1180.06   1
  -7  -5 -11 5701.89 691.873   1
  -7   5 -11 5225.02 676.970   1
  -7  -5 -12 1113.95 394.643   1
  -7   5 -12 1992.90 456.766   1
  -7  -5 -12 1219.83 252.937   5
  -7  -5 -13 52658.2 2218.66   1
  -7   5 -13 48989.6 2144.11   1
  -7   5 -14 3411.86 597.458   1
  -7  -5 -14 3165.84 570.124   1
  -7  -5 -15 966.384 358.742   1
  -7   5 -15 735.561 249.111   1
  -7  -5 -16 6379.57 863.938   1
  -7   5 -16 6351.15 884.724   1
  -7  -5 -17 14038.9 1316.62   1
  -7   5 -17 12447.4 1250.20   1
  -7  -5 -18 3453.32 681.581   1
  -7   5 -18 3658.05 710.673   1
  -7  -5 -19 856.629 361.711   1
  -7   5 -19 1196.13 420.603   1
   7  -7 -25 787.972 395.832   1
   7  -7 -24 2499.03 574.220   1
   7   7 -24 2337.90 541.831   1
  -7  -7  24 2749.82 579.106   3
   7  -7 -23 446.924 317.040   1
   7   7 -23-125.760 332.612   1
  -7  -7  23 438.241 254.904   3
  -7   7  23 437.806 365.517   3
   7  -7 -22 2404.73 520.353   1
   7   7 -22 3781.58 663.472   1
  -7   7  22 2851.66 549.555   3
  -7  -7  22 2365.57 493.152   3
   7  -7 -21 414.919 206.430   1
   7   7 -21-203.937 220.721   1
  -7   7  21 449.304 282.659   3
  -7  -7  21 328.948 296.975   3
   7  -7 -20 5622.10 747.378   1
   7   7 -20 5349.10 728.775   1
  -7   7  20 4998.31 707.314   3
  -7  -7  20 5275.92 718.977   3
   7  -7 -19 3474.95 573.739   1
   7   7 -19 2668.20 484.917   1
  -7  -7  19 3295.79 557.729   3
  -7  -7  19 3304.33 492.836   5
  -7   7  19 2542.06 499.661   3
   7  -7 -18 40078.5 1804.92   1
   7   7 -18 44073.6 1909.94   1
  -7   7  18 38863.9 1783.07   3
  -7  -7  18 41716.2 1720.28   5
  -7  -7  18 38081.6 1778.27   3
   7  -7 -17 6695.75 718.287   1
   7   7 -17 6144.54 697.110   1
  -7   7  17 4938.53 627.069   3
  -7  -7  17 5365.28 649.387   3
  -7  -7  17 5151.16 625.709   5
   7  -7 -16 24716.0 1331.33   1
   7   7 -16 24872.3 1356.03   1
  -7   7  16 22796.4 1266.71   3
  -7  -7  16 24891.8 1326.38   3
  -7   7  15 2217.99 402.314   3
  -7  -7  15 2722.45 444.969   3
  -7   7  14 4171.97 514.925   3
  -7  -7  14 3974.88 482.157   3
  -7   7  13 4631.88 515.542   3
  -7  -7  13 4823.69 521.890   3
  -7   7  12 3753.55 425.232   3
  -7  -7  12 4404.45 470.415   3
  -7   7  11-24.4479 96.2868   3
  -7  -7  11-129.563 101.424   3
  -7   7  10 14508.5 766.358   1
  -7  -7  10 13935.4 756.582   1
  -7  -7  10 12801.6 985.788   7
  -7   7  10 13805.4 737.971   3
  -7   7  10 14446.4 794.255   4
  -7  -7  10 13392.7 734.538   3
  -7   7   9 8745.86 568.844   1
  -7  -7   9 9062.09 574.397   1
  -7  -7   9 8166.26 770.143   7
  -7   7   9 9950.99 593.065   3
  -7  -7   9 9420.74 582.463   3
  -7   7   9 9859.87 618.429   4
  -7  -7   8 80.0797 104.898   3
  -7   7   8 163.140 110.997   3
  -7  -7   8 67.8319 65.0256   1
  -7   7   8 45.9358 82.5032   1
  -7  -7   8-16.2548 156.487   7
  -7   7   8 128.873 105.599   4
  -7   7   7 1613.98 219.824   1
  -7  -7   7 1806.61 233.594   1
  -7  -7   7 1533.40 302.872   7
  -7   7   7 1681.72 232.224   4
  -7   7   6 444.061 121.705   2
  -7  -7   6 394.727 107.906   2
  -7  -7   6 415.192 204.585   7
   7  -7  -6 486.013 188.641   7
  -7   7   6 634.558 131.401   1
  -7  -7   6 322.354 96.8272   1
  -7  -7   5 48731.6 1083.45   2
  -7   7   5 47693.5 1022.09   2
   7  -7  -5 48191.6 1720.71   7
  -7  -7   5 47950.5 1811.63   7
  -7   7   5 50907.1 1034.52   1
  -7  -7   5 48830.4 1052.62   1
  -7  -7   4 100.038 63.4152   2
  -7   7   4-17.5642 52.0608   2
   7  -7  -4 145.073 159.385   7
  -7  -7   4 23.2091 213.719   7
  -7   7   4-63.1879 78.6861   1
  -7  -7   4 17.9733 67.1280   1
  -7  -7   3 35396.6 856.938   2
  -7   7   3 35800.8 821.604   2
   7  -7  -3 36052.0 1507.40   7
  -7  -7   3 36914.1 1585.72   7
  -7   7   3 35655.4 813.307   1
  -7  -7   3 35632.8 834.819   1
   7  -7  -2 40.9223 162.386   7
  -7  -7   1 28081.7 794.486   1
  -7   7   1 28718.1 786.346   1
  -7   7   0 4500.54 333.780   1
  -7  -7   0 3192.42 288.119   1
  -7   7   0 3400.83 301.656   3
   7  -7   0 3831.18 325.234   4
   7   7   0 3968.63 557.609   4
  -7   7  -1 8078.78 480.794   1
  -7  -7  -1 8131.12 487.207   1
  -7  -7  -1 8254.21 482.917   3
   7  -7   1 8099.94 502.068   4
  -7   7  -1 8063.86 470.940   3
   7   7   1 8429.37 800.066   4
   7  -7   2 20555.9 833.611   2
  -7   7  -2 21078.2 820.781   1
  -7  -7  -2 20307.3 809.264   1
   7   7   2 21141.1 859.921   2
   7   7   2 19891.6 1230.90   4
  -7  -7  -2 19336.0 785.499   3
  -7   7  -2 20818.8 814.427   3
  -7  -7  -3 11687.0 659.177   1
  -7   7  -3 11690.1 655.149   1
   7   7   3 11273.8 674.333   2
   7  -7   3 10313.2 638.962   2
   7   7   3 10570.9 940.161   4
  -7  -7  -3 11455.7 649.135   3
  -7  -7  -4 4351.17 424.157   1
  -7   7  -4 5399.64 482.374   1
   7   7   4 4427.25 449.935   2
   7  -7   4 4470.54 449.657   2
   7   7   4 5310.30 681.504   4
  -7  -7  -4 5151.37 459.320   3
  -7  -7  -5 62082.2 1685.19   1
  -7   7  -5 60792.7 1684.01   1
   7   7   5 59037.3 2274.08   4
  -7  -7  -6 10708.5 746.040   1
  -7   7  -6 10708.6 747.585   1
   7   7   6 11084.5 1012.59   4
  -7  -7  -7 38590.1 1473.94   1
  -7   7  -7 37760.8 1470.89   1
   7   7   7 35170.5 1836.54   4
  -7  -7  -8 93.3352 124.205   1
  -7   7  -8 54.8566 183.254   1
   7   7   8-0.35210 179.515   4
  -7  -7  -9 3624.29 510.008   1
  -7   7  -9 4981.96 588.483   1
  -7  -7 -10 28518.7 1457.27   1
  -7   7 -10 28276.6 1447.99   1
  -7  -7 -11 1414.44 356.326   1
  -7   7 -11 490.403 233.366   1
  -7  -7 -12 166.628 179.429   1
  -7   7 -12 45.2699 203.002   1
  -7  -7 -13 914.507 271.048   1
  -7   7 -13 1481.58 384.381   1
  -7  -7 -14 3969.31 638.770   1
  -7   7 -14 6856.87 829.436   1
  -7  -7 -15 186.367 180.159   1
  -7   7 -15 47.9478 209.056   1
  -7  -7 -16 3855.62 667.639   1
  -7   7 -16 5075.20 768.403   1
  -7  -7 -17 1802.68 473.448   1
  -7   7 -17 2339.98 558.313   1
  -7  -7 -18 2006.56 523.676   1
  -7  -9  13 368.691 250.156   7
  -7  -9  12 368.944 268.138   7
  -7  -9  11 478.243 351.092   7
  -7  -9  10 19407.4 1380.04   7
  -7   9  10 18128.2 936.967   4
  -7  -9   9 2632.09 523.756   7
  -7  -9   8 2803.68 531.801   7
  -7  -9   7 729.886 337.506   7
  -7  -9   6 6241.04 766.167   7
   7  -9  -6 4743.63 651.117   7
  -7  -9   5 1966.85 447.182   7
   7  -9  -5 1619.52 374.585   7
   7  -9  -4 10739.6 948.088   7
  -7  -9   4 11289.9 1011.49   7
   7  -9  -3 2476.40 479.539   7
   7  -9  -2 11805.2 1015.79   7
   7  -9  -1 9868.40 946.357   7
   7  -9   0 588.143 279.504   7
   7  -9   1 1536.82 418.618   7
   7   9   2 36691.9 1831.01   4
   7   9   3 980.227 323.318   4
   7   9   4 900.947 317.549   4
   7   9   5 6518.25 807.942   4
   7   9   6 6741.45 847.234   4
   7   9   7 2122.04 495.358   4
   7   9   8 260.386 259.281   4
   7   9   9 246.660 277.264   4
   7   9  10 19115.1 1565.85   4
   7   9  11 1226.91 435.005   4
   7   9  12 2986.77 653.974   4
   7   9  13 2614.47 649.926   4
   7   9  14 4764.12 874.791   4
  -7 -11  14 23202.5 1770.44   7
  -7 -11  13 564.114 322.373   7
  -7 -11  12 3968.04 743.565   7
  -7 -11  11 147.379 267.966   7
  -7 -11  10 12168.4 1231.74   7
  -7 -11   9 145.485 204.236   7
  -7 -11   8 5362.19 827.777   7
  -7 -11   7 555.583 268.180   7
  -7 -11   6 5564.18 840.775   7
   7 -11  -5 672.280 270.255   7
  -7 -11   5 750.531 354.384   7
   7 -11  -4 9378.20 1021.49   7
   7 -11  -3 232.482 249.372   7
   7 -11  -2 27801.8 1765.65   7
   7 -11  -1-134.423 259.427   7
   7 -11   0 482.225 351.449   7
   7 -11   1 101.032 286.166   7
   7 -11   2 43958.8 2290.88   7
   7 -11   3 376.601 225.393   7
   7 -11   4 250.135 262.385   7
   7 -11   5 4824.97 791.187   7
   7  11   6 7079.33 944.524   4
   7  11   7 426.673 345.146   4
   7  11   8 1592.63 498.612   4
   7  11   9 237.686 179.320   4
   7  11  10 12107.1 1327.19   4
   8   0 -26 5208.46 862.556   1
  -8   0  26 4251.86 783.698   3
   8   0 -25 242.734 278.718   1
  -8   0  25 428.859 310.412   3
   8   0 -24 23926.5 1733.53   1
  -8   0  24 26103.4 1788.68   3
   8   0 -23-297.394 260.238   1
  -8   0  23 591.726 408.706   3
   8   0 -22 33995.0 1914.96   1
  -8   0  22 35191.9 1955.93   3
  -8   0  21 341.334 288.759   3
   8   0 -21-86.6123 221.381   1
  -8   0  20 4962.59 695.488   3
   8   0 -20 5714.51 751.320   1
  -8   0  19-49.5161 222.938   3
   8   0 -19 29.9956 172.893   1
   8   0 -19 36.6287 137.193   6
   8   0 -18 89836.3 2726.08   1
   8   0 -18 89827.4 2099.80   6
  -8   0  18 89845.2 2733.05   3
  -8   0  17-116.226 190.232   3
   8   0 -17 305.091 265.766   1
   8   0 -17-114.897 169.195   6
   8   0 -17 0.31605 123.175   5
  -8   0  16 1193.94 344.234   3
   8   0 -16 1339.63 304.900   1
   8   0 -16 1131.29 250.560   6
   8   0 -16 1304.42 214.306   5
   8   0 -15-4.39554 159.860   1
   8   0 -15 147.408 116.979   6
   8   0 -15 200.222 100.649   5
   8   0 -14 101647. 2486.63   1
   8   0 -14 99592.3 2061.94   6
   8   0 -14 104720. 1846.18   5
   8   0 -13 75.2763 136.931   1
   8   0 -13-46.1114 110.414   6
   8   0 -13 10.9345 72.8524   5
   8   0 -12 4478.10 481.750   1
   8   0 -12 4756.78 443.916   6
   8   0 -12 4322.56 381.007   5
   8   0 -11 86.7325 124.383   1
   8   0 -11 10.7339 121.853   6
   8   0 -11-76.9025 108.118   5
  -8   0  10 113565. 2216.37   1
   8   0 -10 114006. 2226.31   1
   8   0 -10 111144. 2011.68   6
   8   0 -10 107511. 1941.05   5
  -8   0   9-12.6649 81.8951   1
   8   0  -9-133.730 120.165   6
   8   0  -9-278.791 114.747   5
  -8   0   8 6907.98 502.693   1
   8   0  -8 6505.07 469.345   6
   8   0  -8 5989.04 460.629   5
  -8   0   7 147.662 89.7569   1
   8   0  -7 19.0241 72.1859   6
   8   0  -7 166.713 154.491   5
   8   0  -6 534688. 4060.78   6
   8   0  -6 532560. 4314.24   5
   8   0  -5 5.25996 62.6967   6
   8   0  -5 253.603 147.579   5
   8   0  -4 32584.8 958.065   6
  -8   0   4 34399.3 855.684   4
   8   0  -4 32763.3 1056.15   5
  -8   0   3-49.7717 72.2490   2
   8   0  -3 10.9063 79.5979   6
   8   0  -3 66.4174 106.004   5
  -8   0   3 3.62580 53.8842   4
   8   0  -3-64.9202 54.0519   4
   8   0  -2 394418. 3494.37   2
  -8   0   2 400431. 3575.54   2
   8   0  -2 387258. 3548.78   5
   8   0  -2 398344. 3040.39   4
  -8   0   1 24.7751 95.1873   2
   8   0  -1 163.429 88.8109   2
   8   0  -1-17.4284 71.1306   5
  -8   0   0 171054. 2468.13   2
   8   0   0 175650. 2508.44   2
   8   0   0 174666. 2322.52   5
  -8   0  -1 153.290 124.018   2
   8   0   1 276.446 136.066   2
   8   0   1 218.565 139.263   5
  -8   0  -2 372122. 3883.95   2
   8   0   2 373819. 3316.09   5
   8   0   3 19.8660 94.5745   2
   8   0   3-30.2278 57.4099   5
  -8   0  -4 155.355 134.452   1
   8   0   4 109.645 53.2503   5
  -8   0  -5 167.268 108.915   1
   8   0   5 26.8639 54.8097   5
  -8   0  -6 40281.4 1499.25   1
   8   0   6 38492.6 971.269   5
  -8   0  -7-204.959 182.537   1
  -8   0  -8 28011.2 1361.11   1
  -8   0  -9 285.317 201.936   1
  -8   0 -10 12365.1 993.840   1
  -8   0 -11-185.731 285.482   1
  -8   0 -12 72906.9 2571.78   1
  -8   0 -13 27.2105 273.899   1
  -8   0 -14 4410.30 692.728   1
  -8   0 -15-81.3699 181.093   1
  -8   0 -16 16636.3 1412.66   1
  -8   0 -17 395.334 352.921   1
  -8   0 -18 3312.89 703.183   1
  -8   0 -19-190.750 227.117   1
   8  -2 -26 1607.21 499.342   1
   8   2 -26 1171.75 417.345   1
  -8   2  26 2301.32 604.008   3
  -8  -2  26 1569.08 476.093   3
   8  -2 -25 706.995 349.455   1
   8   2 -25 11.0699 281.678   1
  -8   2  25-372.549 376.528   3
  -8  -2  25 321.732 294.167   3
   8  -2 -24 38553.8 2165.34   1
   8   2 -24 41839.0 2273.19   1
  -8   2  24 41787.9 2249.32   3
  -8  -2  24 43695.5 2299.51   3
   8  -2 -23-181.309 265.799   1
   8   2 -23 71.1648 236.782   1
  -8  -2  23 32.1008 247.935   3
  -8   2  23-290.719 253.854   3
   8  -2 -22 19807.6 1469.23   1
   8   2 -22 20691.8 1512.21   1
   8  -2 -22 20573.4 1037.54   6
  -8   2  22 20635.0 1491.86   3
  -8  -2  22 23143.0 1578.12   3
  -8  -2  21 2504.89 554.856   3
  -8   2  21 3465.96 603.542   3
   8  -2 -21 3452.47 599.791   1
   8   2 -21 4501.43 683.268   1
   8  -2 -21 3479.52 438.667   6
   8  -2 -20 36540.6 1864.33   1
   8   2 -20 35581.7 1846.88   1
   8  -2 -20 35922.0 1343.94   6
  -8  -2  20 36255.9 1846.82   3
  -8   2  20 35775.0 1855.69   3
  -8   2  19 361.121 186.196   3
  -8  -2  19 1042.67 352.372   3
   8  -2 -19 1274.02 268.671   6
   8  -2 -19 1181.98 345.215   1
   8   2 -19 1341.15 391.147   1
  -8   2  18 3095.80 519.641   3
  -8  -2  18 4101.22 593.125   3
   8  -2 -18 3013.06 394.583   6
   8  -2 -18 3866.99 606.980   1
   8   2 -18 3325.23 579.924   1
  -8  -2  17-28.1801 247.861   3
  -8   2  17 150.714 224.853   3
   8  -2 -17 163.557 108.795   6
   8  -2 -17 197.753 213.821   1
   8   2 -17 343.207 236.053   1
  -8   2  16 119968. 2935.64   3
  -8  -2  16 121421. 2938.48   3
   8  -2 -16 126512. 2411.65   6
   8  -2 -16 126980. 2981.62   1
   8   2 -16 127150. 2992.80   1
  -8   2  15 5328.79 624.093   3
  -8  -2  15 5263.70 607.523   3
   8   2 -15 5101.98 584.095   1
   8  -2 -15 5197.80 593.183   1
   8  -2 -15 6111.05 523.939   6
   8   2 -14 308.990 197.189   1
   8  -2 -14-23.7393 158.312   1
   8  -2 -14 384.487 159.013   6
  -8  -2  14 318.848 118.366   5
   8  -2 -13 4821.77 524.937   1
   8   2 -13 4682.81 523.528   1
   8  -2 -13 5341.77 492.049   6
  -8  -2  13 4047.83 407.176   5
   8  -2 -12 6256.43 566.143   1
   8   2 -12 6347.46 584.414   1
   8  -2 -12 6152.60 516.780   6
   8   2 -12 6074.03 526.148   6
  -8  -2  12 5882.29 478.767   5
   8  -2 -11 1118.70 241.800   1
   8   2 -11 1223.18 265.643   1
   8   2 -11 1564.52 289.072   6
  -8  -2  11 1346.84 235.208   5
  -8   2  10 109455. 2172.97   1
  -8  -2  10 104913. 2134.95   1
  -8  -2  10 103191. 2087.46   6
   8   2 -10 105077. 2093.42   6
  -8  -2  10 104039. 1962.32   5
  -8   2   9 47519.4 1366.47   1
  -8  -2   9 44953.6 1334.30   1
  -8   2   9 46242.2 878.046   7
   8   2  -9 44702.2 1339.74   6
  -8  -2   9 50653.6 1398.52   6
  -8  -2   9 47224.5 1295.89   5
  -8   2   8 1220.00 209.348   1
  -8  -2   8 800.386 187.912   1
   8   2  -8 939.842 206.842   6
  -8  -2   8 1000.76 193.827   6
  -8   2   8 899.282 124.474   7
  -8  -2   8 1039.23 191.486   5
  -8   2   7 124154. 2031.72   1
  -8  -2   7 128279. 2066.66   1
  -8  -2   7 127048. 1642.51   7
   8   2  -7 121602. 2103.30   6
  -8  -2   7 130417. 2127.91   6
  -8  -2   7 126853. 2094.31   5
  -8  -2   6 119887. 1567.09   7
   8   2  -6 116414. 1989.83   6
   8  -2  -6 114230. 1215.42   7
  -8  -2   6 119943. 1974.20   6
  -8  -2   6 117541. 2007.44   5
  -8  -2   5 32373.3 809.939   7
  -8  -2   5 35005.8 1041.50   6
   8   2  -5 32108.6 1032.77   6
  -8  -2   5 33954.6 1062.59   5
  -8  -2   5 33596.0 1071.65   4
   8   2  -4 10043.2 477.103   7
   8   2  -4 10461.3 565.868   6
  -8  -2   4 11830.8 586.096   6
  -8  -2   4 11189.8 624.591   4
  -8  -2   4 10568.9 600.559   5
  -8  -2   3 502.653 144.574   2
  -8   2   3 357.841 110.642   2
   8   2  -3 594.342 161.336   6
   8   2  -3 577.026 135.354   7
  -8  -2   3 490.858 140.217   6
  -8  -2   3 711.929 170.456   4
  -8  -2   3 750.835 192.191   5
   8   2  -3 549.905 159.744   4
  -8  -2   2 109941. 1874.55   2
  -8   2   2 109097. 1860.00   2
  -8  -2   2 118222. 1730.08   6
   8   2  -2 106335. 1694.72   6
   8   2  -2 108932. 1975.50   4
  -8  -2   2 116428. 1924.20   5
   8  -2  -1 35144.0 1088.35   2
  -8   2   1 35569.5 1080.50   2
  -8  -2   1 35390.7 1091.49   2
   8   2  -1 36259.3 1098.39   2
   8   2  -1 37398.5 963.271   6
  -8  -2   1 38433.6 950.198   6
  -8  -2   1 39137.3 1116.60   5
   8   2  -1 36692.1 1191.11   4
   8   2   0 22.2154 72.1725   2
  -8  -2   0 65.0531 94.1318   2
   8  -2   0-31.0553 89.0843   2
  -8   2   0 116.816 107.811   2
  -8  -2   0 103.268 56.0334   6
   8   2   0 20.1964 47.7736   6
   8   2   0 82.0419 103.820   4
  -8  -2   0 29.9911 110.915   5
  -8  -2  -1 81322.0 1749.89   2
   8  -2   1 85742.9 1811.56   2
  -8   2  -1 81946.7 1743.96   2
   8   2   1 81010.9 1779.09   2
  -8  -2  -1 86992.3 1327.03   6
   8   2   1 81932.8 1309.84   6
  -8  -2  -1 85472.0 1650.07   5
   8  -2   2 71218.2 1714.18   2
   8   2   2 74120.7 1769.10   2
  -8  -2  -2 72718.1 1153.39   6
  -8  -2  -2 73066.2 1528.67   5
   8  -2   3 42407.5 1375.81   2
   8   2   3 41666.2 1374.63   2
  -8  -2  -3 42217.5 1164.23   5
  -8   2  -4 33356.2 1259.89   1
  -8  -2  -4 32562.8 1250.99   1
  -8  -2  -4 32602.5 1024.18   5
  -8   2  -5 7752.26 651.443   1
  -8  -2  -5 7321.38 622.377   1
  -8  -2  -5 8479.00 522.030   5
  -8  -2  -6 10347.3 764.103   1
  -8   2  -6 11428.8 806.610   1
  -8  -2  -6 11932.3 618.123   5
  -8  -2  -7 13320.1 909.763   1
  -8   2  -7 13423.6 917.414   1
  -8  -2  -7 14600.3 687.905   5
  -8   2  -8 10623.4 844.501   1
  -8  -2  -8 12013.7 890.011   1
  -8  -2  -8 12062.1 625.971   5
  -8  -2  -9 10252.5 874.428   1
  -8   2  -9 10075.8 876.177   1
   8  -2   9 11073.6 559.692   5
  -8  -2  -9 10639.5 591.074   5
  -8  -2 -10 8722.37 826.001   1
  -8   2 -10 10129.0 895.854   1
  -8  -2 -10 10192.6 570.925   5
   8  -2  10 9458.64 478.120   5
  -8  -2 -11-161.579 167.102   1
  -8   2 -11-293.162 242.878   1
  -8  -2 -12 37427.9 1844.68   1
  -8   2 -12 38614.8 1875.32   1
  -8  -2 -13 6146.36 788.005   1
  -8   2 -13 5788.16 774.844   1
  -8  -2 -14 5222.61 766.433   1
  -8   2 -14 5053.93 742.725   1
  -8  -2 -15 8118.43 965.426   1
  -8   2 -15 8737.22 1002.56   1
  -8  -2 -16 10056.8 1113.80   1
  -8   2 -16 10199.3 1112.04   1
  -8  -2 -17 7138.94 956.587   1
  -8   2 -17 7131.47 960.742   1
  -8   2 -18 8982.35 1101.95   1
  -8  -2 -18 12957.8 1335.70   1
  -8  -2 -19 332.912 321.106   1
  -8   2 -19 1380.01 494.881   1
   8  -4 -26 711.553 344.918   1
   8   4 -26 2506.98 625.974   1
  -8   4  26 1606.86 521.205   3
  -8  -4  26 1836.27 571.737   3
   8  -4 -25 4277.78 755.910   1
   8   4 -25 4994.98 806.996   1
  -8   4  25 4449.37 765.127   3
  -8  -4  25 4409.32 785.850   3
   8  -4 -24-31.3322 247.476   1
   8   4 -24 431.896 256.681   1
  -8  -4  24 487.262 315.166   3
  -8   4  24 8.49465 183.181   3
   8  -4 -23 2624.06 564.072   1
   8   4 -23 2451.69 533.247   1
  -8  -4  23 2226.37 530.434   3
  -8   4  23 1539.90 488.402   3
   8  -4 -22 12998.0 1209.48   1
   8   4 -22 11885.2 1147.81   1
  -8   4  22 12793.5 1182.77   3
  -8  -4  22 12570.8 1176.66   3
  -8   4  21 8006.55 895.121   3
   8  -4 -21 8481.48 947.343   1
   8   4 -21 9898.87 990.138   1
   8  -4 -21 9241.16 715.499   6
  -8  -4  21 7404.75 870.821   3
  -8  -4  20 4430.49 645.323   3
  -8   4  20 3735.91 591.951   3
   8  -4 -20 4781.24 687.266   1
   8   4 -20 5123.04 691.679   1
   8  -4 -20 4735.00 513.034   6
  -8  -4  19 2129.18 481.471   3
  -8   4  19 1126.85 305.217   3
   8  -4 -19 1039.60 302.821   1
   8   4 -19 999.455 269.281   1
   8  -4 -19 1863.54 326.729   6
  -8  -4  19 1583.96 298.988   5
  -8   4  18 3650.55 556.899   3
  -8  -4  18 3434.35 542.539   3
   8  -4 -18 3668.01 545.700   1
   8   4 -18 3809.30 580.474   1
   8  -4 -18 3706.63 447.317   6
  -8  -4  18 2940.93 387.127   5
  -8   4  17 2924.63 486.812   3
  -8  -4  17 3613.02 551.828   3
   8  -4 -17 3341.18 516.040   1
   8   4 -17 3216.67 526.550   1
   8  -4 -17 3663.76 454.823   6
  -8  -4  17 2833.62 380.399   5
   8  -4 -16 41959.7 1726.25   1
   8   4 -16 44496.5 1784.05   1
  -8  -4  16 41484.2 1424.71   5
  -8   4  16 41692.3 1727.80   3
  -8  -4  16 42052.1 1750.68   3
   8  -4 -15 16017.7 1019.62   1
   8   4 -15 16185.0 1038.61   1
  -8  -4  15 15827.9 876.916   5
  -8  -4  15 16969.7 1064.74   3
  -8   4  15 16812.1 1060.27   3
   8  -4 -14 5172.64 555.755   1
   8   4 -14 5518.06 587.876   1
  -8   4  14 4835.50 550.114   3
  -8  -4  14 4383.63 528.544   3
  -8  -4  14 4695.72 477.003   5
   8  -4 -13 10508.1 766.833   1
   8   4 -13 9067.18 718.893   1
  -8  -4  13 10298.5 701.065   5
   8  -4 -12 1997.12 329.609   1
   8   4 -12 1557.32 277.850   1
  -8   4  12 1765.13 263.747   7
  -8  -4  12 1720.23 306.293   5
  -8   4  11 2983.77 331.778   7
  -8  -4  11 3394.55 409.278   5
  -8   4  10 10732.4 615.186   7
  -8  -4  10 10866.0 691.864   1
  -8   4  10 12697.5 739.760   1
  -8   4   9 3342.04 336.062   7
  -8  -4   9 4004.11 402.541   1
  -8   4   9 2859.96 328.834   1
  -8  -4   8 318.489 141.714   7
  -8   4   8 446.809 146.070   1
  -8  -4   8 484.420 150.004   1
  -8  -4   7 23655.5 968.892   7
   8  -4  -7 23520.0 854.924   7
  -8   4   7 24217.8 894.679   1
  -8  -4   7 23708.6 886.334   1
   8  -4  -6 89993.1 1669.74   7
  -8  -4   6 95243.3 1932.29   7
  -8   4   6 90375.0 1668.74   1
  -8  -4   6 94415.1 1717.83   1
   8  -4  -5 30940.0 986.010   7
  -8  -4   5 33526.9 1132.00   7
  -8   4   4 9821.49 544.583   2
  -8  -4   4 10632.4 566.952   2
  -8  -4   4 10122.3 626.811   7
  -8  -4   3 1694.73 237.114   2
  -8   4   3 1733.17 247.866   2
   8   4  -3 1983.39 276.367   7
  -8  -4   3 2118.61 289.039   6
  -8   4   2 40670.3 1120.68   2
  -8  -4   2 39222.2 1115.05   2
   8   4  -2 42935.0 1346.00   7
  -8  -4   2 44664.8 1281.75   6
   8   4  -2 40783.9 1412.01   4
  -8   4   1 26617.4 929.739   2
  -8  -4   1 25565.9 925.904   2
   8   4  -1 27077.5 1177.95   4
   8   4   0 12384.8 672.852   2
  -8   4   0 14606.5 709.895   2
   8  -4   0 13225.9 690.759   2
  -8  -4   0 13399.5 686.460   2
  -8  -4   0 13975.6 686.326   6
   8   4   0 13711.4 861.451   4
   8   4   1 955.560 233.315   2
   8  -4   1 713.042 171.781   2
  -8  -4  -1 942.502 184.947   6
   8   4   1 573.038 182.133   4
   8  -4   2 17428.1 855.726   2
   8   4   2 17657.0 875.309   2
  -8   4  -2 18065.3 855.370   1
  -8  -4  -2 17907.0 723.305   6
   8   4   2 17804.5 1031.03   4
   8   4   3 30669.5 1195.81   2
   8  -4   3 30702.9 1179.22   2
  -8  -4  -3 28228.9 1114.51   1
  -8   4  -3 27661.0 1099.35   1
  -8  -4  -3 31694.5 925.369   6
  -8  -4  -4 379.718 101.663   6
  -8  -4  -4 553.192 198.109   1
  -8   4  -4 410.929 158.955   1
  -8  -4  -5 17136.2 944.782   1
  -8   4  -5 16017.4 923.576   1
  -8  -4  -5 17159.0 615.205   6
  -8  -4  -6 70869.2 2005.97   1
  -8   4  -6 68316.9 1978.99   1
  -8  -4  -6 72949.6 1174.68   6
  -8   4  -7 13975.5 931.556   1
  -8  -4  -7 12674.9 886.554   1
  -8  -4  -7 13893.5 453.743   6
  -8  -4  -8 10606.0 851.606   1
  -8   4  -8 10515.2 847.467   1
  -8  -4  -8 9865.13 663.195   5
  -8  -4  -9 276.644 179.596   1
  -8   4  -9 170.393 129.911   1
  -8  -4  -9 83.9555 79.9438   5
  -8  -4 -10 17104.2 1162.35   1
  -8   4 -10 16105.4 1135.31   1
  -8  -4 -10 16991.7 860.423   5
  -8  -4 -11 4208.26 614.300   1
  -8   4 -11 3248.17 547.562   1
  -8  -4 -11 2867.53 352.703   5
  -8  -4 -12 9690.84 951.344   1
  -8  -4 -12 10775.7 672.240   5
  -8  -4 -13 22268.6 1487.31   1
  -8   4 -13 21760.3 1475.99   1
  -8  -4 -14 3489.36 620.613   1
  -8   4 -14 4402.09 685.486   1
  -8  -4 -15 2010.76 482.801   1
  -8   4 -15 210.186 235.108   1
  -8   4 -16 6838.10 899.281   1
  -8  -4 -16 8233.72 994.832   1
  -8  -4 -17 2645.12 591.785   1
  -8   4 -17 2230.57 566.005   1
  -8  -4 -18 9231.67 1120.10   1
  -8   4 -18 9556.66 1159.50   1
  -8  -4 -19 817.082 446.269   1
  -8   4 -19 994.326 476.362   1
   8  -6 -25 12113.0 1268.12   1
   8   6 -25 10774.9 1192.79   1
  -8   6  25 10339.5 1145.21   3
  -8  -6  25 12602.8 1265.69   3
   8  -6 -24 1941.35 487.474   1
   8   6 -24 1344.76 434.017   1
  -8   6  24 1377.24 426.736   3
  -8  -6  24 2542.63 588.951   3
   8  -6 -23 232.626 178.130   1
   8   6 -23 288.267 245.928   1
  -8   6  23-271.066 289.202   3
  -8  -6  23-26.8044 241.566   3
   8  -6 -22 3058.86 602.016   1
   8   6 -22 2506.65 537.080   1
  -8  -6  22 2073.30 442.893   3
  -8   6  22 2468.42 570.822   3
  -8  -6  21 2239.00 506.707   3
  -8   6  21 2681.87 530.269   3
   8  -6 -21 2276.09 468.107   1
   8   6 -21 1681.86 452.595   1
  -8   6  20 3311.59 594.701   3
  -8  -6  20 4331.67 659.799   3
   8  -6 -20 4301.48 655.573   1
   8   6 -20 5267.58 721.732   1
   8  -6 -20 4874.13 579.454   6
   8  -6 -19 772.379 302.248   1
   8   6 -19 970.194 335.097   1
  -8   6  19 1127.41 379.076   3
  -8  -6  19 815.334 321.453   3
  -8  -6  19 1110.51 270.675   5
   8  -6 -18 2678.87 498.329   1
   8   6 -18 2659.99 492.864   1
  -8   6  18 1904.02 424.387   3
  -8  -6  18 1643.84 406.810   3
  -8  -6  18 2124.29 382.289   5
   8  -6 -17 9833.17 871.703   1
   8   6 -17 9021.28 833.615   1
  -8  -6  17 9437.74 771.255   5
  -8   6  17 8243.74 803.993   3
  -8  -6  17 9180.51 846.708   3
   8  -6 -16 17804.8 1126.16   1
   8   6 -16 20094.0 1209.89   1
  -8  -6  16 16007.8 1071.31   3
  -8  -6  16 17780.1 1070.40   5
  -8   6  16 17576.5 1139.65   3
  -8  -6  15 96.7726 205.752   3
  -8   6  15 220.423 149.935   3
  -8  -6  15 180.028 199.615   5
  -8  -6  14 8691.75 735.173   3
  -8   6  14 7405.06 677.025   3
  -8   6  13 12115.2 816.429   3
  -8  -6  13 12115.8 823.512   3
  -8   6  12 1801.02 320.032   3
  -8  -6  12 1532.56 307.234   3
  -8   6  11 6657.44 557.606   3
  -8   6  10 1385.68 257.615   1
  -8  -6  10 2271.53 313.365   1
  -8   6   9 34257.2 1161.07   1
  -8  -6   9 34319.3 1176.54   1
  -8  -6   9 33420.0 1432.49   7
  -8   6   8 6383.61 479.016   1
  -8  -6   8 6553.67 485.963   1
  -8  -6   8 5715.06 588.729   7
  -8   6   8 7039.37 424.069   4
  -8   6   7 23962.3 870.150   1
  -8  -6   7 24231.3 890.039   1
  -8  -6   7 25273.8 1228.11   7
   8  -6  -7 22800.7 1063.18   7
  -8   6   7 24246.1 682.813   4
  -8   6   6 11783.9 591.217   2
  -8  -6   6 11370.7 598.930   2
  -8  -6   6 11664.5 828.994   7
   8  -6  -6 10789.7 738.332   7
  -8   6   6 10914.5 566.332   1
  -8  -6   6 11583.2 592.808   1
  -8   6   5 48145.5 1187.44   2
  -8  -6   5 49721.8 1229.34   2
  -8  -6   5 48171.1 1676.35   7
   8  -6  -5 47631.7 1569.27   7
  -8  -6   5 46346.9 1142.11   1
  -8   6   5 46178.3 1130.15   1
  -8   6   4 39585.1 1062.99   2
  -8  -6   4 41017.0 1104.06   2
  -8  -6   4 40698.2 1542.10   7
   8  -6  -4 40334.1 1441.32   7
  -8   6   3 40067.6 1055.59   2
  -8  -6   3 41002.5 1093.79   2
   8  -6  -3 39763.5 1444.28   7
  -8  -6   2 34199.8 1018.35   2
  -8   6   2 32277.3 970.036   2
  -8  -6   1 28161.6 935.440   2
   8   6  -1 29072.7 1371.33   4
   8  -6  -1 28747.7 701.235   4
  -8   6   0 4573.56 383.266   1
   8  -6   0 4820.40 320.146   4
   8   6   0 4330.87 532.873   4
   8   6   1 3494.01 373.025   2
  -8  -6  -1 3971.61 384.671   1
   8  -6   1 3341.21 346.279   2
  -8   6  -1 4076.09 384.350   1
   8   6   1 4204.74 542.485   4
   8   6   2 15083.1 804.409   2
   8  -6   2 15231.8 801.649   2
  -8   6  -2 14367.3 750.698   1
  -8  -6  -2 13519.9 727.643   1
   8   6   2 14445.9 1032.84   4
   8   6   3 64219.8 1729.24   2
   8  -6   3 64361.6 1712.88   2
  -8  -6  -3 66932.3 1701.51   1
  -8   6  -3 67130.4 1708.79   1
  -8  -6  -3 66428.3 1681.09   3
  -8   6  -3 64687.3 1666.63   3
   8   6   3 63948.9 2226.47   4
  -8   6  -4 3761.57 429.421   1
  -8  -6  -4 3865.35 438.267   1
   8   6   4 2958.78 511.383   4
  -8  -6  -5 984.708 246.879   1
  -8   6  -5 925.151 240.474   1
  -8  -6  -5 1070.78 212.016   6
   8   6   5 332.759 202.883   4
  -8  -6  -6 37502.9 1465.95   1
  -8   6  -6 37821.4 1471.11   1
  -8  -6  -6 39727.6 1221.40   6
  -8  -6  -7 3875.37 517.947   1
  -8   6  -7 4417.66 520.864   1
  -8  -6  -8 249.890 203.594   1
  -8   6  -8 184.097 139.364   1
  -8  -6  -9 34851.3 1600.72   1
  -8   6  -9 33894.9 1587.41   1
  -8  -6 -10 48376.5 1954.19   1
  -8   6 -10 44415.6 1898.98   1
  -8  -6 -11 291.586 217.368   1
  -8   6 -11 64.1741 148.869   1
  -8  -6 -12 6402.42 777.083   1
  -8   6 -12 6195.95 776.968   1
  -8  -6 -13 4187.23 679.259   1
  -8   6 -13 3749.14 627.689   1
  -8  -6 -14 19597.0 1435.86   1
  -8   6 -14 19808.9 1459.69   1
  -8  -6 -15 128.645 193.137   1
  -8   6 -15 161.097 214.002   1
  -8   6 -16 384.994 254.353   1
  -8  -6 -16 498.275 331.029   1
  -8   6 -17 7099.72 966.655   1
  -8  -6 -17 8250.34 1038.85   1
  -8  -6 -18 11975.3 1286.71   1
  -8   6 -18 13522.7 1378.07   1
  -8  -8  22-344.040 295.067   3
  -8  -8  21 7630.83 890.601   3
  -8  -8  20-315.083 249.352   3
  -8  -8  19 5743.17 696.603   5
  -8  -8  19 5028.03 658.159   3
  -8  -8  18 4431.84 618.758   3
  -8  -8  18 4124.94 614.626   5
  -8  -8  17 5887.91 645.378   3
  -8  -8  16 12962.0 934.011   3
  -8  -8  15 1278.01 303.685   3
  -8   8  14 14280.9 906.556   3
  -8  -8  14 14050.3 898.822   3
  -8   8  13 12663.9 819.123   3
  -8  -8  13 11482.7 782.682   3
  -8  -8  12 3265.77 395.035   3
  -8   8  12 2763.42 367.228   3
  -8  -8  12 3454.37 580.118   7
  -8   8  12 2962.76 395.487   4
  -8  -8  11 47.4668 98.8296   3
  -8   8  11-71.0486 110.647   3
  -8  -8  11-78.6155 153.858   7
  -8   8  11-14.0926 85.3569   4
  -8   8  10 1113.64 205.626   3
  -8  -8  10 1228.85 213.754   3
  -8  -8  10 1497.58 383.063   7
  -8   8  10 1425.00 254.074   4
  -8   8   9 1928.10 259.882   3
  -8  -8   9 2399.53 289.861   3
  -8  -8   9 2361.38 450.083   7
  -8   8   9 2439.81 286.783   4
  -8   8   8 29.2868 66.2702   3
  -8  -8   8 105.660 92.8965   3
  -8  -8   8 105.905 78.3275   2
  -8   8   8-43.4101 71.7601   2
  -8  -8   8-50.4231 244.145   7
  -8   8   7 508.530 121.160   2
  -8  -8   7 315.818 121.524   3
  -8   8   7 454.746 119.555   3
  -8  -8   7 622.106 154.103   2
   8  -8  -7 51.3752 156.021   7
  -8  -8   7 773.409 296.538   7
  -8   8   6 11611.8 508.307   2
  -8  -8   6 12115.2 554.186   2
   8  -8  -6 12307.4 925.716   7
  -8  -8   6 13899.2 1057.49   7
  -8  -8   6 12168.1 529.642   1
  -8   8   5 1771.43 188.209   2
  -8  -8   5 1664.76 195.055   2
   8  -8  -5 2112.01 410.158   7
  -8  -8   5 2148.73 460.952   7
  -8  -8   5 2161.52 216.846   1
  -8  -8   4 4480.36 309.190   2
  -8  -8   4 3956.01 585.663   7
   8  -8  -4 3247.18 482.589   7
  -8  -8   4 3683.13 267.237   1
  -8   8   3 21347.6 614.217   1
   8  -8  -3 22379.4 1302.23   7
  -8  -8   3 20412.9 637.702   1
  -8  -8   2 28363.7 776.106   1
  -8   8   2 30092.2 760.600   1
   8  -8  -2 29471.5 1486.49   7
  -8  -8   2 29165.7 768.129   1
  -8   8   1 42537.8 968.074   1
  -8  -8   1 40007.8 972.229   1
   8  -8  -1 38301.9 1732.91   7
  -8  -8   0 2059.61 234.066   1
  -8   8   0 1834.03 215.452   1
  -8  -8  -1 200.473 64.4184   1
  -8   8  -1 306.977 112.176   1
   8   8   1 605.011 257.206   4
  -8  -8  -2 4921.63 411.875   1
  -8   8  -2 4343.72 392.317   1
   8   8   2 4967.57 681.087   4
  -8  -8  -3 6513.16 508.485   1
  -8   8  -3 6750.74 512.730   1
   8   8   3 5636.20 726.223   4
  -8  -8  -4 17253.9 874.041   1
  -8   8  -4 17967.7 892.863   1
   8   8   4 16415.0 1263.72   4
  -8  -8  -5 1046.27 237.788   1
  -8   8  -5 882.696 235.568   1
  -8  -8  -6 25813.3 1185.03   1
  -8   8  -6 24591.7 1161.81   1
   8   8   6 25859.8 1640.36   4
  -8  -8  -7 5480.66 573.161   1
   8   8   7 4810.87 737.775   4
  -8  -8  -8 5922.06 619.857   1
   8   8   8 6248.53 861.129   4
  -8  -8  -9 8033.31 762.125   1
   8   8   9 8143.07 990.937   4
  -8  -8 -10 4477.89 584.045   1
   8   8  10 4646.43 779.826   4
  -8  -8 -11 5464.16 690.139   1
   8   8  11 5708.75 888.435   4
  -8 -10  17 9378.46 1103.34   7
  -8 -10  16 1408.95 421.710   7
  -8 -10  15 1587.84 504.983   7
  -8 -10  14 3966.82 696.553   7
  -8 -10  13 6479.09 877.280   7
  -8 -10  12 2010.80 535.366   7
  -8 -10  11 18905.9 1455.58   7
  -8 -10  10 214.685 210.959   7
  -8 -10   9 15418.3 1303.43   7
  -8 -10   8 1848.94 496.250   7
  -8 -10   7 28468.2 1736.42   7
  -8 -10   6 2608.65 606.525   7
   8 -10  -6 2674.52 538.891   7
   8 -10  -5 20941.3 1415.02   7
  -8 -10   5 19085.0 1410.27   7
   8 -10  -4 2742.15 549.668   7
   8 -10  -3 15893.3 1259.18   7
   8 -10  -2 1277.42 370.164   7
   8 -10  -1 5949.72 795.521   7
   8 -10   0 1715.54 439.037   7
   8 -10   1 8585.20 965.402   7
   8 -10   2 551.329 276.706   7
   8  10   4 1930.39 503.513   4
   8  10   5 7429.97 933.551   4
   8  10   6 4521.30 755.999   4
   8  10   7 8081.10 1017.70   4
   8  10   8 422.317 331.901   4
   8  10   9 10003.9 1176.97   4
   8  10  10 71.8892 307.210   4
   8  10  11 234.574 241.561   4
  -8 -12   7 6197.56 898.043   7
   8 -12  -5 10322.4 1143.89   7
   8 -12  -4 119.730 222.265   7
   8 -12  -3 5755.20 847.909   7
   8 -12  -2 3047.87 643.576   7
   8 -12  -1 16876.5 1494.14   7
   8 -12   0 6619.71 956.542   7
   8 -12   1 2484.28 610.387   7
   8 -12   2 70.1914 232.469   7
   9  -1 -27 9519.15 1173.73   1
   9   1 -27 9045.32 1140.55   1
  -9  -1  27 8713.21 1111.71   3
  -9   1  27 7370.36 1078.68   3
   9  -1 -26 395.387 314.853   1
   9   1 -26 394.150 394.573   1
  -9   1  26-1.88912 195.872   3
  -9  -1  26 264.541 316.740   3
   9  -1 -25 9779.36 1121.65   1
   9   1 -25 8320.37 1039.67   1
  -9   1  25 7377.08 1000.62   3
  -9  -1  25 8304.09 1025.57   3
  -9  -1  24 398.529 314.847   3
  -9   1  24 642.319 328.238   3
   9  -1 -24-206.283 194.417   1
   9   1 -24 126.861 203.786   1
  -9  -1  23 1180.54 415.914   3
  -9   1  23 1346.66 428.106   3
   9  -1 -23 1415.75 448.935   1
   9   1 -23 1515.65 437.193   1
  -9  -1  22 724.154 340.692   3
  -9   1  22 640.093 301.901   3
   9  -1 -22 806.040 250.770   6
   9  -1 -22 1053.38 381.580   1
   9   1 -22 241.916 191.809   1
  -9   1  21 1662.64 439.762   3
  -9  -1  21 1667.55 434.812   3
   9  -1 -21 1421.23 285.718   6
   9  -1 -21 1681.49 437.274   1
   9   1 -21 2817.44 554.445   1
  -9  -1  20 185.478 292.965   3
  -9   1  20-17.5153 187.959   3
   9  -1 -20-25.6234 157.674   1
   9   1 -20 213.863 182.268   1
   9  -1 -20 171.903 129.184   6
   9  -1 -19 76810.7 2590.56   1
   9   1 -19 77548.1 2607.56   1
   9  -1 -19 77994.3 2015.51   6
  -9  -1  19 72461.1 2527.85   3
  -9   1  19 77780.9 2624.98   3
  -9  -1  18 290.251 255.759   3
  -9   1  18-157.309 166.631   3
   9  -1 -18 98.2805 177.373   1
   9  -1 -18 245.614 178.710   6
   9  -1 -18-27.6331 109.453   5
  -9  -1  17 184684. 3781.26   3
  -9   1  17 182954. 3757.36   3
   9  -1 -17 189194. 3790.06   1
   9   1 -17 187261. 3772.78   1
   9   1 -17 186826. 3160.97   6
   9  -1 -17 192930. 3107.14   6
   9  -1 -17 185368. 2799.80   5
   9  -1 -16 38984.7 1661.66   1
   9   1 -16 38829.6 1658.71   1
   9   1 -16 37740.2 1397.53   6
   9  -1 -16 37869.8 1349.41   6
   9  -1 -16 37528.4 1278.00   5
   9  -1 -15 2031.55 406.768   1
   9   1 -15 1391.36 334.582   1
   9   1 -15 1710.28 316.046   6
   9  -1 -15 1259.54 267.968   6
   9  -1 -15 1278.18 252.082   5
   9  -1 -14 3359.86 480.151   1
   9   1 -14 2790.30 421.562   1
   9   1 -14 2703.93 367.016   6
   9  -1 -14 2275.84 330.115   6
   9   1 -14 3101.36 340.132   5
   9  -1 -14 2645.65 344.788   5
   9  -1 -13 20514.3 1072.79   1
   9   1 -13 19944.2 1068.36   1
   9  -1 -13 20103.1 935.638   6
   9   1 -13 20242.2 956.149   6
   9   1 -13 21731.4 880.345   5
   9  -1 -12 2359.03 360.543   1
   9   1 -12 2278.64 383.058   1
   9  -1 -12 1905.80 305.579   6
   9   1 -12 1772.11 293.488   6
   9   1 -12 2527.59 302.002   5
   9   1 -11 618.160 205.094   6
   9  -1 -11 937.205 212.659   6
   9   1 -11 565.706 158.496   5
  -9   1  10 882.052 209.675   1
  -9  -1  10 916.955 221.564   1
  -9  -1  10 1273.02 236.970   6
   9   1 -10 1177.02 233.778   6
   9  -1 -10 559.680 185.649   6
   9   1 -10 1290.00 216.014   5
  -9   1   9 373567. 3898.04   1
  -9  -1   9 386024. 3965.76   1
  -9  -1   9 366383. 3878.53   5
   9  -1  -9 361889. 3812.39   6
  -9  -1   9 395187. 3868.42   6
   9   1  -9 380077. 3827.74   6
   9   1  -9 375786. 3698.18   5
  -9   1   8 138395. 2290.66   1
  -9  -1   8 134661. 2258.66   1
  -9  -1   8 140172. 2254.21   6
  -9  -1   8 138214. 2355.96   5
   9   1  -8 137004. 2262.55   6
   9   1  -8 135264. 2211.57   5
  -9  -1   7 17488.1 778.466   6
  -9  -1   7 18129.0 464.295   7
   9   1  -7 18518.4 808.194   6
  -9  -1   7 18258.7 859.139   5
   9   1  -7 18382.6 823.043   5
   9   1  -6 5220.63 442.671   6
  -9  -1   6 6018.68 446.138   6
   9   1  -6 6891.31 506.582   5
  -9  -1   6 5873.82 482.538   5
  -9  -1   5 507564. 3961.93   6
   9   1  -5 494654. 3945.56   6
   9   1  -5 495672. 2627.60   7
  -9  -1   5 494763. 4278.29   5
  -9   1   5 504940. 2940.42   4
   9   1  -5 481132. 4137.09   5
  -9  -1   5 492426. 3844.57   4
  -9  -1   4 372.448 149.898   2
  -9   1   4 212.704 105.445   2
  -9  -1   4 148.612 82.5751   6
   9   1  -4 352.142 130.984   6
  -9   1   4 207.753 60.0720   4
  -9  -1   4 104.029 94.8161   4
  -9  -1   3 20846.6 848.702   2
  -9   1   3 19560.2 818.932   2
  -9  -1   3 21689.7 788.965   6
   9   1  -3 19756.8 749.121   6
   9   1  -3 20250.9 841.094   5
   9  -1  -3 19882.8 594.758   4
  -9  -1   3 21918.5 895.787   5
   9   1  -3 19738.0 787.805   4
  -9  -1   3 21609.9 828.251   4
  -9  -1   2 58353.8 1451.08   2
  -9   1   2 58517.5 1454.47   2
   9  -1  -2 56593.6 1421.38   2
   9   1  -2 56014.4 1409.51   2
   9   1  -2 56416.5 1233.10   6
  -9  -1   2 58375.9 1450.24   5
   9  -1  -2 54476.1 1062.32   4
   9   1  -2 56607.6 1393.25   5
   9   1  -2 55108.1 1358.13   4
   9   1  -1 22702.1 930.931   2
   9  -1  -1 23816.1 956.252   2
  -9  -1   1 22173.3 927.013   2
  -9   1   1 22318.0 911.619   2
   9   1  -1 23181.1 765.195   6
   9   1  -1 23302.2 889.148   5
   9   1  -1 20725.6 864.741   4
  -9  -1   1 23797.8 920.436   5
  -9   1   0 40880.1 1265.87   2
   9  -1   0 39692.8 1276.75   2
   9   1   0 40668.3 1288.65   2
  -9  -1   0 41035.8 1274.75   2
   9   1   0 39167.9 959.247   6
  -9  -1   0 43460.8 1237.02   5
   9   1   0 40222.1 1152.17   5
   9   1   1 2538.79 341.122   2
  -9  -1  -1 2933.27 367.146   2
  -9   1  -1 3047.47 362.982   2
   9  -1   1 2854.22 354.848   2
   9   1   1 3033.88 261.629   6
  -9  -1  -1 3052.01 328.513   5
   9   1   1 3373.30 331.763   5
  -9   1  -2 4075.58 432.520   2
  -9  -1  -2 5454.24 502.976   2
   9   1   2 4114.14 438.878   2
   9  -1   2 4729.86 459.740   2
   9   1   2 4795.08 306.034   6
  -9  -1  -2 4673.20 415.011   5
   9   1   2 4683.61 396.239   5
   9   1   3 55741.0 988.753   6
  -9  -1  -3 58024.5 1443.28   5
   9  -1   3 59647.0 1479.64   5
  -9   1  -4 21188.8 1055.70   1
  -9  -1  -4 21367.7 1065.12   1
  -9  -1  -4 22122.8 885.723   5
   9   1   4 21882.9 578.933   6
   9  -1   4 21326.0 874.684   5
  -9   1  -5 72274.4 2029.23   1
  -9  -1  -5 72698.1 2032.95   1
   9   1   5 73087.6 956.390   6
   9  -1   5 78013.1 1615.70   5
  -9  -1  -6 3828.54 502.826   1
  -9   1  -6 3907.00 503.912   1
   9   1   6 4506.49 199.257   6
   9  -1   6 4494.32 377.011   5
  -9  -1  -7 56487.1 1934.44   1
  -9   1  -7 53205.2 1877.68   1
   9  -1   7 55697.8 1288.59   5
  -9  -1  -8 4494.34 566.803   1
  -9   1  -8 4203.62 549.541   1
   9  -1   8 4100.55 332.127   5
  -9   1  -9 60775.8 2161.89   1
  -9  -1  -9 62104.0 2185.23   1
   9  -1   9 55182.1 1196.42   5
  -9  -1 -10 10530.2 938.532   1
  -9   1 -10 9024.08 862.167   1
  -9   1 -11 15756.3 1182.07   1
  -9  -1 -11 15096.9 1154.94   1
  -9  -1 -12-137.623 155.768   1
  -9   1 -12 263.723 192.241   1
  -9  -1 -13 19665.7 1413.04   1
  -9   1 -13 18710.2 1379.78   1
  -9  -1 -14 4387.69 674.521   1
  -9   1 -14 5993.63 790.936   1
  -9  -1 -15 10355.3 1100.85   1
  -9   1 -15 9163.24 1053.75   1
  -9  -1 -16 53.9970 233.485   1
  -9   1 -16 345.977 313.752   1
  -9  -1 -17 29286.8 1978.23   1
  -9   1 -17 28342.1 1931.77   1
  -9  -1 -18 157.625 190.135   1
  -9   1 -18-113.451 216.668   1
  -9  -1 -19 740.161 422.991   1
  -9   1 -19 530.537 291.499   1
   9  -3 -26 98.3508 217.593   1
   9   3 -26 536.631 269.827   1
  -9   3  26 328.968 281.213   3
  -9  -3  26 357.967 315.971   3
   9  -3 -25 8487.35 1056.59   1
   9   3 -25 8427.19 1038.61   1
  -9  -3  25 8530.19 1067.44   3
  -9   3  25 9116.59 1111.88   3
  -9   3  24 5224.65 793.234   3
  -9  -3  24 5402.39 789.667   3
   9  -3 -24 6723.35 934.820   1
   9   3 -24 5409.73 838.708   1
  -9   3  23 475.090 258.939   3
  -9  -3  23 796.109 325.941   3
   9  -3 -23 1422.49 465.975   1
   9   3 -23 1799.16 497.783   1
  -9   3  22-4.48964 180.370   3
  -9  -3  22 84.6316 273.110   3
   9  -3 -22 351.048 171.240   6
   9  -3 -22 119.177 201.123   1
  -9   3  21 3380.48 600.705   3
  -9  -3  21 3195.04 597.700   3
   9  -3 -21 3865.51 651.437   1
   9   3 -21 3835.89 647.617   1
   9  -3 -21 4361.66 499.495   6
   9  -3 -20 19735.3 1361.61   1
   9   3 -20 19363.4 1359.01   1
   9  -3 -20 19970.7 1046.66   6
  -9   3  20 18844.0 1336.89   3
  -9  -3  20 17623.7 1291.12   3
   9  -3 -19 92750.9 2832.26   1
   9   3 -19 89100.8 2787.19   1
   9  -3 -19 94726.3 2261.40   6
  -9   3  19 90037.3 2819.66   3
  -9  -3  19 95056.3 2891.50   3
  -9  -3  18 291.962 199.200   3
  -9   3  18 14.4738 170.533   3
   9  -3 -18 623.629 309.424   1
   9   3 -18 437.623 240.520   1
   9  -3 -18 0.75190 97.8677   6
   9  -3 -17 48627.1 1924.59   1
   9   3 -17 50253.7 1965.87   1
  -9  -3  17 51358.5 1617.16   5
   9  -3 -17 49105.1 1621.51   6
  -9   3  17 50717.0 1995.93   3
  -9  -3  17 51374.8 1976.55   3
  -9   3  16 1737.80 286.990   3
  -9  -3  16 1971.32 378.654   3
   9  -3 -16 2364.50 414.292   1
   9   3 -16 2102.15 402.873   1
   9  -3 -16 2568.12 352.053   6
  -9  -3  16 2339.83 343.429   5
   9  -3 -15 2651.40 429.727   1
   9   3 -15 3229.01 476.035   1
   9  -3 -15 2316.66 332.783   6
  -9  -3  15 2430.30 360.803   5
   9  -3 -14 5783.19 604.854   1
   9   3 -14 5334.51 581.543   1
  -9  -3  14 6332.28 548.968   5
   9  -3 -13 45027.2 1597.27   1
   9   3 -13 43170.2 1571.90   1
  -9  -3  13 43700.7 1413.26   5
  -9   3  12 27958.3 904.872   7
  -9  -3  12 28698.2 1139.46   5
  -9   3  11 7768.13 455.410   7
  -9  -3  11 8179.33 605.858   5
  -9   3  10-35.8184 110.336   1
  -9  -3  10-31.6484 87.4251   1
  -9   3  10 102.635 86.8436   7
  -9  -3  10 173.825 159.897   5
  -9   3   9 97212.3 2000.69   1
  -9  -3   9 92540.5 2019.79   1
  -9   3   9 95976.8 1499.80   7
  -9   3   8 237.519 109.031   1
  -9  -3   8 286.934 124.709   1
  -9  -3   8 367.709 130.172   7
  -9  -3   8 336.606 175.302   5
  -9  -3   7 615.280 152.722   7
   9  -3  -7 409.238 111.516   7
  -9  -3   7 229.481 103.347   5
  -9  -3   6 448.911 124.742   7
   9  -3  -6 364.251 106.346   7
  -9  -3   6 552.875 154.661   6
  -9  -3   6 463.914 144.771   5
  -9  -3   6 341.641 126.432   4
  -9  -3   5 17498.7 806.686   6
  -9  -3   5 16203.5 847.267   4
  -9  -3   5 15804.2 806.059   5
  -9  -3   4 19078.2 812.966   2
  -9   3   4 17531.1 771.108   2
   9   3  -4 17330.3 746.155   7
  -9  -3   4 19125.3 820.537   6
  -9  -3   4 18519.8 871.489   5
  -9  -3   4 18301.6 900.985   4
  -9  -3   3 18552.8 814.934   2
  -9   3   3 17397.3 782.774   2
   9   3  -3 18539.1 793.845   7
  -9  -3   3 19775.5 814.057   6
   9   3  -3 19160.9 920.545   4
  -9  -3   3 19844.1 950.539   4
  -9  -3   3 18866.3 879.372   5
  -9   3   2 1596.18 236.506   2
  -9  -3   2 2185.09 301.533   2
   9   3  -2 1986.53 276.241   7
  -9  -3   2 2145.25 262.720   6
   9   3  -2 2300.26 345.442   4
  -9  -3   2 2195.43 322.911   5
  -9   3   1 26027.0 987.267   2
   9   3  -1 27275.0 1018.06   2
   9  -3  -1 25108.8 981.413   2
  -9  -3   1 26468.9 1000.29   2
  -9  -3   1 29269.1 932.761   6
  -9  -3   1 26447.0 1023.52   5
   9   3  -1 26000.3 1123.01   4
   9  -3   0 41973.5 1301.77   2
  -9   3   0 40943.4 1263.02   2
   9   3   0 42145.6 1311.38   2
  -9  -3   0 40505.0 1265.29   2
  -9  -3   0 44346.5 1106.18   6
  -9  -3   0 41749.8 1294.38   5
   9   3   0 41179.6 1462.66   4
  -9  -3  -1 4588.71 447.143   2
   9   3   1 4378.91 443.741   2
   9  -3   1 4358.75 432.553   2
  -9   3  -1 4417.03 428.926   2
  -9  -3  -1 4753.66 351.808   6
  -9  -3  -1 3961.82 409.335   5
   9   3   1 4717.15 517.824   4
   9  -3   2 23383.1 1038.13   2
   9   3   2 25129.6 1090.32   2
  -9  -3  -2 24097.7 756.618   6
  -9  -3  -2 24287.2 983.737   5
  -9   3  -3 77108.3 1933.45   1
  -9  -3  -3 79933.3 1970.58   1
  -9  -3  -3 79546.6 1317.54   6
  -9  -3  -3 78716.2 1758.71   5
  -9  -3  -4 1104.78 253.839   1
  -9   3  -4 843.492 242.123   1
  -9  -3  -4 921.832 141.970   6
  -9  -3  -4 1033.95 218.942   5
  -9  -3  -5 7146.26 640.688   1
  -9   3  -5 7527.56 650.494   1
  -9  -3  -5 8464.85 579.766   5
  -9  -3  -6 658.522 205.765   1
  -9   3  -6 783.860 218.136   1
  -9  -3  -6 653.516 161.342   5
  -9  -3  -7 515.639 210.143   1
  -9   3  -7 681.838 227.237   1
  -9  -3  -7 757.373 189.480   5
  -9  -3  -8-111.188 217.944   1
  -9   3  -8 401.643 217.008   1
  -9  -3  -8 490.237 165.340   5
  -9   3  -9 11993.8 964.393   1
  -9  -3  -9 12771.6 1002.88   1
  -9  -3  -9 13784.9 746.684   5
  -9  -3 -10 54662.5 2126.37   1
  -9   3 -10 55301.1 2149.72   1
  -9  -3 -10 59073.5 1527.64   5
  -9   3 -11 28829.6 1615.20   1
  -9  -3 -11 30436.2 1640.94   1
  -9  -3 -11 32232.8 1125.25   5
  -9  -3 -12 668.863 196.957   1
  -9   3 -12 698.928 262.978   1
  -9  -3 -13 3271.97 575.390   1
  -9   3 -13 3741.24 623.084   1
  -9   3 -14 18658.1 1435.95   1
  -9  -3 -14 19383.5 1467.78   1
  -9  -3 -15 5772.56 831.812   1
  -9   3 -15 4085.82 701.319   1
  -9  -3 -16 594.992 318.251   1
  -9   3 -16 365.045 222.853   1
  -9  -3 -17 8375.36 1059.86   1
  -9   3 -17 7670.13 1016.16   1
  -9  -3 -18 5656.63 899.296   1
  -9   3 -18 5297.38 860.501   1
   9  -5 -26 1439.59 478.703   1
   9   5 -26 2266.95 599.351   1
  -9   5  26 1517.38 480.782   3
  -9  -5  26 3010.90 623.205   3
   9  -5 -25 3836.45 719.635   1
   9   5 -25 3120.24 658.968   1
  -9   5  25 3598.55 689.494   3
  -9  -5  25 2370.01 559.602   3
  -9  -5  24 5389.96 818.034   3
  -9   5  24 4000.43 696.229   3
   9  -5 -24 4075.28 713.231   1
   9   5 -24 2940.82 627.242   1
  -9  -5  23 5769.94 824.037   3
  -9   5  23 5384.19 858.460   3
   9  -5 -23 6943.04 873.399   1
   9   5 -23 7765.36 961.206   1
  -9  -5  22 388.267 305.968   3
  -9   5  22 789.963 321.765   3
   9  -5 -22 924.202 363.945   1
   9   5 -22 163.019 175.297   1
  -9  -5  21-110.925 231.020   3
  -9   5  21 191.572 255.490   3
   9  -5 -21-315.524 276.311   1
   9   5 -21-286.037 290.751   1
   9  -5 -21-50.4058 106.503   6
   9  -5 -20 17469.3 1280.71   1
   9   5 -20 16356.4 1260.11   1
   9  -5 -20 17463.0 1054.93   6
  -9   5  20 16302.8 1232.47   3
  -9  -5  20 14417.9 942.359   5
  -9  -5  20 14980.4 1211.07   3
  -9   5  19 542.660 256.697   3
  -9  -5  19 448.005 258.897   3
   9  -5 -19 488.107 246.750   1
   9   5 -19 475.288 277.357   1
   9  -5 -19 367.304 141.135   6
  -9  -5  19 911.457 247.114   5
   9  -5 -18 4151.95 593.226   1
   9   5 -18 4301.23 630.682   1
  -9   5  18 3116.60 515.349   3
  -9  -5  18 4111.57 608.498   3
  -9  -5  18 4109.94 519.260   5
   9  -5 -17 31693.9 1553.50   1
   9   5 -17 31575.0 1559.59   1
  -9  -5  17 33744.4 1415.08   5
  -9  -5  17 31242.7 1545.48   3
  -9   5  17 29630.9 1511.58   3
   9  -5 -16 15990.0 1058.28   1
   9   5 -16 16865.7 1091.34   1
  -9  -5  16 15204.8 1052.59   3
  -9  -5  16 16326.0 986.201   5
  -9   5  16 17142.0 1106.34   3
  -9  -5  15 16754.5 1063.47   3
  -9   5  15 17783.6 1090.63   3
  -9  -5  15 18177.6 1019.67   5
  -9   5  14 53793.9 1813.79   3
  -9  -5  14 50567.4 1759.66   3
  -9  -5  14 52860.5 1737.62   5
  -9  -5  13 27095.4 1239.91   5
  -9   5  10 50178.2 1554.99   1
  -9   5   9 53259.2 1480.75   1
  -9  -5   9 53364.3 1491.52   1
  -9  -5   9 54534.5 1659.81   7
  -9   5   8 4807.92 426.925   1
  -9  -5   8 5987.67 482.986   1
  -9  -5   8 5727.87 539.606   7
  -9   5   7 1100.08 203.802   1
  -9  -5   7 1238.02 218.676   1
   9  -5  -7 941.407 201.668   7
  -9  -5   7 1140.78 256.571   7
  -9   5   7 1472.63 127.036   4
  -9  -5   6 68152.3 1821.91   7
   9  -5  -6 67214.3 1651.56   7
  -9   5   6 68257.1 1508.07   1
  -9  -5   6 68704.5 1530.47   1
  -9   5   5 100977. 1851.96   2
  -9  -5   5 103682. 1896.14   2
   9  -5  -5 98185.1 1999.20   7
  -9  -5   5 104934. 2255.26   7
  -9  -5   4 7707.67 518.163   2
  -9   5   4 7430.55 495.609   2
  -9  -5   3 296.687 109.876   2
  -9   5   3 423.431 137.743   2
  -9  -5   2 28808.6 1012.24   2
  -9   5   2 26681.5 968.487   2
   9   5  -2 29323.4 1325.35   4
  -9  -5   1 22015.4 906.519   2
  -9   5   1 21729.6 895.499   2
   9   5  -1 21276.2 1149.95   4
  -9  -5   0 509.820 148.235   2
   9   5   0 472.864 131.082   2
   9  -5   0 230.953 78.3929   2
   9   5   0 321.935 193.807   4
   9   5   1 9052.29 633.869   2
   9  -5   1 7438.31 565.676   2
  -9  -5  -1 9473.36 614.042   6
   9   5   1 7329.86 715.881   4
  -9  -5  -2 36594.7 1279.65   1
   9   5   2 34012.2 1291.86   2
   9  -5   2 35025.1 1283.31   2
  -9   5  -2 36195.5 1272.06   1
  -9  -5  -2 38566.5 1214.14   6
   9   5   2 36944.6 1613.23   4
  -9  -5  -3 15989.7 891.137   1
  -9   5  -3 15701.0 871.293   1
  -9  -5  -3 16094.8 753.983   6
   9   5   3 14658.1 1057.56   4
  -9   5  -4 4330.97 500.063   1
  -9  -5  -4 4019.50 466.798   1
  -9  -5  -4 4535.79 392.058   6
   9   5   4 4558.89 619.956   4
  -9   5  -5 11510.7 812.429   1
  -9  -5  -5 11827.4 829.235   1
  -9  -5  -5 10619.0 570.841   6
  -9   5  -6 29837.4 1366.32   1
  -9  -5  -6 28551.9 1324.67   1
  -9  -5  -6 29473.7 899.964   6
  -9  -5  -7 275.151 144.580   1
  -9   5  -7 378.123 134.293   1
  -9  -5  -7 450.352 117.519   6
  -9  -5  -8 5989.91 644.364   1
  -9   5  -8 4574.20 591.405   1
  -9  -5  -9 10645.2 912.727   1
  -9   5  -9 8690.81 862.685   1
  -9  -5  -9 9157.51 712.319   5
  -9  -5 -10 62269.6 2279.25   1
  -9   5 -10 61006.9 2281.52   1
  -9  -5 -10 66414.9 1893.08   5
  -9  -5 -11 4103.05 632.034   1
  -9   5 -11 5226.92 711.794   1
  -9  -5 -11 4862.78 512.986   5
  -9  -5 -12 3797.64 643.298   1
  -9   5 -12 3647.01 634.540   1
  -9  -5 -13 21130.3 1496.01   1
  -9   5 -13 21471.6 1513.79   1
  -9  -5 -14 2012.95 524.632   1
  -9   5 -14 2660.53 548.035   1
  -9  -5 -15 4737.55 759.178   1
  -9   5 -15 2405.53 556.096   1
  -9  -5 -16 2337.60 563.139   1
  -9   5 -16 1439.00 434.559   1
  -9  -5 -17 6186.31 907.576   1
  -9   5 -17 5477.09 881.013   1
  -9  -5 -18 7467.96 1056.92   1
  -9   5 -18 6351.88 960.917   1
   9  -7 -25 6107.46 887.409   1
  -9   7  25 5521.54 876.854   3
  -9  -7  25 6400.90 894.825   3
   9  -7 -24 1596.64 448.230   1
   9   7 -24 1576.22 520.933   1
  -9  -7  24 1010.56 393.517   3
  -9   7  24 2187.73 533.708   3
   9  -7 -23 454.963 271.797   1
   9   7 -23 590.282 318.067   1
  -9   7  23 711.885 345.653   3
  -9  -7  23 379.673 321.138   3
   9  -7 -22 621.105 255.479   1
   9   7 -22 1453.65 410.841   1
  -9   7  22 2082.93 505.409   3
  -9  -7  22 1462.52 383.642   3
  -9  -7  21 1572.09 429.094   3
  -9   7  21 1443.59 410.731   3
  -9   7  20 2198.41 442.047   3
  -9  -7  20 2765.96 490.452   3
  -9   7  19 690.939 311.589   3
  -9  -7  19 611.901 285.235   3
  -9  -7  19 399.636 231.228   5
  -9  -7  18 1617.23 365.161   3
  -9   7  18 1864.68 410.300   3
  -9  -7  18 2653.86 465.150   5
  -9  -7  17 8319.24 805.522   5
  -9   7  17 8488.23 817.080   3
  -9  -7  17 8599.16 808.208   3
  -9  -7  16 26099.1 1367.74   3
  -9  -7  16 27194.2 1441.33   5
  -9   7  16 25647.3 1342.56   3
  -9   7  15 1298.92 315.850   3
  -9  -7  15 1678.86 358.071   3
  -9   7  14 7982.77 689.252   3
  -9  -7  14 7789.01 688.099   3
  -9  -7  13 2259.01 375.767   3
  -9   7  13 2149.15 366.185   3
  -9  -7  12 6779.56 595.430   3
  -9  -7  12 6722.90 721.445   7
  -9   7  12 6518.66 570.499   3
  -9  -7  11 2984.46 377.258   3
  -9   7  11 2360.18 330.101   3
  -9  -7  11 2729.47 468.347   7
  -9   7  11 2530.51 319.154   4
  -9   7  10 29956.8 1144.99   1
  -9  -7  10 31934.6 1180.02   1
  -9  -7  10 34161.8 1567.69   7
  -9   7  10 34439.3 1054.19   4
  -9   7   9 7275.71 535.402   1
  -9  -7   9 7235.08 542.268   1
  -9  -7   9 6783.68 699.374   7
  -9   7   9 7744.03 451.991   4
  -9  -7   8 41877.9 1717.52   7
  -9   7   8 40366.9 1198.58   1
  -9  -7   8 42414.8 1238.88   1
  -9  -7   7 12576.3 664.151   2
  -9   7   7 14077.5 687.893   2
  -9  -7   7 14972.7 1030.26   7
   9  -7  -7 12089.0 849.507   7
  -9   7   7 12144.9 627.330   1
  -9  -7   7 12094.3 641.885   1
  -9  -7   6 35588.9 1094.55   2
  -9   7   6 36984.6 1082.39   2
   9  -7  -6 36345.3 1475.87   7
  -9  -7   6 35725.7 1580.70   7
  -9   7   6 35935.9 1037.87   1
  -9  -7   6 35375.0 1060.08   1
  -9   7   5 39148.5 1095.35   2
  -9  -7   5 39755.1 1137.06   2
  -9  -7   5 43302.2 1731.50   7
   9  -7  -5 38968.6 1559.71   7
  -9   7   5 41399.2 1088.90   1
  -9  -7   5 40514.3 1098.00   1
  -9  -7   4 20360.8 825.262   2
  -9   7   4 21333.8 792.918   2
   9  -7  -4 22934.2 1204.25   7
  -9   7   4 21555.6 785.258   1
  -9  -7   4 22555.2 816.029   1
  -9   7   3 601.196 132.316   2
  -9  -7   3 554.916 136.574   2
   9  -7  -3 710.841 246.898   7
  -9   7   1 5989.49 444.045   1
  -9   7   0 18429.9 806.575   1
  -9  -7   0 18403.1 817.882   1
   9   7   0 19318.2 1244.46   4
   9  -7   0 17553.8 637.085   4
  -9  -7  -1 40546.7 1249.30   1
  -9   7  -1 41123.8 1266.00   1
  -9  -7  -2 770.654 175.647   1
  -9   7  -2 1257.70 239.833   1
   9   7   2 767.694 156.664   2
   9  -7   2 856.201 208.407   2
  -9  -7  -2 669.984 154.364   3
   9   7   2 1530.14 380.299   4
  -9  -7  -3 65356.0 1756.04   1
  -9   7  -3 63144.5 1712.98   1
   9   7   3 63148.5 2368.93   4
  -9  -7  -4 4189.66 464.399   1
  -9   7  -4 4393.98 485.595   1
   9   7   4 4606.82 672.142   4
  -9  -7  -5 21983.4 1108.02   1
  -9   7  -5 24500.6 1172.15   1
   9   7   5 23496.7 1519.81   4
  -9  -7  -6 3258.87 448.173   1
  -9   7  -6 3894.12 500.760   1
   9   7   6 3103.62 562.402   4
  -9  -7  -7-64.5463 190.802   1
  -9   7  -7-124.326 200.851   1
   9   7   7-60.7967 184.565   4
  -9  -7  -8 128.236 166.232   1
  -9   7  -8 360.442 149.489   1
   9   7   8 407.987 199.382   4
  -9  -7  -9 904.338 262.512   1
  -9   7  -9 307.114 155.529   1
  -9  -7 -10 16493.5 1184.63   1
  -9   7 -10 16565.4 1192.06   1
  -9  -7 -11 11155.9 1005.06   1
  -9   7 -11 12399.0 1072.23   1
  -9   7 -12-244.378 250.847   1
  -9  -7 -12-30.4354 200.600   1
  -9  -7 -13 3421.84 607.415   1
  -9   7 -13 3552.01 617.000   1
  -9  -7 -14 10055.4 1058.91   1
  -9   7 -14 10036.5 1062.73   1
  -9  -7 -15 1196.03 421.835   1
  -9   7 -15 1669.34 465.381   1
  -9  -7 -16 125.657 279.402   1
  -9   7 -16 347.910 235.141   1
  -9  -7 -17 505.387 230.101   1
  -9  -9  19 2018.06 455.480   5
  -9  -9  18 227.854 217.741   5
  -9  -9  16 517.227 282.564   7
  -9  -9  15 1513.76 430.164   7
  -9  -9  14 12965.2 1172.36   7
  -9  -9  13 6485.73 842.262   7
  -9  -9  12 12960.4 1131.25   7
  -9  -9  11 783.069 325.578   7
  -9  -9  10 8235.70 898.981   7
  -9  -9   9-89.0504 229.480   7
  -9  -9   8 126.592 174.105   7
   9  -9  -7 241.594 149.676   7
  -9  -9   7 72.7843 188.193   7
   9  -9  -6 10922.7 948.285   7
  -9  -9   6 13805.2 1142.07   7
  -9  -9   5 32914.8 1733.81   7
   9  -9  -5 30466.2 1602.29   7
   9  -9  -4 4474.54 626.302   7
   9  -9  -3-45.3535 207.486   7
   9  -9  -2 5852.94 731.751   7
   9  -9  -1 3238.17 580.656   7
   9  -9   0 8266.27 879.882   7
   9   9   2 15380.5 1244.22   4
   9   9   3 6158.46 809.773   4
   9   9   4 1830.29 442.047   4
   9   9   5 3227.12 616.363   4
   9   9   6 11611.8 1170.17   4
   9   9   7 48.4040 186.905   4
   9   9   8 2427.82 572.412   4
   9   9   9 5720.13 922.061   4
   9   9  10 31812.7 2113.92   4
   9   9  11 4170.86 784.582   4
   9   9  12 2912.68 737.298   4
  -9 -11  14 30547.6 2013.19   7
  -9 -11  13 582.438 424.425   7
  -9 -11  12 2886.23 666.991   7
  -9 -11  11 1263.52 482.381   7
  -9 -11  10 8580.48 1044.56   7
  -9 -11   9 981.497 403.712   7
  -9 -11   8 15564.3 1377.30   7
  -9 -11   7 1006.80 403.780   7
   9 -11  -6 26845.0 1702.88   7
   9 -11  -5 4666.98 747.612   7
   9 -11  -4 2007.65 522.219   7
   9 -11  -3 2160.98 566.978   7
   9 -11  -2 9770.37 1075.45   7
   9 -11  -1 55.4295 222.177   7
   9 -11   0 2393.37 561.884   7
   9 -11   1 8893.32 1060.62   7
   9 -11   2 8144.04 1019.02   7
   9 -11   3 2676.46 589.167   7
   9  11   5 5439.70 860.331   4
   9  11   6 2394.08 604.180   4
   9  11   7 361.354 272.332   4
   9  11   8 10412.3 1230.19   4
  10   0 -27 616.793 367.244   1
 -10   0  27 107.494 355.571   3
  10   0 -26 2601.01 598.857   1
 -10   0  26 1963.89 492.848   3
  10   0 -25-96.2356 190.582   1
 -10   0  25 237.656 307.978   3
  10   0 -24 10617.0 1151.74   1
 -10   0  24 12218.0 1229.89   3
  10   0 -23-183.510 256.585   1
 -10   0  23 187.532 261.416   3
  10   0 -22 28030.0 1720.15   1
 -10   0  22 29925.2 1812.61   3
 -10   0  21-0.70160 187.294   3
  10   0 -21 71.3230 207.906   1
  10   0 -21 159.167 121.617   6
  10   0 -20 26397.6 1567.85   1
  10   0 -20 27021.0 1271.40   6
 -10   0  20 24674.3 1522.36   3
 -10   0  19 5.53466 161.400   3
  10   0 -19 121.903 218.853   1
  10   0 -19 126.439 138.736   6
 -10   0  18 832.891 323.740   3
  10   0 -18 729.796 346.262   1
  10   0 -18 921.506 249.572   6
  10   0 -18 671.150 169.087   5
  10   0 -17 248.854 273.040   1
  10   0 -17 119.798 100.017   6
  10   0 -17-128.726 110.332   5
  10   0 -16 169319. 3480.72   1
  10   0 -16 167276. 2946.53   6
  10   0 -16 169769. 2657.91   5
  10   0 -15 109.601 184.822   1
  10   0 -15-30.9688 96.4037   6
  10   0 -15-14.5940 83.3352   5
  10   0 -14 12852.5 892.461   1
  10   0 -14 14434.0 836.013   6
  10   0 -14 12677.2 730.089   5
  10   0 -13 1.46058 88.5915   6
  10   0 -13-57.0347 127.325   5
  10   0 -12 176576. 2824.66   6
  10   0 -12 174024. 2742.44   5
  10   0 -11 29.4919 109.761   6
  10   0 -11 37.6409 100.255   5
  10   0 -10 19063.3 895.870   6
  10   0 -10 19156.2 909.226   5
 -10   0   9-26.5230 100.439   1
  10   0  -9 65.4015 123.192   6
  10   0  -9-23.7244 87.0431   5
  10   0  -8 193407. 2778.31   6
  10   0  -8 198787. 2926.64   5
  10   0  -7 264.149 162.217   6
  10   0  -7 189.966 111.260   5
 -10   0   6 74707.9 1417.01   4
  10   0  -6 75177.9 1775.66   5
  10   0  -5-44.0403 126.266   6
  10   0  -5 200.456 128.430   5
 -10   0   5 44.4844 65.2781   4
 -10   0   4 46362.0 1327.65   2
  10   0  -4 44616.5 1229.48   6
  10   0  -4 48334.9 1418.27   5
 -10   0   4 47857.8 1151.50   4
 -10   0   3-7.22546 123.726   2
  10   0  -3 49.0136 132.072   6
  10   0  -3 37.9529 95.1106   5
  10   0  -3 3.13641 78.0250   4
  10   0  -2 697348. 5296.08   2
 -10   0   2 705621. 5338.77   2
  10   0  -2 686943. 4724.91   6
  10   0  -2 697835. 4628.11   4
  10   0  -2 707017. 5340.17   5
 -10   0   1-6.14526 109.509   2
  10   0  -1-100.893 121.177   2
  10   0  -1 232.098 135.286   5
 -10   0   0 152357. 2607.83   2
  10   0   0 155249. 2697.67   2
  10   0   0 159416. 2483.50   5
 -10   0  -1-55.2100 118.716   2
  10   0   1 24.5175 86.0053   5
 -10   0  -2 27395.8 1173.00   2
  10   0   2 29985.2 1044.64   5
  10   0   3 69.2531 69.5823   5
 -10   0  -4 42320.4 1556.58   1
  10   0   4 46005.0 1257.15   5
 -10   0  -5 18.2733 113.501   1
  10   0   5 57.5163 83.1356   5
 -10   0  -6 54939.0 1900.42   1
  10   0   6 55193.0 1323.51   5
  10   0   7 87.9020 66.2421   6
 -10   0  -7-105.518 198.034   1
 -10   0  -8 28506.4 1476.14   1
  10   0   8 31502.3 665.181   6
  10   0   9 39.6656 31.5693   6
 -10   0  -9-57.0346 154.407   1
 -10   0 -10 73367.8 2515.09   1
 -10   0 -11 46.5807 217.291   1
 -10   0 -12 615.958 338.501   1
 -10   0 -13 171.713 172.343   1
 -10   0 -14 17522.8 1430.79   1
 -10   0 -15 35.5222 219.666   1
 -10   0 -16 2493.50 588.948   1
 -10   0 -17 211.896 238.140   1
 -10   0 -18 15963.7 1538.15   1
  10  -2 -27 1870.62 522.414   1
  10   2 -27 2524.83 646.829   1
 -10  -2  27 1411.93 457.541   3
 -10   2  27 616.346 333.822   3
  10  -2 -26-206.506 261.401   1
  10   2 -26 417.864 281.714   1
 -10  -2  26-260.100 300.375   3
 -10   2  26-48.7139 341.649   3
  10  -2 -25 3742.68 679.509   1
  10   2 -25 3897.47 700.475   1
 -10  -2  25 4385.70 783.534   3
 -10   2  25 5537.41 883.356   3
  10  -2 -24 37785.8 2120.16   1
  10   2 -24 37011.0 2101.40   1
 -10   2  24 39328.7 2157.30   3
 -10  -2  24 37769.9 2135.68   3
 -10  -2  23-82.5238 237.907   3
 -10   2  23 373.410 352.391   3
  10  -2 -23-45.1231 109.247   6
  10  -2 -23 276.269 227.184   1
  10   2 -23-253.351 329.269   1
 -10  -2  22 1014.05 321.732   3
 -10   2  22 1400.95 401.064   3
  10  -2 -22 1477.08 298.492   6
  10  -2 -22 1353.69 411.557   1
  10   2 -22 2161.32 513.544   1
 -10   2  21 4311.03 672.823   3
 -10  -2  21 6147.71 776.042   3
  10  -2 -21 5287.44 739.567   1
  10   2 -21 5173.06 735.289   1
  10  -2 -21 4979.39 547.801   6
  10  -2 -20 34201.0 1783.68   1
  10   2 -20 35188.5 1811.50   1
  10  -2 -20 31379.4 1345.83   6
 -10   2  20 29982.4 1694.35   3
 -10  -2  20 30892.9 1731.66   3
  10  -2 -19 21642.4 1376.54   1
  10   2 -19 22454.5 1403.17   1
  10  -2 -19 22981.7 1134.79   6
 -10   2  19 21917.3 1397.85   3
 -10  -2  19 22868.1 1430.79   3
 -10  -2  18 7996.69 818.179   3
 -10   2  18 8729.72 868.531   3
  10  -2 -18 7614.69 790.476   1
  10   2 -18 8515.58 841.978   1
  10  -2 -18 7920.57 669.876   6
  10  -2 -17 2720.34 482.473   1
  10   2 -17 2777.45 476.836   1
  10  -2 -17 2861.97 414.778   6
  10  -2 -16 80276.4 2386.99   1
  10   2 -16 78729.7 2372.35   1
  10  -2 -16 76356.3 2010.40   6
  10  -2 -15 3589.45 494.760   1
  10   2 -15 3591.04 491.950   1
  10  -2 -15 3898.88 457.808   6
  10   2 -15 3566.93 449.718   6
  10  -2 -14 3127.89 457.353   1
  10   2 -14 3657.01 491.987   1
  10  -2 -14 3055.14 405.691   6
  10   2 -14 3386.06 446.136   6
 -10  -2  14 2577.02 359.893   5
  10   2 -13 63913.7 1822.72   6
  10  -2 -13 63732.2 1789.01   6
 -10  -2  13 65988.6 1803.60   5
  10  -2 -12 13223.3 815.830   6
  10   2 -12 13822.6 834.875   6
 -10  -2  12 14032.1 816.947   5
 -10   2  11 4395.74 274.940   7
  10   2 -11 5171.10 507.076   6
 -10  -2  11 4984.52 479.210   5
 -10   2  10 6890.39 316.093   7
  10   2 -10 6777.68 564.153   6
 -10  -2  10 5868.00 516.118   5
 -10   2   9 14553.0 783.270   1
 -10  -2   9 13909.6 762.246   1
 -10  -2   9 14899.6 583.200   7
  10   2  -9 14287.0 794.923   6
 -10  -2   9 14834.9 806.450   5
 -10  -2   8 275079. 2438.90   7
 -10  -2   8 274498. 3334.21   6
  10   2  -8 270903. 3372.23   6
 -10  -2   8 270006. 3388.51   5
 -10  -2   7 59954.8 1127.34   7
 -10  -2   7 62067.2 1549.81   6
  10  -2  -7 61871.4 833.751   7
  10   2  -7 60106.2 1570.03   6
 -10  -2   7 61591.7 1617.90   5
  10   2  -6 5457.61 469.758   6
 -10  -2   6 5348.84 448.150   6
 -10  -2   6 5838.47 499.560   5
 -10  -2   6 5423.82 468.311   4
 -10   2   6 5393.03 276.020   4
  10   2  -5 35811.4 923.984   7
 -10  -2   5 37447.3 1140.28   6
  10   2  -5 35614.7 1158.11   6
 -10  -2   5 38646.8 1251.17   4
 -10  -2   5 38380.8 1251.24   5
 -10   2   4 91804.3 1865.52   2
 -10  -2   4 91974.8 1881.12   2
  10   2  -4 90934.0 1520.85   7
 -10  -2   4 94303.8 1761.28   6
  10   2  -4 89140.7 1766.49   6
 -10  -2   4 91478.4 1929.20   5
 -10  -2   4 94653.3 1976.58   4
 -10  -2   3 617.036 148.345   2
 -10   2   3 990.921 211.458   2
  10   2  -3 892.639 185.143   6
 -10  -2   3 936.209 177.085   6
 -10  -2   3 1209.85 254.333   5
  10  -2  -3 819.816 111.247   4
  10   2  -3 951.181 217.322   4
 -10   2   2 2348.14 312.628   2
 -10  -2   2 2428.48 323.173   2
  10   2  -2 2177.92 302.564   2
  10  -2  -2 2060.62 294.233   2
 -10  -2   2 2565.35 276.055   6
  10   2  -2 2117.10 277.413   6
 -10  -2   2 2184.88 295.774   5
  10   2  -2 2350.97 339.402   4
 -10   2   1 225.596 117.219   2
  10  -2  -1 161.766 108.252   2
 -10  -2   1 314.011 184.490   2
  10   2  -1 274.820 134.102   2
 -10  -2   1 496.652 129.697   6
  10   2  -1 186.374 86.5426   6
  10   2  -1 180.257 104.374   4
 -10  -2   1 312.268 144.186   5
  10  -2   0 65.3622 78.0209   2
 -10  -2   0 164.176 130.094   2
 -10   2   0-153.490 150.718   2
  10   2   0 158.037 125.546   2
  10   2   0 209.286 91.1049   6
 -10  -2   0 310.823 109.515   6
  10   2   0 158.624 112.511   4
 -10  -2   0 205.122 133.164   5
 -10  -2  -1 34999.5 1285.52   2
 -10   2  -1 36366.7 1309.56   2
  10   2   1 36947.6 965.250   6
 -10  -2  -1 35724.2 1186.45   5
 -10  -2  -2 10884.0 737.835   2
  10   2   2 10815.2 506.675   6
 -10  -2  -2 10325.5 646.200   5
 -10  -2  -3 40635.6 1269.65   5
 -10  -2  -4 5934.47 578.442   1
 -10   2  -4 6278.08 587.417   1
 -10  -2  -4 5490.55 471.359   5
 -10  -2  -5 9927.26 785.326   1
 -10   2  -5 10276.6 787.824   1
 -10  -2  -5 9850.83 632.725   5
 -10  -2  -6 83072.8 2334.20   1
 -10   2  -6 83852.6 2340.27   1
 -10  -2  -6 89902.0 1914.62   5
 -10  -2  -7 784.629 246.895   1
 -10   2  -7 1465.58 333.991   1
  10  -2   7 1369.59 232.699   5
 -10  -2  -7 964.836 219.990   5
 -10  -2  -8 6.12900 211.449   1
 -10   2  -8-232.010 220.607   1
  10  -2   8 51.8772 79.4337   5
 -10  -2  -8 319.223 124.086   5
 -10   2  -9 14716.6 1087.99   1
 -10  -2  -9 13702.0 1060.08   1
  10  -2   9 13915.5 688.506   5
 -10  -2 -10 3636.82 567.843   1
 -10   2 -10 3979.63 606.221   1
 -10  -2 -11 2212.11 450.079   1
 -10   2 -11 1343.55 362.154   1
 -10  -2 -12 1865.05 445.951   1
 -10   2 -12 3019.27 583.777   1
 -10  -2 -13 677.066 282.811   1
 -10   2 -13 197.143 196.232   1
 -10  -2 -14 32715.8 1942.28   1
 -10   2 -14 29643.7 1860.49   1
 -10  -2 -15 2384.37 584.476   1
 -10   2 -15 2211.26 537.151   1
 -10  -2 -16 130.377 186.705   1
 -10   2 -16-36.2368 336.961   1
 -10  -2 -17 161.323 283.102   1
 -10   2 -17 53.9477 220.515   1
 -10   2 -18 3519.19 727.417   1
 -10  -2 -18 3087.61 694.352   1
  10  -4 -26-305.765 296.428   1
  10   4 -26 61.1483 338.827   1
 -10   4  26-373.768 294.167   3
 -10  -4  26 195.188 304.242   3
  10  -4 -25 11007.6 1176.15   1
  10   4 -25 10755.9 1173.97   1
 -10   4  25 10299.3 1137.84   3
 -10  -4  25 10582.3 1179.87   3
  10  -4 -24 8197.69 993.749   1
  10   4 -24 8283.89 1006.74   1
 -10  -4  24 5318.20 825.765   3
 -10   4  24 6923.19 921.947   3
  10  -4 -23-168.771 187.135   1
  10   4 -23 302.746 286.167   1
 -10  -4  23-428.226 312.357   3
 -10   4  23 110.068 173.066   3
  10  -4 -22 18425.3 1396.09   1
  10   4 -22 20381.1 1478.76   1
  10  -4 -22 17852.8 1070.54   6
 -10   4  22 17294.0 1358.24   3
 -10  -4  22 17875.2 1404.54   3
  10  -4 -21 23632.2 1529.34   1
  10   4 -21 22163.3 1493.64   1
  10  -4 -21 22687.6 1199.41   6
 -10  -4  21 22291.8 1504.91   3
 -10   4  21 20754.8 1436.18   3
  10  -4 -20 39637.9 1902.28   1
  10   4 -20 39847.9 1928.19   1
  10  -4 -20 37576.0 1538.25   6
 -10  -4  20 37336.9 1514.45   5
 -10   4  20 36012.0 1836.50   3
 -10  -4  20 38476.5 1898.94   3
 -10  -4  19 329.366 180.663   3
 -10   4  19 743.138 296.063   3
  10  -4 -19 1087.90 381.258   1
  10   4 -19 456.005 253.893   1
  10  -4 -19 352.205 158.984   6
 -10  -4  19 607.764 185.834   5
 -10  -4  18 390.389 264.936   3
 -10   4  18 359.834 265.611   3
  10  -4 -18 365.665 149.723   1
  10   4 -18 435.251 232.359   1
  10  -4 -18 6.38699 186.309   6
 -10  -4  18 165.650 108.559   5
 -10   4  17 17764.3 1174.82   3
 -10  -4  17 17829.0 1163.38   3
  10  -4 -17 17498.5 1158.92   1
  10   4 -17 19005.5 1220.17   1
  10  -4 -17 17948.5 1082.38   6
 -10  -4  17 18151.4 1025.85   5
  10  -4 -16 81598.9 2397.71   1
  10   4 -16 76355.1 2336.41   1
 -10   4  16 78079.0 2357.80   3
 -10  -4  16 77198.3 2095.50   5
 -10  -4  15 1780.97 309.985   5
 -10   4  14 697.782 181.530   7
 -10  -4  14 266.323 139.355   5
 -10   4  13 2569.20 312.564   7
 -10  -4  13 3161.35 413.121   5
 -10   4  12 348.389 123.943   7
 -10  -4  12 338.025 150.278   5
 -10   4  11-79.4722 58.7425   7
 -10  -4  11 16.3263 126.347   5
 -10  -4  10 10557.0 661.766   7
 -10  -4  10 10083.8 726.051   5
 -10   4   9 10341.2 664.389   1
 -10  -4   9 11404.0 696.491   1
 -10  -4   9 10507.6 654.418   7
 -10  -4   9 11135.5 765.366   5
 -10   4   8 30366.2 1100.02   1
 -10  -4   8 30840.4 1114.29   1
 -10  -4   8 30810.4 1116.88   7
  10  -4  -8 30505.9 944.639   7
 -10  -4   8 29460.0 1217.08   5
 -10  -4   7 669.686 184.607   7
  10  -4  -7 843.323 167.767   7
 -10  -4   7 851.905 251.809   5
 -10  -4   6 23996.1 978.130   7
  10  -4  -6 24158.5 865.295   7
 -10   4   5 1508.01 239.331   2
 -10  -4   5 1508.28 245.696   2
 -10  -4   4 125.786 132.243   2
 -10   4   4 284.363 134.490   2
  10   4  -4 149.221 98.9390   7
 -10  -4   3 12665.0 714.930   2
 -10   4   3 13607.6 727.596   2
  10   4  -3 13160.8 856.438   4
 -10  -4   2 73422.9 1733.95   2
 -10   4   2 73387.7 1704.82   2
 -10  -4   2 80007.1 1757.72   6
  10   4  -2 72564.4 2014.78   4
 -10   4   1 885.682 210.015   2
  10   4  -1 921.535 202.406   2
  10  -4  -1 705.020 186.086   2
 -10  -4   1 538.631 155.533   2
 -10  -4   1 796.680 183.720   6
  10   4  -1 1020.21 282.463   4
 -10   4   0 2200.31 314.557   2
 -10  -4   0 1926.51 302.952   2
  10   4   0 2983.85 373.361   2
  10  -4   0 2336.38 342.825   2
 -10  -4   0 3254.50 338.401   6
  10   4   0 2906.06 428.976   4
 -10  -4  -1 358.583 153.998   2
 -10  -4  -1 427.523 120.943   6
  10   4   1 560.903 214.736   4
 -10  -4  -2 27959.1 923.856   6
 -10  -4  -2 27951.8 1180.09   5
  10   4   2 25184.4 1313.72   4
 -10  -4  -3 24309.5 1147.35   1
 -10   4  -3 25718.3 1168.11   1
 -10  -4  -3 26441.9 869.297   6
 -10  -4  -3 25586.5 1127.06   5
 -10  -4  -4 13942.8 898.528   1
 -10   4  -4 12667.0 858.705   1
 -10  -4  -4 13952.0 602.380   6
 -10  -4  -4 13905.3 827.751   5
 -10   4  -5 46638.8 1697.03   1
 -10  -4  -5 50257.4 1745.09   1
 -10  -4  -5 49708.9 1077.04   6
 -10  -4  -5 49443.6 1567.13   5
 -10  -4  -6 72009.5 2181.50   1
 -10   4  -6 74711.0 2230.08   1
 -10  -4  -6 77739.1 1236.87   6
 -10  -4  -6 76048.6 1920.54   5
 -10  -4  -7 4855.22 593.528   1
 -10   4  -7 5200.42 607.078   1
 -10  -4  -7 5620.02 529.668   5
 -10  -4  -8 32502.4 1572.58   1
 -10   4  -8 32780.2 1599.17   1
 -10  -4  -8 33631.9 1288.98   5
 -10  -4  -9 9167.35 868.432   1
 -10   4  -9 7687.91 844.243   1
 -10  -4  -9 8458.67 651.561   5
 -10  -4 -10 892.837 357.156   1
 -10   4 -10 922.110 325.073   1
 -10  -4 -10 832.213 201.326   5
 -10  -4 -11 4614.96 699.299   1
 -10   4 -11 5818.77 764.171   1
 -10  -4 -11 4146.75 450.593   5
 -10  -4 -12 311.136 285.414   1
 -10   4 -12-60.7620 230.806   1
 -10  -4 -13 3544.92 627.141   1
 -10   4 -13 3812.77 685.355   1
 -10  -4 -14 326.043 212.188   1
 -10   4 -14 415.722 259.205   1
 -10  -4 -15 2348.58 503.330   1
 -10   4 -15 1750.21 485.054   1
 -10  -4 -16-163.758 337.991   1
 -10   4 -16-119.604 311.205   1
 -10   4 -17 4097.86 779.031   1
 -10  -4 -17 2940.38 631.010   1
 -10   4 -18 1479.96 487.341   1
  10  -6 -26 1732.79 516.683   1
  10   6 -26 1437.13 528.429   1
 -10   6  26 1162.87 422.035   3
 -10  -6  26 1367.03 519.621   3
  10  -6 -25 14528.9 1369.99   1
  10   6 -25 14788.7 1397.92   1
 -10   6  25 14471.4 1363.95   3
 -10  -6  25 13828.2 1319.26   3
 -10   6  24 5430.82 791.131   3
 -10  -6  24 4670.16 740.126   3
  10  -6 -24 5388.44 839.010   1
  10   6 -24 3908.09 716.616   1
 -10   6  23 944.695 365.004   3
 -10  -6  23 860.939 361.904   3
  10  -6 -23 1016.02 353.059   1
  10   6 -23 244.602 262.148   1
 -10   6  22-277.369 337.407   3
 -10  -6  22 219.608 240.164   3
  10  -6 -22-17.4730 226.741   1
  10   6 -22 66.8177 217.736   1
 -10   6  21 89.4453 185.467   3
 -10  -6  21 373.589 288.037   3
  10  -6 -21 553.875 276.881   1
  10   6 -21-311.284 321.192   1
  10  -6 -21 251.522 180.280   6
 -10   6  20 1335.60 383.532   3
 -10  -6  20 1624.21 399.773   3
  10  -6 -20 1823.70 378.124   6
 -10  -6  20 2001.78 384.258   5
 -10   6  19 2689.44 537.427   3
 -10  -6  19 2332.31 474.857   3
 -10  -6  19 2161.18 388.436   5
 -10  -6  18 1099.46 307.221   3
 -10   6  18 1039.50 322.235   3
 -10  -6  18 965.657 327.924   5
 -10  -6  17 26456.0 1360.15   5
 -10  -6  17 28141.2 1478.00   3
 -10   6  17 27107.1 1452.45   3
 -10  -6  16 3923.89 542.615   3
 -10   6  16 4060.53 538.970   3
 -10  -6  16 4664.62 580.953   5
 -10   6  15 752.040 238.442   3
 -10  -6  15 842.531 248.958   3
 -10  -6  15 525.666 284.593   5
 -10   6  14 40792.3 1587.03   3
 -10  -6  14 39354.7 1566.02   3
 -10  -6  14 40928.9 1671.13   5
 -10  -6  12 2245.35 395.923   7
 -10  -6  11-42.9597 147.656   7
 -10  -6  10 104281. 2541.55   7
 -10   6   9 32140.6 1171.95   1
 -10  -6   9 33715.1 1204.54   1
 -10  -6   9 34787.2 1457.66   7
 -10   6   9 34725.4 798.501   4
 -10  -6   8 33460.5 1426.36   7
  10  -6  -8 30731.3 1227.89   7
 -10   6   8 32685.9 1138.13   1
 -10  -6   8 33678.0 1169.01   1
 -10  -6   7 2832.52 338.711   2
 -10   6   7 2777.08 346.249   2
 -10  -6   7 2675.88 412.444   7
  10  -6  -7 2353.35 348.775   7
 -10   6   7 3022.82 337.704   1
 -10  -6   7 3364.95 363.940   1
 -10  -6   6 96221.2 1933.93   2
 -10   6   6 95051.9 1894.98   2
 -10  -6   6 98947.0 2415.10   7
  10  -6  -6 90757.4 2159.03   7
 -10   6   6 94069.0 1843.99   1
 -10  -6   6 96376.7 1882.06   1
 -10  -6   5 70922.1 1664.64   2
 -10   6   5 66510.2 1602.22   2
  10  -6  -5 67967.9 1866.39   7
 -10  -6   4 22781.5 935.622   2
 -10   6   4 22270.3 910.529   2
  10  -6  -4 21424.5 1062.87   7
 -10  -6   3 29050.0 1058.00   2
 -10   6   3 28508.5 1039.58   2
 -10   6   2 29672.1 1070.43   2
 -10  -6   2 30314.3 1097.57   2
  10   6  -2 33091.4 1538.98   4
 -10   6   1 5692.55 483.704   2
 -10  -6   1 6275.80 507.758   2
  10   6  -1 6833.54 702.802   4
  10  -6  -1 6316.99 280.472   4
  10   6   0 4751.72 610.885   4
 -10   6  -1 2459.56 331.805   1
 -10  -6  -1 2453.42 332.035   1
  10   6   1 2699.71 466.420   4
 -10  -6  -2 1177.30 257.365   1
 -10   6  -2 1383.25 270.173   1
  10   6   2 1166.05 356.009   4
 -10   6  -3 6809.14 602.966   1
 -10  -6  -3 7169.32 622.748   1
  10   6   3 6860.48 778.238   4
 -10   6  -4 4375.07 510.394   1
 -10  -6  -4 4639.63 528.023   1
  10   6   4 4842.31 668.665   4
 -10   6  -5 11872.2 866.085   1
 -10  -6  -5 11954.8 854.923   1
  10   6   5 12531.8 1077.11   4
 -10   6  -6 14554.1 991.908   1
 -10  -6  -6 13901.5 969.493   1
  10   6   6 12641.6 1134.83   4
 -10  -6  -7 263.346 211.643   1
 -10   6  -7-128.656 187.901   1
 -10  -6  -8 3654.24 539.649   1
 -10   6  -8 4183.98 570.599   1
 -10  -6  -9-124.103 151.362   1
 -10   6  -9 412.157 240.676   1
 -10  -6  -9 321.188 194.421   5
 -10  -6 -10 6268.73 752.173   1
 -10   6 -10 6220.32 757.355   1
 -10  -6 -10 6307.61 656.447   5
 -10  -6 -11 6.37355 178.915   1
 -10   6 -11 165.834 192.222   1
 -10  -6 -12-307.203 251.032   1
 -10   6 -12 90.7133 232.669   1
 -10  -6 -13 5865.01 812.553   1
 -10   6 -13 5219.61 774.448   1
 -10  -6 -14 4144.29 685.060   1
 -10   6 -14 4408.69 750.613   1
 -10  -6 -15 309.049 215.510   1
 -10   6 -15 239.427 186.222   1
 -10  -6 -16 83.1496 231.164   1
 -10   6 -16-61.5035 271.833   1
 -10  -6 -17 1019.95 472.402   1
 -10   6 -17 2081.85 596.691   1
 -10  -8  22 291.706 259.592   3
 -10  -8  21 4018.19 603.287   3
 -10  -8  20 1368.94 383.100   3
 -10  -8  20 1323.27 361.554   5
 -10  -8  19 14013.7 1116.98   5
 -10  -8  19 13199.5 1060.86   3
 -10  -8  18 2960.21 499.182   3
 -10  -8  18 3622.93 595.930   5
 -10  -8  17 4157.90 563.416   3
 -10  -8  17 4668.17 655.949   5
 -10  -8  16 27225.9 1367.47   3
 -10  -8  15 371.524 200.897   3
 -10  -8  15 895.308 359.396   7
 -10   8  14 4438.45 511.466   3
 -10  -8  14 4028.23 620.829   7
 -10  -8  14 4930.30 548.073   3
 -10  -8  13 725.905 198.720   3
 -10   8  13 660.517 217.149   3
 -10  -8  13 254.474 253.531   7
 -10   8  12 3974.76 444.159   3
 -10  -8  12 3829.63 603.143   7
 -10  -8  12 3959.60 450.569   3
 -10  -8  11 21082.0 985.616   3
 -10  -8  11 19681.3 1304.58   7
 -10   8  11 22072.1 995.616   3
 -10   8  10 150.296 100.722   3
 -10  -8  10 441.666 236.735   7
 -10  -8   9 216.405 131.287   2
 -10   8   9 352.698 151.263   2
 -10  -8   9 235.184 204.644   7
 -10  -8   8 680.126 186.629   2
 -10   8   8 597.251 156.952   2
  10  -8  -8 576.800 213.676   7
 -10  -8   8 584.084 275.888   7
 -10  -8   7 45.1055 76.5320   2
 -10   8   7 7.77111 71.2334   2
  10  -8  -7-69.7259 188.857   7
 -10  -8   7 46.8060 223.323   7
 -10  -8   6 51085.0 1311.14   2
 -10   8   6 49564.9 1248.35   2
 -10  -8   6 49761.0 2001.32   7
  10  -8  -6 50383.7 1891.90   7
 -10   8   5 966.542 172.609   2
 -10  -8   5 1106.64 189.319   2
  10  -8  -5 1624.64 391.353   7
 -10  -8   4 21851.9 839.510   2
 -10   8   4 20553.8 786.672   2
  10  -8  -4 19578.4 1202.15   7
  10  -8  -3 40828.1 1761.37   7
 -10  -8   2 10526.8 593.506   1
 -10   8   2 10272.0 580.199   1
  10  -8  -2 11315.1 943.002   7
 -10   8   1 11933.3 651.480   1
 -10  -8   1 11841.9 647.814   1
 -10  -8   0 5273.94 445.697   1
 -10   8   0 5057.10 441.879   1
  10   8   0 5825.78 732.842   4
 -10   8  -1 15897.3 814.021   1
 -10  -8  -1 15557.1 806.827   1
  10   8   1 15015.8 1191.69   4
 -10  -8  -2 42186.8 1383.33   1
 -10   8  -2 43558.8 1402.78   1
  10   8   2 41710.3 1997.72   4
 -10   8  -3 13500.4 823.671   1
 -10  -8  -3 13252.3 815.406   1
  10   8   3 13112.9 1158.61   4
 -10  -8  -4 10007.4 738.034   1
 -10   8  -4 8697.18 704.602   1
  10   8   4 8416.21 953.185   4
 -10  -8  -5 12684.3 877.510   1
  10   8   5 11058.0 1116.48   4
 -10  -8  -6 14402.4 970.359   1
  10   8   6 15199.1 1321.13   4
 -10  -8  -7 16030.5 1060.87   1
  10   8   7 15246.0 1370.47   4
 -10  -8  -8-164.592 141.833   1
  10   8   8-173.585 236.725   4
 -10  -8  -9 327.444 189.002   1
  10   8   9 732.700 387.086   4
 -10  -8 -10 2229.72 464.742   1
  10   8  10 1718.05 497.295   4
  10   8  11 9473.48 1167.46   4
  10   8  12 1802.84 504.577   4
 -10 -10  19 3552.11 645.142   5
 -10 -10  18-31.7719 202.165   7
 -10 -10  18 144.348 216.013   5
 -10 -10  17 10625.7 1155.69   7
 -10 -10  16 3617.85 688.789   7
 -10 -10  15 522.209 329.018   7
 -10 -10  14 6145.49 878.511   7
 -10 -10  13 9231.22 1060.21   7
 -10 -10  12 1157.92 401.720   7
 -10 -10  11 1028.07 391.691   7
 -10 -10  10 8254.80 963.782   7
 -10 -10   9 24457.1 1623.29   7
 -10 -10   8 15204.5 1285.19   7
  10 -10  -7 718.131 335.535   7
 -10 -10   7 1174.34 392.158   7
  10 -10  -6 547.085 293.410   7
  10 -10  -5 36384.4 1887.46   7
  10 -10  -4 1133.61 373.777   7
  10 -10  -3 382.816 220.095   7
  10 -10  -2 813.188 350.602   7
  10 -10  -1 1939.37 468.241   7
  10 -10   0 6299.79 827.914   7
  10 -10   1 948.079 308.912   7
  10  10   3 14452.2 1315.57   4
  10  10   4 745.784 270.973   4
  10  10   5 5744.98 855.071   4
  10  10   6 948.178 351.520   4
  10  10   7 25067.5 1842.67   4
  10  10   8 307.418 309.684   4
  10  10   9 1016.04 408.394   4
  10 -12  -5 12576.1 1260.28   7
  10 -12  -4 2788.20 591.406   7
  10 -12  -3 6312.64 908.676   7
  10 -12  -2 516.417 295.338   7
  10 -12  -1 6887.29 964.292   7
  10 -12   0 1263.92 433.343   7
 -11  -1  27 6972.82 1012.33   3
 -11   1  27 7632.65 1051.46   3
  11  -1 -27 5434.29 917.100   1
  11   1 -27 5766.82 957.483   1
 -11  -1  26 3145.99 690.592   3
 -11   1  26 3520.32 731.333   3
  11  -1 -26 3498.67 713.053   1
  11   1 -26 3029.58 632.276   1
 -11  -1  25 1157.61 427.688   3
 -11   1  25 1880.38 571.381   3
  11  -1 -25 884.097 429.600   1
  11   1 -25 2156.47 551.332   1
 -11   1  24 1722.71 474.321   3
 -11  -1  24 1108.59 406.583   3
  11  -1 -24 1734.99 360.144   6
  11  -1 -24 1744.36 462.620   1
  11   1 -24 2535.95 560.464   1
 -11   1  23 43.8053 217.936   3
 -11  -1  23 117.276 195.559   3
  11  -1 -23-5.11729 122.843   6
  11  -1 -23 386.386 296.116   1
 -11  -1  22-218.650 278.379   3
 -11   1  22 316.589 224.031   3
  11  -1 -22 90.9974 114.096   6
  11  -1 -22 75.4792 221.077   1
  11   1 -22-9.60252 235.213   1
 -11   1  21 4887.57 721.373   3
 -11  -1  21 6455.90 828.020   3
  11  -1 -21 5225.88 581.224   6
  11  -1 -21 5157.09 721.739   1
  11   1 -21 5975.15 777.341   1
 -11   1  20 7921.66 862.469   3
 -11  -1  20 8124.10 878.904   3
  11   1 -20 9552.45 788.980   6
  11  -1 -20 9307.26 758.611   6
  11  -1 -20 7225.74 831.294   1
  11   1 -20 8759.57 913.392   1
 -11  -1  19 38644.8 1842.59   3
 -11   1  19 35753.2 1779.92   3
  11  -1 -19 42021.7 1893.73   1
  11   1 -19 39683.2 1846.15   1
  11   1 -19 38755.3 1573.91   6
  11  -1 -19 38173.1 1505.45   6
  11  -1 -18 2674.29 514.829   1
  11   1 -18 2639.95 487.743   1
  11   1 -18 2556.27 416.156   6
  11  -1 -18 3267.09 443.651   6
  11  -1 -17 36681.1 1676.72   1
  11   1 -17 35557.5 1656.63   1
  11  -1 -17 35950.4 1416.39   6
  11   1 -17 37582.1 1490.34   6
  11  -1 -16 25365.5 1341.25   1
  11   1 -16 26999.2 1385.97   1
  11  -1 -16 25418.7 1184.38   6
  11   1 -16 24633.2 1178.56   6
  11  -1 -15 16780.9 941.196   6
  11   1 -15 16262.8 948.524   6
  11   1 -14 3558.91 441.053   6
  11  -1 -14 3788.13 441.772   6
  11   1 -14 3771.24 412.389   5
  11  -1 -13 53385.3 1629.14   6
  11   1 -13 52662.6 1646.46   6
  11   1 -13 57880.4 1596.00   5
  11  -1 -12 110925. 2324.21   6
  11   1 -12 114975. 2379.89   6
  11   1 -11 5881.55 543.111   6
  11  -1 -11 6488.58 560.068   6
  11   1 -11 6308.42 524.644   5
  11  -1 -10 7385.29 606.966   6
 -11  -1  10 7787.69 329.402   7
  11   1 -10 7860.96 611.206   6
  11   1 -10 8604.29 624.559   5
  11   1  -9 512288. 4714.60   6
  11   1  -9 506742. 4716.05   5
  11   1  -8 259.500 179.378   6
 -11  -1   8 591.971 209.538   6
 -11  -1   8 127.012 157.069   5
  11   1  -8 619.984 212.297   5
  11   1  -7 27482.6 1062.24   6
 -11  -1   7 29241.6 1092.82   6
 -11  -1   7 28827.4 1177.84   5
  11   1  -7 26891.9 1092.06   5
 -11  -1   7 27644.9 1007.50   4
  11   1  -6 24670.8 629.731   7
 -11  -1   6 26104.0 1015.08   6
 -11  -1   6 26557.7 1127.06   5
  11   1  -6 26398.4 1012.90   6
 -11   1   6 26534.8 779.274   4
  11   1  -6 26145.2 1069.26   5
 -11  -1   6 25168.1 953.654   4
 -11  -1   5 170759. 2672.21   2
 -11   1   5 171152. 2654.62   2
 -11  -1   5 165480. 2822.48   5
  11   1  -5 163547. 2466.69   6
  11   1  -5 165273. 2679.71   5
 -11   1   5 173694. 1993.53   4
 -11  -1   5 178218. 2549.27   4
 -11  -1   4 82.8594 106.172   2
 -11   1   4 245.277 144.196   2
 -11  -1   4 252.570 165.554   5
 -11  -1   4-9.51016 99.4118   4
  11   1  -4 212.321 149.341   5
  11   1  -4 334.496 151.998   4
  11  -1  -4 241.435 96.2641   4
 -11  -1   3 879.389 197.642   2
 -11   1   3 832.588 206.656   2
  11   1  -3 884.458 174.872   6
 -11  -1   3 1198.72 255.812   5
  11  -1  -3 1079.78 163.958   4
  11   1  -3 1457.77 259.221   5
  11   1  -3 1170.07 222.661   4
  11  -1  -2 20129.3 949.583   2
 -11  -1   2 20078.1 955.067   2
 -11   1   2 20179.8 960.061   2
  11   1  -2 20117.3 949.755   2
 -11  -1   2 18888.2 928.340   5
  11   1  -2 19885.1 802.628   6
  11   1  -2 20683.0 935.410   5
  11  -1  -2 19937.3 741.751   4
  11   1  -2 19398.6 893.850   4
 -11  -1   1 3020.64 393.824   2
 -11   1   1 2266.93 343.724   2
  11   1  -1 2474.98 346.020   2
  11  -1  -1 2604.16 357.852   2
  11   1  -1 2671.67 286.361   6
 -11  -1   1 2910.66 367.702   5
  11   1  -1 2821.97 348.501   5
  11   1  -1 2160.01 311.639   4
 -11   1   0 23440.6 1073.87   2
 -11  -1   0 22042.7 1044.69   2
  11   1   0 23302.2 825.378   6
 -11  -1   0 24013.0 1039.83   5
  11   1   0 23176.2 968.353   5
 -11   1  -1 34993.9 1346.90   2
 -11  -1  -1 35060.6 1343.17   2
  11   1   1 33441.4 951.513   6
  11  -1   1 36019.8 1297.26   5
 -11  -1  -1 35892.7 1271.61   5
 -11   1  -2 232.882 121.481   2
 -11  -1  -2 95.9674 129.498   2
  11   1   2 93.1929 73.7083   6
  11  -1   2 219.744 122.339   5
  11   1   2 188.187 92.3360   5
  11   1   3 117216. 1633.59   6
  11  -1   3 125200. 2337.91   5
 -11  -1  -4 11699.0 857.866   1
 -11   1  -4 12717.8 898.080   1
  11   1   4 11979.7 496.540   6
  11  -1   4 12169.5 711.222   5
 -11  -1  -5 2601.67 405.460   1
 -11   1  -5 3864.14 507.175   1
  11   1   5 3568.33 251.983   6
  11  -1   5 3799.27 395.949   5
 -11  -1  -6 10367.3 849.530   1
 -11   1  -6 9666.71 843.895   1
  11   1   6 10256.2 377.229   6
  11  -1   6 11112.0 645.977   5
 -11  -1  -7 7096.42 735.338   1
 -11   1  -7 5912.99 684.762   1
  11  -1   7 7350.95 512.177   5
 -11  -1  -8 54075.3 2085.67   1
 -11   1  -8 55846.2 2131.21   1
  11  -1   8 55401.1 1350.53   5
 -11  -1  -9 17919.7 1247.51   1
 -11   1  -9 18046.9 1239.97   1
 -11   1 -10 51696.3 2171.24   1
 -11  -1 -10 49521.8 2128.96   1
 -11  -1 -11 27498.6 1656.31   1
 -11   1 -11 29673.5 1708.36   1
 -11  -1 -12 219.500 176.670   1
 -11   1 -12-255.759 306.755   1
 -11  -1 -13 18531.8 1458.85   1
 -11   1 -13 18171.2 1442.47   1
 -11  -1 -14 2215.95 552.874   1
 -11   1 -14 2697.66 612.518   1
 -11  -1 -15 25511.2 1805.93   1
 -11   1 -15 26485.7 1840.06   1
 -11  -1 -16-152.749 217.971   1
 -11   1 -16-134.086 239.565   1
 -11  -1 -17 13169.2 1366.83   1
 -11   1 -17 12356.0 1347.84   1
  11  -3 -27 5630.46 896.240   1
  11   3 -27 7711.07 1045.55   1
 -11   3  27 7644.68 1035.72   3
 -11  -3  27 7456.51 1041.63   3
  11  -3 -26 3039.16 652.926   1
  11   3 -26 2776.71 603.455   1
 -11   3  26 2873.82 640.216   3
 -11  -3  26 4051.37 773.129   3
  11  -3 -25 23377.7 1711.93   1
  11   3 -25 24594.6 1762.80   1
 -11   3  25 25627.8 1798.71   3
 -11  -3  25 26318.5 1809.50   3
 -11  -3  24 920.486 418.117   3
 -11   3  24-82.2879 281.909   3
  11  -3 -24 653.190 370.736   1
  11   3 -24 550.424 332.093   1
  11  -3 -24 453.199 168.503   6
  11  -3 -23 14332.2 1264.21   1
  11   3 -23 13290.0 1230.74   1
  11  -3 -23 13152.6 935.540   6
 -11  -3  23 12194.7 1178.05   3
 -11   3  23 10884.2 1113.03   3
 -11   3  22 1573.05 456.351   3
 -11  -3  22 1633.07 457.918   3
  11  -3 -22 1651.21 358.530   6
  11  -3 -22 2220.09 511.749   1
  11   3 -22 1137.24 378.511   1
 -11  -3  21 82.7773 217.001   3
 -11   3  21 192.320 193.234   3
  11  -3 -21 169.847 211.409   1
  11   3 -21 69.1525 188.633   1
  11  -3 -21 93.5042 146.483   6
 -11   3  20 7450.17 833.955   3
  11  -3 -20 6356.21 803.200   1
  11   3 -20 7914.10 880.568   1
  11  -3 -20 8371.62 733.732   6
 -11  -3  20 8707.42 915.295   3
 -11   3  19 98597.8 2928.69   3
 -11  -3  19 94021.9 2878.91   3
  11  -3 -19 97847.2 2468.18   6
  11  -3 -19 97748.4 2914.29   1
  11   3 -19 101278. 2982.71   1
 -11  -3  18 5448.53 684.832   3
 -11   3  18 3567.13 553.881   3
  11  -3 -18 4921.93 666.914   1
  11   3 -18 5592.00 711.602   1
  11  -3 -18 4129.48 522.273   6
  11  -3 -17 24153.4 1358.11   1
  11   3 -17 25447.6 1400.13   1
 -11  -3  17 23163.3 1179.90   5
  11  -3 -17 24297.8 1231.21   6
  11  -3 -16 1132.12 272.802   6
 -11  -3  16 592.436 212.137   5
 -11   3  15 10485.9 585.866   7
  11  -3 -15 10248.1 781.455   6
 -11  -3  15 10953.4 797.022   5
 -11   3  14 12091.6 603.077   7
 -11  -3  14 12910.3 847.782   5
 -11   3  13 55717.5 1209.53   7
 -11  -3  13 55713.2 1721.09   5
 -11   3  12 10046.8 491.438   7
 -11  -3  12 10097.3 732.553   5
 -11  -3  11 143291. 2706.40   5
 -11  -3  10 625.548 160.195   7
  11   3 -10 478.169 215.176   6
 -11  -3  10 286.216 199.744   5
 -11  -3   9 64659.3 1435.80   7
  11   3  -9 62470.8 1788.84   6
 -11  -3   9 65974.9 1805.30   5
  11  -3  -8 47964.7 967.694   7
 -11  -3   8 48416.6 1214.28   7
  11   3  -8 46743.6 1530.16   6
 -11  -3   8 47583.8 1534.87   5
  11  -3  -7 102.406 64.3736   7
  11   3  -7 301.491 161.570   6
 -11  -3   7 194.657 139.069   5
 -11   3   7 56.4781 43.3438   4
  11   3  -6 38850.2 1322.48   6
 -11  -3   6 39511.3 1376.35   5
 -11   3   5 104938. 2088.00   2
 -11  -3   5 108407. 2135.66   2
  11   3  -5 105883. 1900.75   7
  11   3  -5 105008. 2129.96   6
 -11  -3   5 108163. 2252.40   5
 -11  -3   4 29873.1 1140.10   2
 -11   3   4 29289.2 1124.64   2
 -11  -3   4 31382.4 1102.51   6
  11   3  -4 27790.0 1073.00   6
  11   3  -4 30348.9 1039.51   7
 -11  -3   4 31346.7 1214.95   5
 -11   3   3 66587.7 1693.73   2
 -11  -3   3 68356.8 1730.99   2
  11   3  -3 67192.2 1593.72   7
 -11  -3   3 70320.3 1603.81   6
  11  -3  -3 65765.8 809.486   4
 -11  -3   3 65978.1 1754.69   5
  11   3  -3 66308.2 1839.91   4
 -11   3   2 7074.90 571.602   2
 -11  -3   2 6684.49 548.577   2
 -11  -3   2 6848.96 494.433   6
  11   3  -2 6454.81 595.799   4
 -11  -3   2 6948.80 578.668   5
 -11   3   1 45.3705 117.116   2
 -11  -3   1 142.917 146.321   2
 -11  -3   1 175.221 111.120   6
  11   3  -1 125.858 152.184   4
 -11  -3   1 600.177 208.074   5
 -11  -3   0 53518.2 1624.40   2
 -11   3   0 52323.9 1600.16   2
 -11  -3   0 52792.4 1282.95   6
 -11  -3   0 55886.2 1608.34   5
  11   3   0 54242.4 1785.52   4
 -11   3  -1 7612.24 625.346   2
 -11  -3  -1 7214.73 609.735   2
 -11  -3  -1 7630.12 474.229   6
 -11  -3  -1 7793.76 607.108   5
  11   3   1 7491.64 691.320   4
 -11  -3  -2 20194.8 744.256   6
 -11  -3  -2 19547.9 959.117   5
 -11   3  -3 60868.4 1886.95   1
 -11  -3  -3 62314.0 1714.00   5
 -11  -3  -4 1168.92 295.935   1
 -11   3  -4 1626.96 340.711   1
 -11  -3  -4 1320.20 261.037   5
 -11  -3  -5 25050.9 1290.49   1
 -11   3  -5 26098.2 1310.55   1
 -11  -3  -5 27002.3 1122.37   5
 -11  -3  -6 1090.95 306.823   1
 -11   3  -6 543.996 209.686   1
 -11  -3  -6 769.904 196.143   5
 -11  -3  -7 1658.11 363.991   1
 -11   3  -7 1719.76 392.514   1
 -11  -3  -7 1538.10 261.412   5
 -11  -3  -8-3.42153 187.070   1
 -11   3  -8 11.2041 224.857   1
 -11  -3  -8-124.933 162.054   5
 -11  -3  -9 7114.02 786.801   1
 -11   3  -9 6788.30 763.313   1
 -11  -3  -9 6974.04 581.971   5
 -11  -3 -10 10989.5 728.552   5
 -11  -3 -10 12004.9 1075.10   1
 -11   3 -10 12885.6 1103.71   1
 -11  -3 -11 13052.4 1145.92   1
 -11   3 -11 11093.7 1057.95   1
 -11  -3 -12 378.058 206.415   1
 -11   3 -12 769.004 314.971   1
 -11  -3 -13 3431.50 639.126   1
 -11   3 -13 4552.56 735.915   1
 -11  -3 -14 3622.88 664.179   1
 -11   3 -14 3386.23 661.938   1
 -11  -3 -15 11027.7 1200.05   1
 -11   3 -15 12190.3 1270.97   1
 -11  -3 -16 2755.47 660.927   1
 -11   3 -16 2826.90 632.466   1
 -11  -3 -17 237.007 264.704   1
 -11   3 -17 600.668 418.316   1
 -11   5  26 359.979 229.768   3
 -11  -5  26 731.008 410.238   3
  11  -5 -26 214.198 223.255   1
  11   5 -26 78.0984 188.195   1
 -11  -5  25 676.476 362.134   3
 -11   5  25 650.106 382.061   3
  11  -5 -25-237.137 309.461   1
  11   5 -25 651.929 377.763   1
 -11   5  24 5727.91 828.541   3
 -11  -5  24 7332.06 932.464   3
  11  -5 -24 8133.55 986.172   1
  11   5 -24 5658.06 853.624   1
 -11  -5  23 37.7719 179.934   3
 -11   5  23 59.7666 213.323   3
  11  -5 -23-353.388 305.742   1
 -11   5  22 469.486 244.950   3
 -11  -5  22 272.971 220.108   3
  11  -5 -22 965.659 353.164   1
  11   5 -22 393.525 290.091   1
  11  -5 -22 560.351 214.718   6
 -11   5  21 6574.82 811.620   3
 -11  -5  21 6782.39 841.325   3
  11  -5 -21 6904.65 823.204   1
  11   5 -21 6376.80 805.743   1
  11  -5 -21 6784.35 710.594   6
 -11  -5  21 7333.10 737.008   5
 -11  -5  20 53.8687 272.573   3
 -11   5  20 175.609 212.159   3
  11  -5 -20 87.9395 144.017   6
 -11  -5  20 135.303 150.228   5
 -11   5  19 6601.23 789.043   3
  11  -5 -19 7699.05 760.767   6
 -11  -5  19 6857.20 789.265   3
 -11  -5  19 8230.39 755.419   5
 -11  -5  18 4863.01 651.700   3
 -11   5  18 3748.56 561.529   3
 -11  -5  18 3573.44 508.907   5
 -11  -5  17 24902.5 1403.54   3
 -11   5  17 24874.8 1397.56   3
 -11  -5  17 28304.1 1373.42   5
 -11  -5  16 25633.8 1296.44   5
 -11  -5  15 3423.91 485.634   5
 -11  -5  14 7913.83 714.470   5
 -11  -5  13 50751.0 1778.49   5
 -11  -5  12 24393.3 1169.92   7
 -11  -5  12 25853.5 1269.73   5
 -11  -5  11-64.0496 112.109   7
 -11  -5  11 174.915 160.856   5
 -11  -5  10 536.606 159.480   7
 -11  -5  10 1078.00 322.072   5
 -11  -5   9 104179. 2302.81   7
 -11  -5   9 103755. 2519.69   5
 -11  -5   8 11256.0 752.030   7
  11  -5  -8 10549.7 635.748   7
 -11   5   8 9987.54 652.214   1
 -11  -5   8 10171.5 672.626   1
 -11   5   7 22.0696 93.0234   2
 -11  -5   7 199.067 125.980   7
 -11   5   6 55664.7 1525.85   2
 -11  -5   6 53652.5 1528.00   2
  11  -5  -6 54889.4 1488.23   7
 -11  -5   5 45277.1 1402.10   2
 -11   5   5 44512.5 1372.76   2
 -11  -5   4-33.5859 154.237   2
 -11   5   4-122.074 142.408   2
 -11  -5   3 1096.19 234.076   2
 -11   5   3 1291.74 236.548   2
  11   5  -3 1219.11 318.444   4
 -11  -5   2 16853.2 878.812   2
 -11   5   2 17696.4 887.857   2
  11   5  -2 18193.5 1108.58   4
 -11  -5   1 11455.2 727.948   2
 -11   5   1 11084.2 712.602   2
  11   5  -1 11586.9 899.142   4
 -11   5   0 5901.42 539.049   2
 -11  -5   0 5125.35 512.014   2
  11   5   0 6303.63 684.886   4
  11   5   1 1650.97 367.244   4
 -11  -5  -2 17585.4 991.599   1
 -11   5  -2 17246.1 967.990   1
 -11  -5  -2 18104.2 842.171   6
  11   5   2 18601.0 1212.36   4
 -11   5  -3 16356.4 984.825   1
 -11  -5  -3 16742.1 987.052   1
 -11  -5  -3 19004.0 828.971   6
  11   5   3 18826.2 1260.39   4
 -11  -5  -4 2672.35 412.741   1
 -11   5  -4 2779.93 430.198   1
 -11  -5  -4 2544.18 294.046   6
  11   5   4 2865.07 531.141   4
 -11  -5  -4 2082.83 366.365   5
 -11  -5  -5 2129.06 378.727   1
 -11   5  -5 2540.09 411.031   1
 -11  -5  -5 2285.05 268.001   6
 -11  -5  -5 2208.05 387.384   5
 -11  -5  -6 3768.19 531.259   1
 -11   5  -6 3424.67 503.547   1
 -11  -5  -6 4631.23 543.247   5
 -11  -5  -7-151.701 185.791   1
 -11   5  -7 46.1385 158.645   1
 -11  -5  -7 171.431 118.543   5
 -11  -5  -8 23964.6 1401.02   1
 -11   5  -8 24676.3 1428.16   1
 -11  -5  -8 23365.3 1184.96   5
 -11  -5  -9 1909.62 431.815   1
 -11   5  -9 2279.85 473.710   1
 -11  -5  -9 3083.49 443.793   5
 -11  -5 -10 1704.12 421.229   1
 -11   5 -10 1534.25 446.787   1
 -11  -5 -10 2137.83 367.824   5
 -11  -5 -11 9932.91 1003.99   1
 -11   5 -11 9857.03 1029.38   1
 -11  -5 -12 1718.44 466.453   1
 -11   5 -12 2378.87 518.603   1
 -11  -5 -13 21859.5 1575.97   1
 -11   5 -13 22875.5 1628.98   1
 -11  -5 -14 308.220 304.715   1
 -11   5 -14 929.415 381.826   1
 -11   5 -15 8592.79 1084.11   1
 -11  -5 -15 7214.23 973.883   1
 -11  -5 -16 343.005 371.201   1
 -11   5 -16-26.6604 247.344   1
 -11   5 -17-259.497 368.191   1
 -11   7  26 3722.54 714.761   3
 -11  -7  25 4639.42 758.958   3
 -11   7  25 6240.47 892.067   3
 -11  -7  24 1004.02 364.116   3
 -11   7  24 1442.40 440.308   3
 -11  -7  23 598.761 279.464   3
 -11   7  23 1496.99 384.697   3
 -11   7  22-282.980 314.667   3
 -11  -7  22-126.562 203.538   3
 -11  -7  21-60.0612 259.536   3
 -11   7  21 118.693 175.535   3
 -11   7  20 536.680 229.738   3
 -11  -7  20 45.9504 171.915   3
 -11  -7  20 623.824 246.262   5
 -11  -7  19 18081.3 1265.86   3
 -11  -7  19 18935.1 1246.50   5
 -11   7  19 17391.6 1233.47   3
 -11   7  18 2544.99 484.844   3
 -11  -7  18 3477.21 553.238   3
 -11  -7  18 2855.53 500.776   5
 -11  -7  17 17233.2 1180.57   5
 -11   7  17 17918.5 1162.28   3
 -11  -7  17 17197.3 1159.07   3
 -11  -7  16 16753.5 1091.00   3
 -11  -7  16 15701.1 1127.98   5
 -11   7  16 15463.8 1043.72   3
 -11   7  15 2502.48 423.334   3
 -11  -7  15 2940.28 465.472   3
 -11  -7  15 2728.56 495.148   5
 -11   7  14 35855.2 1476.66   3
 -11  -7  14 36612.2 1508.22   3
 -11  -7  14 35260.7 1667.34   7
 -11  -7  14 35524.2 1680.36   5
 -11  -7  13 388.840 267.041   7
 -11  -7  12 7810.30 769.362   7
 -11   7  12 8065.97 512.009   4
 -11  -7  11 1958.09 395.434   7
 -11   7  11 2102.52 242.445   4
 -11  -7  10 11370.7 902.992   7
 -11   7  10 10977.8 436.023   4
 -11  -7   9 3711.60 521.207   7
 -11   7   9 3321.26 367.256   1
 -11   7   8 41006.2 1316.03   2
 -11  -7   8 40200.5 1335.44   2
  11  -7  -8 39727.4 1528.74   7
 -11  -7   8 38451.7 1660.36   7
 -11   7   8 38558.8 1263.32   1
 -11  -7   8 40639.2 1311.08   1
 -11  -7   7 871.390 224.545   2
 -11   7   7 875.522 198.926   2
 -11  -7   7 931.182 285.041   7
  11  -7  -7 1326.63 306.651   7
 -11   7   7 733.884 191.177   1
 -11  -7   7 1154.74 222.408   1
 -11  -7   6 52883.5 1487.23   2
 -11   7   6 55840.3 1499.23   2
  11  -7  -6 50512.9 1764.95   7
 -11   7   6 52428.1 1413.35   1
 -11  -7   6 52545.9 1430.30   1
 -11  -7   5 14497.6 767.252   2
 -11   7   5 13826.6 741.980   2
  11  -7  -5 14341.8 949.769   7
 -11   7   4 40666.2 1262.52   2
 -11  -7   4 42034.7 1322.64   2
  11  -7  -4 39615.0 1586.15   7
 -11   7   3 67340.4 1648.61   2
 -11  -7   3 68340.1 1684.57   2
 -11  -7   2 15872.8 829.447   2
  11   7  -1 4325.19 622.757   4
 -11   7   0 3429.09 401.858   1
 -11  -7   0 2455.19 336.025   1
  11   7   0 2692.55 515.369   4
 -11  -7  -1 30267.4 1228.38   1
 -11   7  -1 31205.7 1241.51   1
  11   7   1 29637.4 1648.70   4
 -11  -7  -2 6602.89 590.635   1
 -11   7  -2 5844.10 567.374   1
  11   7   2 5476.07 718.319   4
 -11  -7  -3 30589.8 1324.88   1
 -11   7  -3 30696.0 1332.77   1
  11   7   3 29482.2 1700.74   4
 -11  -7  -4 703.400 214.019   1
 -11   7  -4 504.837 170.760   1
  11   7   4 507.755 289.165   4
 -11   7  -5 33466.6 1502.75   1
 -11  -7  -5 30863.2 1430.73   1
  11   7   5 32554.3 1863.87   4
 -11  -7  -6 3326.52 492.463   1
 -11   7  -6 4057.76 537.331   1
  11   7   6 3710.85 644.436   4
 -11  -7  -7 2588.44 459.676   1
 -11   7  -7 1928.58 403.222   1
  11   7   7 2402.79 569.787   4
 -11  -7  -8 13413.0 1055.55   1
 -11   7  -8 12548.5 1044.08   1
  11   7   8 12708.3 1255.10   4
 -11  -7  -9 13.9588 151.522   1
 -11   7  -9 607.146 206.570   1
  11   7   9 595.993 385.144   4
 -11  -7  -9 43.9460 182.589   5
 -11  -7 -10 673.915 203.834   1
 -11   7 -10 688.704 270.592   1
 -11  -7 -10 619.543 225.583   5
 -11  -7 -11 1893.30 450.291   1
 -11   7 -11 1411.56 349.815   1
 -11  -7 -12 37.0453 146.835   1
 -11   7 -12 283.988 173.428   1
 -11  -7 -13 2791.68 574.041   1
 -11   7 -13 3318.06 659.648   1
 -11  -7 -14 17351.8 1441.75   1
 -11   7 -14 17825.9 1487.49   1
 -11  -7 -15 249.958 278.661   1
 -11  -7 -16-206.035 284.638   1
 -11  -9  20 6442.29 822.511   5
 -11  -9  19 1615.63 487.161   7
 -11  -9  19 2283.45 465.719   5
 -11  -9  18 2754.05 570.742   7
 -11  -9  18 3079.19 577.116   5
 -11  -9  17 8.46525 254.683   7
 -11  -9  17 308.885 280.331   5
 -11  -9  16 15217.0 1282.15   7
 -11  -9  15-178.539 222.201   7
 -11  -9  14 1087.37 352.198   7
 -11  -9  13 683.703 386.422   7
 -11  -9  12 6805.86 827.237   7
 -11  -9  11 1862.34 442.225   7
 -11  -9  10 4250.20 643.593   7
 -11  -9   9 5072.25 715.496   7
 -11  -9   8 7051.06 826.905   7
  11  -9  -8 7742.38 799.297   7
  11  -9  -7 8966.85 861.257   7
 -11  -9   7 11053.1 1022.63   7
  11  -9  -6 7933.88 805.756   7
  11  -9  -5 5624.85 692.570   7
  11  -9  -4 2524.39 488.778   7
  11  -9  -3 5247.36 683.710   7
  11  -9  -2 18536.2 1311.92   7
  11  -9  -1 3335.35 581.932   7
  11   9   1 9915.06 1050.57   4
  11   9   2 10452.2 1079.60   4
  11   9   3 2186.14 502.100   4
  11   9   4 5237.59 789.744   4
  11   9   5 3217.11 655.135   4
  11   9   6 19178.8 1568.15   4
  11   9   7 405.274 320.788   4
  11   9   8 7987.36 1090.16   4
  11   9   9 483.614 338.002   4
  11   9  10 13376.6 1422.59   4
 -11 -11  18 1801.34 519.302   5
 -11 -11  17 247.800 239.979   5
 -11 -11  15 486.237 359.589   7
 -11 -11  14 26247.5 1852.31   7
 -11 -11  13-192.732 272.890   7
 -11 -11  12 11444.3 1219.08   7
 -11 -11  11 333.253 323.873   7
 -11 -11  10 3826.12 706.130   7
 -11 -11   9 460.410 343.549   7
  11 -11  -7 443.249 334.033   7
  11 -11  -6 23995.8 1616.88   7
  11 -11  -5 879.933 327.088   7
  11 -11  -4 4880.21 737.702   7
  11 -11  -3 824.715 362.003   7
  11 -11  -2 2870.88 577.168   7
  11 -11  -1 1056.11 367.066   7
  11 -11   0 10651.1 1150.94   7
  11 -11   1 282.553 356.581   7
  11 -11   2 881.052 407.697   7
  11  11   5-92.4536 248.758   4
  12   0 -27 1147.38 497.140   1
 -12   0  27-156.952 258.147   3
  12   0 -26 4528.32 777.945   1
 -12   0  26 5060.71 836.822   3
  12   0 -25-254.711 289.824   1
 -12   0  25 417.687 340.084   3
  12   0 -24 21626.7 1583.18   1
 -12   0  24 21286.1 1598.59   3
 -12   0  23-268.999 275.169   3
  12   0 -23 16.3883 206.241   1
  12   0 -23 0.76314 108.668   6
  12   0 -22 18662.5 1412.21   1
  12   0 -22 16975.5 1084.67   6
 -12   0  22 21137.3 1493.29   3
 -12   0  21-167.534 240.299   3
  12   0 -21-7.59314 130.089   6
  12   0 -21 18.6706 233.254   1
 -12   0  20 21292.6 1393.75   3
  12   0 -20 22746.1 1444.95   1
  12   0 -20 21839.4 1183.54   6
  12   0 -19 35.5421 205.995   1
  12   0 -19 49.3980 117.431   6
  12   0 -18 25281.0 1440.43   1
  12   0 -18 27016.4 1285.15   6
  12   0 -17 66.7948 141.559   6
  12   0 -16 35164.1 1433.08   6
  12   0 -15 24.2349 155.198   6
  12   0 -14 3811.32 477.470   6
  12   0 -13-17.4203 139.428   6
  12   0 -12 33460.9 1314.17   6
  12   0 -11-76.8965 135.615   6
  12   0 -10 100198. 2193.03   6
  12   0  -9-107.647 132.492   6
  12   0  -8 4446.09 451.522   6
  12   0  -7-25.9533 84.0916   6
  12   0  -7 54.1820 27.9012   7
 -12   0   7-40.9461 76.6712   4
  12   0  -6-6.16369 89.6299   6
  12   0  -6 32.6679 84.1343   5
 -12   0   6 121.049 71.5026   4
 -12   0   5 199.522 178.847   2
  12   0  -5 103.814 124.415   6
 -12   0   5 42.3675 63.1416   4
  12   0  -5 28.7863 97.1456   5
 -12   0   4 782.335 225.410   2
  12   0  -4 603.068 170.375   6
  12   0  -4 521.896 168.645   5
  12   0  -4 651.760 139.833   4
 -12   0   3 115.350 145.097   2
  12   0  -3 115.624 139.546   6
  12   0  -3-31.1400 71.4778   5
  12   0  -3-158.369 80.4842   4
 -12   0   2 54999.0 1656.07   2
  12   0  -2 53057.9 1418.46   6
  12   0  -2 57703.4 1650.28   5
  12   0  -2 54390.3 1442.19   4
 -12   0   1 72.3155 139.775   2
  12   0  -1 112.980 108.226   6
  12   0  -1-9.57827 80.2822   5
 -12   0   0 13.4448 127.445   2
  12   0   0-47.5419 87.1255   6
  12   0   0 78.0987 94.6447   5
 -12   0  -1-49.5316 94.8543   2
  12   0   1 70.5364 101.707   6
  12   0   1 114.533 101.440   5
 -12   0  -2 27404.8 1282.87   2
  12   0   2 29051.0 971.824   6
  12   0   2 28508.7 1119.06   5
  12   0   3 72.5099 125.445   6
  12   0   3-19.5465 83.0554   5
 -12   0  -4 150299. 3157.13   1
  12   0   4 158530. 2549.34   5
 -12   0  -5 31.3307 144.345   1
  12   0   5 62.9342 71.1200   6
  12   0   5-21.1901 85.2462   5
 -12   0  -6 3873.58 542.316   1
  12   0   6 3761.64 303.169   6
  12   0   6 3448.41 368.273   5
  12   0   7 17.1134 42.6307   6
 -12   0  -7 76.4400 160.234   1
 -12   0  -8 12812.9 1047.19   1
  12   0   8 12791.2 469.985   6
 -12   0  -9-159.380 279.858   1
 -12   0 -10 10686.7 1034.54   1
 -12   0 -11 235.096 265.659   1
 -12   0 -12 10403.7 1091.91   1
 -12   0 -13 176.822 254.969   1
 -12   0 -14 521.428 273.246   1
 -12   0 -15 477.911 332.665   1
 -12   0 -16-67.4186 274.905   1
 -12   0 -17 80.2280 274.623   1
 -12   2  27-122.294 308.766   3
 -12  -2  27-151.780 313.953   3
  12  -2 -27-131.089 234.928   1
  12   2 -27 34.0763 256.334   1
 -12  -2  26-92.6573 351.863   3
 -12   2  26-76.7837 303.069   3
  12   2 -26-19.1407 212.275   1
  12  -2 -26 190.281 264.324   1
 -12   2  25 1647.67 499.244   3
 -12  -2  25 463.504 255.334   3
  12  -2 -25 1281.02 443.840   1
  12   2 -25 126.529 208.018   1
  12  -2 -25 620.091 245.410   6
  12  -2 -24 26181.5 1765.24   1
  12   2 -24 28027.0 1831.15   1
  12  -2 -24 27978.9 1404.33   6
 -12   2  24 26579.8 1788.12   3
 -12  -2  24 28858.9 1858.39   3
  12  -2 -23 7313.73 932.204   1
  12   2 -23 7401.49 938.905   1
  12  -2 -23 7967.39 754.649   6
 -12   2  23 7663.07 937.779   3
 -12  -2  23 7941.96 961.848   3
 -12   2  22 368.912 270.121   3
 -12  -2  22 2.59800 270.475   3
  12  -2 -22 636.355 221.147   6
  12  -2 -22 875.752 375.873   1
 -12   2  21 703.275 273.247   3
 -12  -2  21 546.518 241.145   3
  12  -2 -21 788.784 225.458   6
  12  -2 -21 647.485 256.347   1
  12   2 -21 951.677 353.907   1
 -12   2  20 5173.74 687.846   3
 -12  -2  20 5576.73 737.261   3
  12  -2 -20 6827.51 815.068   1
  12   2 -20 7746.01 864.388   1
  12  -2 -20 7474.74 715.996   6
  12  -2 -19 12974.2 1068.94   1
  12   2 -19 13481.0 1087.77   1
  12  -2 -19 13352.9 916.179   6
  12  -2 -18 77.2764 149.537   6
  12  -2 -17 1291.58 303.335   6
  12   2 -17 1144.50 317.727   6
  12   2 -16 32922.7 1450.25   6
  12  -2 -16 31446.7 1375.32   6
  12   2 -15 1964.91 384.624   6
  12  -2 -15 1598.95 314.866   6
  12  -2 -14 59889.3 1881.44   6
 -12   2  14 60520.1 1089.93   7
  12   2 -14 59213.2 1863.93   6
 -12  -2  14 61447.1 1911.47   5
  12   2 -13 270.599 186.213   6
 -12   2  13 287.000 81.7398   7
  12  -2 -13 224.287 113.925   6
 -12  -2  13 221.948 165.136   5
 -12   2  12 78100.1 1004.92   7
  12   2 -12 74861.1 2034.31   6
 -12  -2  12 77550.0 2091.09   5
 -12  -2  11 126342. 1727.33   7
  12   2 -11 117593. 2508.36   6
 -12  -2  11 124407. 2630.62   5
 -12  -2  10 1459.67 192.760   7
  12   2 -10 1463.56 297.910   6
 -12  -2  10 1890.62 338.167   5
 -12  -2   9 351.868 103.431   7
  12   2  -9 356.595 162.561   6
 -12  -2   9-2.73886 152.488   5
  12   2  -8 59955.7 1686.05   6
 -12  -2   8 59257.9 1743.52   5
  12   2  -7 33882.1 1240.56   6
 -12  -2   7 32806.9 1302.36   5
 -12   2   7 33406.7 795.821   4
 -12  -2   6 4302.16 448.997   2
 -12   2   6 3917.22 430.759   2
  12   2  -6 3738.31 310.713   7
  12   2  -6 4007.53 426.053   6
 -12  -2   6 3348.63 425.204   5
 -12  -2   5 11160.2 727.639   2
 -12   2   5 11827.8 740.182   2
  12   2  -5 11624.0 703.335   6
 -12  -2   5 11350.5 668.840   6
  12   2  -5 11955.7 572.935   7
 -12  -2   5 11339.4 753.339   5
 -12  -2   4 7611.09 615.866   2
 -12   2   4 9179.42 665.802   2
  12   2  -4 7880.69 569.855   6
 -12  -2   4 8561.07 570.379   6
 -12  -2   4 8665.75 655.466   5
  12   2  -4 7939.87 611.688   4
 -12  -2   3 135729. 2562.24   2
 -12   2   3 131808. 2506.40   2
 -12  -2   3 136478. 2233.73   6
  12   2  -3 130681. 2228.42   6
  12   2  -3 126998. 2472.88   4
 -12  -2   3 133628. 2540.69   5
  12  -2  -3 125160. 1651.94   4
 -12  -2   2 27487.2 1177.98   2
 -12   2   2 28824.9 1188.60   2
 -12  -2   2 28250.5 1007.89   6
  12   2  -2 28530.7 1014.85   6
 -12  -2   2 27525.4 1158.59   5
  12  -2  -2 26610.3 827.380   4
  12   2  -2 27819.4 1200.31   4
 -12  -2   1 8696.58 676.119   2
 -12   2   1 8537.15 675.945   2
  12   2  -1 9466.51 578.579   6
 -12  -2   1 8758.81 658.874   5
  12   2  -1 9602.90 736.594   4
 -12  -2   0 70081.4 1934.66   2
 -12   2   0 68242.6 1909.80   2
  12   2   0 67559.0 1474.67   6
 -12  -2   0 71596.8 1855.26   5
  12   2   0 70854.8 1999.31   4
 -12  -2  -1 53602.6 1738.36   2
 -12   2  -1 55609.5 1762.27   2
  12   2   1 56081.1 1297.88   6
 -12  -2  -1 57109.2 1659.15   5
  12   2   2 16879.6 690.328   6
 -12  -2  -2 18161.4 953.500   5
  12   2   3 15565.6 625.450   6
 -12  -2  -3 14865.9 855.453   5
 -12  -2  -4 15068.5 996.922   1
 -12   2  -4 16215.0 1040.54   1
 -12  -2  -4 16294.2 899.237   5
 -12  -2  -5 960.056 302.010   1
 -12   2  -5 1095.77 253.311   1
  12  -2   5 1426.74 275.131   5
 -12  -2  -5 1385.44 275.738   5
 -12  -2  -6 5184.94 627.899   1
 -12   2  -6 4266.72 576.863   1
 -12  -2  -6 6263.01 562.311   5
  12  -2   6 6175.40 548.110   5
 -12  -2  -7 10377.6 928.018   1
 -12   2  -7 9260.19 870.758   1
  12  -2   7 9430.37 658.808   5
 -12  -2  -8 775.103 268.479   1
 -12   2  -8 989.444 344.831   1
 -12  -2  -9 12951.5 1091.38   1
 -12   2  -9 12611.6 1084.88   1
 -12  -2 -10 539.054 314.422   1
 -12   2 -10 803.200 314.555   1
 -12  -2 -11 1421.33 427.144   1
 -12   2 -11 922.853 328.659   1
 -12  -2 -12 11926.1 1163.77   1
 -12   2 -12 10258.3 1092.42   1
 -12  -2 -13 914.967 363.682   1
 -12   2 -13 1223.48 447.797   1
 -12  -2 -14 6315.38 885.343   1
 -12   2 -14 4288.03 731.344   1
 -12  -2 -15 368.827 297.686   1
 -12   2 -15-325.687 319.170   1
 -12  -2 -16 4306.53 789.877   1
 -12   2 -16 4351.01 790.498   1
  12  -4 -27 310.650 309.543   1
  12   4 -27 523.832 307.020   1
 -12  -4  27 31.8239 248.501   3
 -12   4  27 157.661 220.544   3
  12  -4 -26 54.4670 315.000   1
  12   4 -26 101.341 238.803   1
 -12   4  26-157.638 183.259   3
 -12  -4  26 219.036 284.136   3
  12  -4 -25 28.5806 276.521   1
  12   4 -25 163.860 302.360   1
 -12   4  25 380.837 323.778   3
 -12  -4  25 850.832 411.172   3
  12  -4 -24 20192.3 1539.62   1
  12   4 -24 18733.3 1490.42   1
  12  -4 -24 19149.9 1184.00   6
 -12   4  24 17782.3 1452.65   3
 -12  -4  24 18290.6 1497.70   3
 -12   4  23-73.3471 213.121   3
 -12  -4  23 461.357 297.228   3
  12  -4 -23 127.590 157.671   6
  12  -4 -23-68.2289 171.759   1
  12   4 -23-9.92997 224.300   1
 -12  -4  22 7827.43 937.907   3
 -12   4  22 6841.20 861.009   3
  12  -4 -22 7116.23 713.069   6
  12  -4 -22 7636.40 915.211   1
  12   4 -22 7688.68 919.705   1
 -12   4  21 134.554 209.817   3
 -12  -4  21 72.6629 210.071   3
  12  -4 -21 718.155 252.912   6
 -12  -4  20 35070.9 1572.58   5
  12  -4 -20 36326.2 1610.42   6
 -12  -4  20 34126.5 1776.82   3
 -12   4  20 31094.4 1713.46   3
 -12   4  19-86.2274 274.413   3
 -12  -4  19 603.140 267.086   3
  12  -4 -19 623.700 245.559   6
 -12  -4  19 491.071 217.126   5
  12  -4 -18 2328.23 423.916   6
 -12  -4  18 2405.67 401.966   5
 -12  -4  17 2730.65 419.976   5
 -12   4  16 71213.1 1688.36   7
 -12  -4  16 77357.3 2220.63   5
 -12   4  15 59843.4 1492.84   7
 -12  -4  15 66511.7 2052.56   5
 -12   4  14 6718.82 480.516   7
 -12  -4  14 9217.84 762.965   5
 -12  -4  13 31908.7 1388.25   5
 -12  -4  12 57347.1 1578.64   7
 -12  -4  12 54074.6 1804.30   5
 -12  -4  11 12995.3 748.883   7
 -12  -4  11 14099.1 917.591   5
 -12  -4  10 8581.04 602.973   7
 -12  -4  10 9083.91 723.667   5
 -12  -4   9 762.817 190.887   7
 -12  -4   9 1194.15 294.061   5
 -12  -4   8 42857.9 1308.36   7
  12  -4  -8 44927.4 1140.80   7
 -12  -4   8 44511.6 1589.54   5
 -12   4   7 27813.5 1130.00   2
  12  -4  -7 26636.7 896.544   7
 -12  -4   7 26244.1 1210.75   5
 -12  -4   6 8038.47 624.644   2
 -12   4   6 7392.48 583.938   2
 -12  -4   6 6609.62 617.457   5
 -12   4   5 20609.1 982.791   2
 -12  -4   5 20675.3 993.001   2
 -12  -4   5 21660.2 1089.81   5
 -12  -4   4 36732.4 1323.69   2
 -12   4   4 36952.1 1321.06   2
 -12  -4   4 37296.9 1438.17   5
 -12  -4   3 4604.03 482.040   2
 -12   4   3 4743.86 487.767   2
  12   4  -3 4352.72 534.708   4
 -12  -4   3 4713.49 516.602   5
 -12  -4   2 165.915 140.981   2
 -12   4   2 30.4496 109.755   2
 -12  -4   2 141.354 148.481   5
  12   4  -2 167.701 151.674   4
 -12  -4   1 2880.12 392.566   2
 -12   4   1 2428.07 364.261   2
 -12  -4   1 2491.99 366.812   5
  12   4  -1 2607.57 422.075   4
 -12  -4   0 1788.41 297.518   2
 -12   4   0 1425.88 279.827   2
 -12  -4   0 1870.20 269.770   6
  12   4   0 1916.17 368.876   4
 -12  -4   0 1554.14 298.318   5
 -12  -4  -1 31483.2 1338.84   2
 -12  -4  -1 32222.2 1071.38   6
 -12  -4  -1 30352.6 1288.30   5
  12   4   1 30888.0 1507.45   4
 -12  -4  -2 57435.2 1386.79   6
 -12  -4  -2 56931.9 1761.84   5
  12   4   2 54333.3 2040.58   4
 -12  -4  -3 59984.3 1938.36   1
 -12   4  -3 55584.6 1872.05   1
 -12  -4  -3 60749.1 1379.88   6
 -12  -4  -3 57749.4 1800.38   5
 -12   4  -4 46344.6 1771.57   1
 -12  -4  -4 50905.0 1836.83   1
 -12  -4  -4 50918.9 1219.76   6
 -12  -4  -4 49233.4 1662.75   5
 -12  -4  -5 235.849 150.159   1
 -12   4  -5 725.855 261.825   1
 -12  -4  -5 827.921 256.108   5
 -12  -4  -6 888.942 276.264   1
 -12   4  -6 834.523 296.270   1
 -12  -4  -6 1421.62 318.478   5
 -12  -4  -7 28158.5 1519.37   1
 -12   4  -7 31039.5 1594.87   1
 -12  -4  -7 31555.8 1340.07   5
 -12  -4  -8 5710.26 711.810   1
 -12   4  -8 6971.88 778.345   1
 -12  -4  -8 7647.16 659.386   5
 -12  -4  -9 995.165 364.815   1
 -12   4  -9 1242.95 368.358   1
 -12  -4  -9 1493.80 292.953   5
 -12  -4 -10 315.347 230.328   1
 -12   4 -10 528.912 317.297   1
 -12  -4 -10 696.742 243.109   5
 -12  -4 -11 11734.6 1117.57   1
 -12   4 -11 13072.1 1180.87   1
 -12  -4 -12 7499.81 944.952   1
 -12   4 -12 5907.12 832.747   1
 -12  -4 -13 158.645 266.406   1
 -12   4 -13 120.496 218.517   1
 -12  -4 -14 5928.11 877.081   1
 -12   4 -14 6764.90 939.196   1
 -12  -4 -15 5784.25 911.208   1
 -12   4 -15 5330.38 879.918   1
 -12  -4 -16-357.976 253.924   1
 -12   4 -16-730.485 506.029   1
 -12   6  26 2124.92 547.606   3
 -12  -6  26 2593.35 593.803   3
 -12   6  25-293.494 365.307   3
 -12  -6  25-395.591 365.065   3
 -12  -6  24 2981.72 595.232   3
 -12   6  24 3751.13 692.924   3
 -12   6  23 6094.91 834.701   3
 -12  -6  23 4951.69 731.791   3
 -12   6  22 243.666 248.920   3
 -12  -6  22 450.618 310.099   3
  12  -6 -22-42.3588 125.656   6
 -12   6  21 742.659 341.696   3
 -12  -6  21 1195.57 361.879   3
  12  -6 -21 802.132 278.160   6
 -12  -6  21 1213.46 320.873   5
 -12   6  20 16.8045 191.913   3
 -12  -6  20-120.628 243.379   3
 -12  -6  20 238.158 204.292   5
 -12  -6  19 191.609 164.811   3
 -12   6  19-171.318 223.370   3
 -12  -6  19-102.971 177.627   5
 -12  -6  18-191.592 229.881   3
 -12   6  18-99.6823 208.798   3
 -12  -6  18 174.605 225.480   5
 -12   6  17 16820.1 1158.67   3
 -12  -6  17 17636.5 1174.27   3
 -12  -6  17 18795.9 1212.26   5
 -12  -6  16 1073.18 334.835   5
 -12  -6  15 252.397 145.282   5
 -12  -6  14 40881.0 1663.45   7
 -12  -6  14 43719.3 1800.59   5
 -12  -6  13 29900.1 1398.95   7
 -12  -6  13 30076.2 1484.07   5
 -12  -6  12 28860.7 1362.24   7
 -12  -6  12 31724.8 1510.55   5
 -12  -6  11 87802.0 2344.58   7
 -12  -6  11 88580.5 2515.50   5
 -12  -6  10 19327.9 1094.87   7
 -12  -6  10 21486.6 1262.96   5
 -12   6  10 20537.8 462.121   4
  12  -6  -9 17261.0 912.976   7
 -12  -6   9 18094.4 1050.42   7
 -12  -6   8 30506.9 1214.15   2
 -12   6   8 30092.2 1187.48   2
  12  -6  -8 27947.0 1164.09   7
 -12  -6   8 28690.5 1318.98   7
 -12   6   7 4366.20 463.340   2
 -12  -6   7 4554.15 472.998   2
  12  -6  -7 4846.10 492.808   7
 -12  -6   6 12009.1 752.586   2
 -12   6   6 11557.3 733.669   2
  12  -6  -6 10620.9 735.408   7
 -12   6   5 11155.8 717.891   2
 -12  -6   5 9877.62 695.186   2
 -12  -6   4 4440.31 468.996   2
 -12   6   4 4696.42 467.837   2
 -12  -6   3 15972.1 876.103   2
 -12   6   3 15844.4 865.224   2
 -12  -6   2 4112.37 457.542   2
 -12   6   2 4292.51 465.359   2
  12   6  -2 4285.09 608.479   4
 -12  -6   1 3252.18 404.288   2
 -12   6   1 2661.86 384.224   2
  12   6  -1 2855.51 473.477   4
  12   6   0 6451.94 751.713   4
 -12  -6  -1 15192.9 930.599   1
 -12   6  -1 14353.2 899.534   1
  12   6   1 14081.7 1117.82   4
 -12   6  -2 17414.9 1022.76   1
 -12  -6  -2 20835.4 1111.93   1
  12   6   2 18645.5 1305.22   4
 -12  -6  -3 19681.5 1114.42   1
 -12   6  -3 20917.4 1153.08   1
  12   6   3 23054.7 1495.48   4
 -12  -6  -4 1934.78 374.359   1
 -12   6  -4 1374.86 301.255   1
  12   6   4 2257.46 512.274   4
 -12  -6  -4 2054.73 430.803   5
 -12  -6  -5 300.362 117.295   1
 -12   6  -5 122.780 126.484   1
 -12  -6  -5 502.442 233.632   5
 -12  -6  -6 4352.77 577.333   1
 -12   6  -6 4776.08 625.331   1
  12   6   6 4470.05 675.364   4
 -12  -6  -6 5125.93 623.418   5
 -12  -6  -7 248.172 144.188   1
 -12   6  -7 217.717 151.037   1
 -12  -6  -7 366.434 204.064   5
 -12  -6  -8 268.471 216.234   1
 -12   6  -8 349.721 186.919   1
 -12  -6  -8 22.8353 155.168   5
 -12  -6  -9 5395.35 720.920   1
 -12   6  -9 5342.35 732.603   1
 -12  -6  -9 4847.04 600.657   5
 -12  -6 -10 20966.9 1452.56   1
 -12   6 -10 18466.1 1377.16   1
 -12  -6 -10 20672.1 1220.84   5
 -12  -6 -11 8116.83 935.586   1
 -12   6 -11 8726.14 983.164   1
 -12  -6 -12 5646.83 791.683   1
 -12   6 -12 4676.90 740.687   1
 -12  -6 -13 1276.67 395.397   1
 -12   6 -13 1177.29 360.414   1
 -12  -6 -14 10954.8 1167.46   1
 -12   6 -14 9136.16 1119.32   1
 -12  -6 -15 507.936 246.085   1
 -12   6 -15 1083.61 358.712   1
 -12   6 -16 638.935 294.176   1
 -12  -8  22 647.388 354.891   3
 -12  -8  21 4914.59 700.828   3
 -12  -8  20 2261.35 486.995   3
 -12  -8  20 2919.93 546.917   5
 -12  -8  19 1558.57 383.047   3
 -12  -8  19 2285.52 481.974   5
 -12  -8  18 5149.25 676.750   3
 -12  -8  18 5627.18 767.078   7
 -12  -8  18 5337.97 718.753   5
 -12  -8  17 9480.34 968.723   7
 -12  -8  17 8490.60 908.493   5
 -12  -8  17 8281.93 799.246   3
 -12  -8  16 19160.0 1343.72   7
 -12  -8  16 20049.8 1199.00   3
 -12  -8  16 21753.8 1422.57   5
 -12  -8  15 32559.5 1731.40   7
 -12  -8  15 34068.0 1506.38   3
 -12  -8  15 34319.7 1783.37   5
 -12   8  14 3349.36 455.603   3
 -12  -8  14 3532.16 516.772   3
 -12  -8  14 4202.32 636.043   7
 -12   8  13 10568.1 782.967   3
 -12  -8  13 11115.5 997.464   7
 -12  -8  12 2039.50 418.929   7
 -12  -8  11 29817.1 1585.90   7
 -12  -8  10 4399.53 471.872   2
 -12   8  10 4591.62 466.017   2
 -12  -8  10 4131.17 614.273   7
 -12  -8   9 970.560 213.238   2
 -12   8   9 874.782 211.086   2
 -12  -8   9 484.133 249.129   7
 -12  -8   8 6103.54 536.877   2
 -12   8   8 5438.15 501.518   2
 -12  -8   8 5391.32 691.992   7
  12  -8  -8 5486.68 623.625   7
 -12  -8   7-35.1071 122.721   2
 -12   8   7-117.521 157.074   2
  12  -8  -7-146.937 167.676   7
 -12  -8   6 7178.33 559.199   2
 -12   8   6 6659.42 524.087   2
  12  -8  -6 7828.65 772.404   7
 -12  -8   5 23808.2 1004.54   2
 -12   8   5 22794.3 960.725   2
  12  -8  -5 21032.4 1253.71   7
 -12  -8   4 14345.7 786.568   2
 -12   8   4 13817.8 755.771   2
  12  -8  -4 12440.8 975.691   7
  12  -8  -3 2587.93 479.768   7
 -12   8   2 5656.51 496.476   1
 -12  -8   1 16028.6 861.395   1
 -12   8   1 15713.9 851.603   1
 -12   8   0 6860.42 578.481   1
 -12  -8   0 6348.49 557.356   1
  12   8   0 6230.89 814.762   4
 -12  -8  -1 3615.10 450.909   1
 -12   8  -1 4028.56 468.798   1
  12   8   1 3972.88 651.352   4
 -12  -8  -2 14756.2 923.431   1
  12   8   2 11866.6 1130.47   4
 -12  -8  -3 29867.6 1357.53   1
  12   8   3 33858.4 1923.97   4
 -12  -8  -4-160.914 158.181   1
  12   8   4 609.712 309.882   4
 -12  -8  -5 7.91663 172.519   1
  12   8   5 13.0867 196.014   4
 -12  -8  -6 187.435 181.040   1
  12   8   6-78.4638 262.520   4
 -12  -8  -7 12102.9 996.017   1
  12   8   7 11576.5 1244.33   4
 -12  -8  -8 4059.67 610.335   1
  12   8   8 5477.23 868.464   4
 -12  -8  -8 4512.75 673.778   5
  12   8   9 521.564 415.125   4
 -12  -8  -9 146.269 175.998   5
  12   8  10 3684.90 766.655   4
  12   8  11 15353.1 1548.40   4
 -12 -10  20 102.127 231.216   5
 -12 -10  19 624.017 309.628   7
 -12 -10  19-6.24113 269.759   5
 -12 -10  18 314.649 271.859   7
 -12 -10  18-56.9770 250.094   5
 -12 -10  17 9271.81 1057.08   7
 -12 -10  17 8866.61 1025.67   5
 -12 -10  16 439.429 338.252   7
 -12 -10  16 47.6982 210.851   5
 -12 -10  15 10321.2 1118.45   7
 -12 -10  14 2899.02 637.938   7
 -12 -10  13 19768.1 1499.79   7
 -12 -10  12 1586.15 450.533   7
 -12 -10  11 4545.25 718.560   7
 -12 -10  10 648.587 335.574   7
 -12 -10   9 36118.0 1974.78   7
  12 -10  -8 8033.93 866.093   7
  12 -10  -7 602.540 236.513   7
  12 -10  -6 3207.48 581.206   7
  12 -10  -5 16713.2 1288.41   7
  12 -10  -4 1341.35 349.195   7
  12 -10  -3-146.165 182.447   7
  12 -10  -2 9992.05 1033.87   7
  12 -10  -1 379.386 250.473   7
  12 -10   0 5543.31 803.506   7
  12  10   3 14139.0 1361.45   4
  12  10   4 3736.02 714.901   4
  12  10   5 2861.64 623.215   4
  12  10   6 3046.71 667.343   4
  12  10   7 5781.97 933.826   4
  12 -12  -6 1775.14 494.883   7
  12 -12  -5 10878.6 1186.32   7
  12 -12  -4 10143.2 1135.40   7
  12 -12  -3 1172.36 450.714   7
  12 -12  -2-102.988 229.251   7
  12 -12  -1 2667.36 610.642   7
 -13   1  27-30.7926 380.222   3
 -13  -1  27-380.438 397.659   3
  13  -1 -27-208.433 308.046   1
  13   1 -27 290.309 340.554   1
 -13   1  26 2474.02 609.504   3
 -13  -1  26 2790.16 631.961   3
  13  -1 -26 2498.07 454.232   6
  13  -1 -26 2555.48 597.850   1
  13   1 -26 2542.14 654.022   1
 -13   1  25 2132.37 561.412   3
 -13  -1  25 2695.57 649.935   3
  13  -1 -25 4238.81 574.430   6
  13  -1 -25 3659.75 689.694   1
  13   1 -25 4999.16 822.906   1
 -13   1  24 1128.37 447.842   3
 -13  -1  24 817.345 365.808   3
  13  -1 -24 252.089 172.705   6
  13  -1 -24 471.762 263.481   1
  13   1 -24 889.923 383.941   1
 -13   1  23 4359.31 756.237   3
 -13  -1  23 5810.77 805.006   3
  13  -1 -23 5725.97 665.329   6
  13  -1 -23 5256.35 805.092   1
  13   1 -23 5150.22 773.080   1
 -13  -1  22-66.5209 301.661   3
 -13   1  22 80.8606 215.349   3
  13  -1 -22-17.2986 177.343   6
  13   1 -22 90.4824 143.352   6
  13  -1 -22-91.2072 223.069   1
  13   1 -22 247.425 296.111   1
 -13   1  21 4807.50 684.401   3
 -13  -1  21 3892.25 624.579   3
  13   1 -21 5501.91 768.052   1
  13  -1 -21 4121.10 667.858   1
  13   1 -21 4635.04 593.731   6
  13  -1 -21 4130.19 545.710   6
  13   1 -20 5238.64 635.744   6
  13  -1 -20 5120.64 618.483   6
  13   1 -19 3388.07 506.786   6
  13  -1 -19 2748.42 426.496   6
  13   1 -18 1131.51 286.445   6
  13  -1 -18 1326.59 305.824   6
  13  -1 -17 6082.79 624.398   6
  13   1 -17 6945.31 683.325   6
  13  -1 -16 18139.9 1050.50   6
  13   1 -16 18128.9 1068.80   6
  13  -1 -15 37913.0 1509.37   6
  13   1 -15 38042.5 1510.89   6
  13   1 -14 675.696 212.226   6
  13  -1 -14 1216.72 296.984   6
  13  -1 -13 902.774 261.753   6
  13   1 -13 532.575 178.003   6
 -13  -1  12 701.678 104.862   7
  13  -1 -12 606.165 199.312   6
  13   1 -12 755.749 203.773   6
 -13  -1  11 4252.06 224.280   7
  13  -1 -11 4725.61 515.832   6
  13   1 -11 4076.26 472.523   6
  13   1 -10 27954.6 1202.97   6
  13  -1 -10 26986.4 1203.54   6
  13   1  -9 120085. 2438.83   6
  13  -1  -9 118195. 2511.81   6
  13   1  -8 18336.4 944.777   6
 -13  -1   8 19466.0 905.218   4
 -13   1   8 20708.2 774.467   4
  13   1  -7 25042.4 655.309   7
  13   1  -7 25158.1 1088.67   6
 -13  -1   7 27683.1 1077.84   4
 -13   1   7 26767.9 878.214   4
 -13  -1   6 3172.92 407.266   2
 -13   1   6 3353.15 424.886   2
  13   1  -6 3584.36 410.657   6
  13   1  -6 3796.48 281.058   7
 -13   1   6 3244.19 305.363   4
 -13  -1   6 3682.48 398.925   4
 -13  -1   5 37229.4 1376.02   2
 -13   1   5 37730.6 1387.77   2
  13   1  -5 36023.7 1241.80   6
 -13  -1   5 36327.3 1255.51   4
 -13  -1   4 164.763 137.496   2
 -13   1   4 58.1217 150.671   2
  13   1  -4 248.966 131.019   6
  13  -1  -4 221.357 114.914   4
  13   1  -4 267.133 141.008   4
 -13  -1   3 499.732 217.204   2
 -13   1   3 445.165 198.391   2
  13   1  -3 802.771 195.036   6
  13  -1  -3 299.534 117.531   4
  13   1  -3 594.102 168.061   4
 -13  -1   2 10670.9 765.459   2
 -13   1   2 10978.8 771.520   2
  13   1  -2 11166.4 648.117   6
  13  -1  -2 10353.8 606.526   4
  13   1  -2 10115.3 704.959   4
 -13  -1   1 20727.3 1085.55   2
 -13   1   1 21050.6 1102.21   2
  13   1  -1 20351.9 860.013   6
  13   1  -1 21015.8 1044.46   4
 -13   1   0 2739.63 399.207   2
 -13  -1   0 2085.19 375.601   2
  13   1   0 2389.15 298.906   6
 -13  -1  -1 19739.6 1102.86   2
 -13   1  -1 20617.5 1131.94   2
  13   1   1 18957.8 793.847   6
 -13  -1  -2 5340.89 590.609   2
 -13   1  -2 5585.69 611.619   2
  13   1   2 4614.97 382.431   6
  13   1   3 25070.6 839.939   6
 -13  -1  -4 12339.2 943.713   1
 -13   1  -4 11791.0 924.968   1
  13   1   4 11764.6 559.565   6
 -13  -1  -5 1456.64 353.573   1
 -13   1  -5 1452.37 365.952   1
  13   1   5 1550.52 189.350   6
 -13  -1  -6 37026.7 1719.24   1
 -13   1  -6 38788.2 1772.16   1
  13   1   6 37768.3 836.876   6
  13  -1   6 37569.1 1312.19   5
 -13  -1  -7 14475.1 1124.93   1
 -13   1  -7 15800.2 1174.81   1
  13   1   7 16080.4 454.450   6
  13  -1   7 16749.1 852.362   5
 -13  -1  -8 747.599 314.326   1
 -13   1  -8 433.892 241.003   1
 -13  -1  -9 24454.1 1563.06   1
 -13   1  -9 24295.0 1538.24   1
 -13  -1 -10 3913.98 632.267   1
 -13   1 -10 3529.80 627.714   1
 -13  -1 -11 33740.5 1926.89   1
 -13   1 -11 28846.8 1781.03   1
 -13  -1 -12 18.0507 239.493   1
 -13   1 -12 139.082 229.086   1
 -13  -1 -13 4171.29 726.773   1
 -13   1 -13 4424.06 751.261   1
 -13  -1 -14-28.2856 229.006   1
 -13   1 -14 276.769 295.993   1
 -13  -1 -15 2324.94 572.882   1
 -13   1 -15 1825.28 488.282   1
 -13  -1 -16-37.5654 207.788   1
 -13   1 -16 84.7899 308.803   1
  13  -3 -27 2484.52 615.815   1
  13   3 -27 3870.84 770.040   1
 -13   3  27 2525.39 620.002   3
 -13  -3  27 2233.37 595.842   3
  13  -3 -26-364.103 260.474   1
  13   3 -26-156.058 325.772   1
 -13  -3  26 266.432 240.487   3
 -13   3  26-168.560 385.867   3
 -13  -3  25 8025.52 1009.44   3
  13  -3 -25 9200.93 1072.95   1
  13   3 -25 8275.40 1017.41   1
  13  -3 -25 8993.76 837.771   6
 -13   3  25 8466.01 1054.74   3
 -13   3  24 2538.37 601.963   3
 -13  -3  24 3499.08 703.314   3
  13   3 -24 4072.06 736.993   1
  13  -3 -24 3057.13 624.866   1
  13  -3 -24 3321.90 526.984   6
  13   3 -23 51002.8 2396.90   1
  13  -3 -23 51821.0 2405.84   1
  13  -3 -23 54289.1 2008.33   6
 -13   3  23 52475.1 2434.78   3
 -13  -3  23 49921.8 2410.76   3
 -13   3  22 1464.66 449.890   3
 -13  -3  22 1503.11 428.452   3
 -13   3  21 718.946 266.230   3
 -13  -3  21 944.308 308.120   3
  13  -3 -21 981.512 270.674   6
 -13   3  20 9349.15 947.862   3
  13  -3 -20 11092.4 885.786   6
  13  -3 -19 21419.6 1226.22   6
  13  -3 -18 340.653 181.934   6
  13  -3 -17 12592.9 931.964   6
 -13  -3  17 12734.0 935.976   5
 -13   3  17 12572.8 642.799   7
 -13   3  16 35188.5 1002.27   7
  13  -3 -16 34628.7 1531.59   6
 -13  -3  16 33518.8 1502.47   5
 -13   3  15 36713.4 968.946   7
 -13  -3  15 37547.2 1570.23   5
 -13   3  14 1757.33 207.800   7
  13   3 -14 2146.44 400.020   6
 -13  -3  14 1379.31 343.044   5
 -13  -3  13 12839.8 675.785   7
  13   3 -13 12491.5 896.815   6
 -13  -3  13 12834.6 895.124   5
 -13  -3  12 7148.49 489.883   7
  13   3 -12 6795.62 663.982   6
 -13  -3  12 7947.41 693.215   5
 -13  -3  11 61480.6 1407.31   7
  13   3 -11 58266.3 1881.83   6
 -13  -3  11 59876.9 1893.41   5
  13   3 -10 3895.94 498.229   6
 -13  -3  10 4040.09 357.741   7
 -13  -3  10 3747.28 493.505   5
  13   3  -9 48415.2 1650.41   6
 -13  -3   9 50362.6 1699.22   5
  13  -3  -8 14284.3 533.952   7
  13   3  -8 15142.5 901.776   6
 -13  -3   8 14381.7 908.605   5
 -13   3   8 15582.8 474.806   4
 -13  -3   7 2189.76 343.078   2
 -13   3   7 2964.98 392.207   2
  13   3  -7 2577.13 374.347   6
 -13  -3   7 3113.57 438.246   5
 -13  -3   6 10112.2 713.782   2
 -13   3   6 10895.9 754.284   2
  13   3  -6 11517.2 640.020   7
  13   3  -6 10187.2 714.310   6
 -13  -3   6 11514.6 805.817   5
 -13  -3   5 117.362 133.890   2
 -13   3   5 8.91549 146.498   2
  13   3  -5 286.446 140.733   6
  13   3  -5-15.2151 84.7173   7
 -13  -3   5 318.741 211.328   5
 -13  -3   4 53154.9 1663.59   2
 -13   3   4 52789.5 1648.91   2
  13   3  -4 52369.0 1454.53   7
  13   3  -4 54174.4 1575.60   6
 -13  -3   4 53270.4 1713.12   5
  13   3  -4 50077.5 1682.42   4
 -13  -3   3 25509.9 1169.60   2
 -13   3   3 25366.1 1153.92   2
  13   3  -3 25401.3 1061.47   6
  13   3  -3 24771.3 1215.17   4
 -13  -3   3 28309.6 1242.25   5
  13  -3  -3 24001.2 658.779   4
 -13  -3   2 279.515 195.430   2
 -13   3   2 124.448 171.070   2
 -13  -3   2 355.769 136.721   6
  13   3  -2 212.850 122.273   6
 -13  -3   2 560.632 238.793   5
  13   3  -2 345.603 160.305   4
 -13  -3   1 79291.3 2122.52   2
 -13   3   1 80492.7 2126.42   2
  13   3  -1 80031.5 1791.76   6
 -13  -3   1 85105.5 1788.40   6
 -13  -3   1 83777.4 2136.04   5
  13   3  -1 82870.9 2310.34   4
 -13  -3   0 4411.41 511.291   2
 -13   3   0 3983.97 490.104   2
 -13  -3   0 4778.15 417.503   6
 -13  -3   0 4693.91 518.129   5
  13   3   0 5553.53 618.906   4
 -13  -3  -1 64731.3 2004.29   2
 -13   3  -1 67140.5 2029.04   2
 -13  -3  -1 65705.9 1907.70   5
  13   3   1 69497.6 2209.17   4
 -13  -3  -2 399.793 173.155   5
 -13  -3  -3 16418.9 952.526   5
 -13  -3  -4 243.024 202.608   1
 -13   3  -4 372.181 222.842   1
 -13  -3  -4 633.864 217.819   5
 -13  -3  -5 1139.16 322.665   1
 -13   3  -5 1000.96 302.586   1
 -13  -3  -5 1263.76 281.779   5
 -13  -3  -6 2403.65 444.646   1
 -13   3  -6 1880.06 377.285   1
 -13  -3  -6 2818.79 402.076   5
 -13   3  -7 2686.31 494.964   1
 -13  -3  -7 3285.79 437.385   5
 -13  -3  -8 7633.86 849.617   1
 -13   3  -8 7754.91 860.115   1
 -13  -3  -8 6987.26 648.522   5
 -13  -3  -9 47103.7 2139.93   1
 -13   3  -9 48281.6 2173.84   1
 -13   3 -10 7746.31 932.561   1
 -13  -3 -10 8741.38 964.188   1
 -13  -3 -11 65222.1 2679.59   1
 -13   3 -11 69469.2 2770.65   1
 -13  -3 -12 3630.24 694.710   1
 -13   3 -12 3412.10 663.297   1
 -13  -3 -13 19.2856 211.780   1
 -13   3 -13 397.106 281.420   1
 -13  -3 -14 3729.92 719.848   1
 -13   3 -14 2822.34 693.885   1
 -13  -3 -15 6623.16 968.827   1
 -13   3 -15 4992.71 850.629   1
 -13   3 -16 7050.46 1076.56   1
 -13   5  27 2625.27 596.384   3
 -13  -5  26 224.981 204.035   3
 -13   5  26 375.948 301.558   3
 -13   5  25 281.841 285.013   3
 -13  -5  25 283.255 219.447   3
 -13   5  24 3554.73 699.666   3
 -13  -5  24 3727.26 672.881   3
  13  -5 -24 4619.35 622.824   6
 -13   5  23 4197.12 701.614   3
 -13  -5  23 4874.78 729.996   3
  13  -5 -23 4857.86 628.064   6
 -13   5  22 278.847 214.608   3
 -13  -5  22 204.184 203.272   3
 -13  -5  22 457.255 216.919   5
 -13   5  21 246.776 284.034   3
 -13  -5  21 26.7795 162.602   3
  13  -5 -21 316.617 194.934   6
 -13  -5  21 513.791 263.314   5
 -13   5  20 1350.12 332.773   3
 -13  -5  20 1345.07 403.441   3
  13  -5 -20 2026.19 415.518   6
 -13  -5  20 1921.47 410.954   5
 -13  -5  19-144.318 232.893   3
 -13   5  19 114.478 195.971   3
 -13  -5  19-103.952 248.165   5
 -13  -5  18 6074.97 683.581   5
 -13  -5  17 7898.72 775.437   5
 -13  -5  16 41645.3 1740.35   5
 -13  -5  15 1900.27 403.799   5
 -13  -5  14 422.182 126.070   7
 -13  -5  14 744.714 301.017   5
 -13  -5  13 3485.64 444.350   7
 -13  -5  13 3661.79 531.363   5
 -13  -5  12 906.143 252.720   7
 -13  -5  12 529.429 243.783   5
 -13  -5  11 20482.7 1034.19   7
 -13  -5  11 21228.4 1189.04   5
 -13  -5  10 412.563 189.289   7
 -13  -5  10 183.365 178.106   5
 -13  -5   9 19404.9 992.653   7
  13  -5  -9 19650.3 858.952   7
 -13  -5   9 19147.9 1121.88   5
 -13  -5   8 18084.9 976.000   2
 -13   5   8 18134.5 963.749   2
  13  -5  -8 17639.6 829.174   7
 -13  -5   8 17714.6 1083.19   5
 -13  -5   7 13537.5 828.057   2
 -13   5   7 14134.1 848.899   2
  13  -5  -7 11960.7 690.825   7
 -13  -5   7 14566.4 983.480   5
 -13  -5   6 11226.3 762.486   2
 -13   5   6 11529.8 766.168   2
 -13  -5   6 12105.9 900.662   5
 -13   5   5 57058.8 1699.22   2
 -13  -5   5 54639.2 1692.50   2
 -13  -5   5 54072.7 1884.42   5
 -13   5   4 879.285 209.784   2
 -13  -5   4 648.229 216.295   2
 -13  -5   4 499.570 174.080   5
 -13  -5   3 6707.61 605.841   2
 -13   5   3 7387.54 630.037   2
  13   5  -3 8031.11 775.088   4
 -13  -5   3 6600.27 664.559   5
 -13  -5   2 14939.5 909.516   2
 -13   5   2 15487.0 907.926   2
  13   5  -2 15332.1 1074.57   4
 -13  -5   2 16358.4 1029.06   5
 -13  -5   1 18741.0 1029.07   2
 -13   5   1 17231.0 983.426   2
  13   5  -1 16582.2 1135.00   4
 -13  -5   1 18390.4 1092.76   5
 -13  -5   0 3972.69 491.656   2
 -13   5   0 4291.41 503.084   2
  13   5   0 4714.78 640.354   4
 -13  -5   0 3839.05 519.114   5
 -13  -5  -1 35476.7 1523.61   5
  13   5   1 33178.4 1681.67   4
 -13  -5  -2 151.007 189.615   1
 -13   5  -2 184.788 207.616   1
  13   5   2 9.33173 153.794   4
 -13  -5  -2 213.787 180.139   5
 -13  -5  -3 63264.4 2068.81   1
 -13   5  -3 62863.1 2075.77   1
 -13  -5  -3 65178.9 1567.58   6
 -13  -5  -3 63897.8 2041.88   5
  13   5   3 61836.8 2381.36   4
 -13  -5  -4 1592.10 368.799   1
 -13   5  -4 2107.97 412.862   1
  13   5   4 1717.84 427.929   4
 -13  -5  -4 1988.53 387.035   5
 -13  -5  -5 413.528 207.441   1
 -13   5  -5 114.230 194.103   1
  13   5   5 565.840 248.755   4
 -13  -5  -5 399.429 168.677   5
 -13  -5  -6 498.648 212.033   1
 -13   5  -6 236.691 177.751   1
 -13  -5  -6 483.012 199.613   5
 -13  -5  -7 73.3143 151.197   1
 -13  -5  -7 336.542 137.910   5
 -13  -5  -8 7866.17 862.287   1
 -13   5  -8 8207.24 874.630   1
 -13  -5  -8 9040.20 773.180   5
 -13  -5  -9 60.7062 147.706   1
 -13   5  -9-314.883 260.802   1
 -13  -5  -9-27.2460 133.151   5
 -13  -5 -10-115.548 248.373   1
 -13   5 -10 7.47056 201.589   1
 -13  -5 -11 9163.25 1015.79   1
 -13   5 -11 9014.17 1009.90   1
 -13  -5 -12 1064.79 393.273   1
 -13   5 -12 1414.48 475.657   1
 -13  -5 -13 1409.02 464.759   1
 -13   5 -13 1444.24 471.401   1
 -13  -5 -14 5886.93 902.663   1
 -13   5 -14 5101.19 868.920   1
 -13  -5 -15 11065.8 1249.33   1
 -13   5 -15 12852.8 1359.47   1
 -13   7  26 2836.47 628.028   3
 -13  -7  26 3673.82 741.496   3
 -13   7  25 911.747 391.208   3
 -13  -7  25 848.003 388.588   3
 -13   7  24 3207.77 603.817   3
 -13  -7  24 3710.52 670.154   3
 -13   7  23 2350.46 504.951   3
 -13  -7  23 3568.95 642.502   3
 -13   7  22 617.165 317.814   3
 -13  -7  22 346.518 311.945   3
  13  -7 -22 410.732 188.645   6
 -13   7  21 3163.19 574.143   3
 -13  -7  21 3834.84 627.961   3
 -13  -7  21 3657.61 577.705   5
 -13  -7  20 1865.97 418.219   3
 -13   7  20 2904.64 552.853   3
 -13  -7  20 3211.02 572.991   5
 -13  -7  19 11406.9 1019.59   5
 -13   7  19 12381.9 1051.40   3
 -13  -7  19 11368.7 1026.49   3
 -13  -7  18 1560.41 369.665   3
 -13  -7  18 1478.13 419.083   5
 -13  -7  17 331.787 182.156   3
 -13   7  17 910.365 288.900   3
 -13  -7  17 688.788 227.494   7
 -13  -7  17 1286.45 368.578   5
 -13   7  16 19193.8 1183.26   3
 -13  -7  16 21877.6 1330.80   7
 -13  -7  16 22793.3 1399.87   5
 -13  -7  15 30.0763 140.269   7
 -13  -7  15 185.940 161.757   5
 -13  -7  14 1700.26 395.402   7
 -13  -7  14 2091.47 417.742   5
 -13  -7  13 3468.05 522.616   7
 -13  -7  13 3670.60 562.681   5
 -13  -7  12 2058.13 395.656   7
 -13  -7  12 1641.21 410.425   5
 -13  -7  11 556.606 259.015   7
 -13  -7  11 1022.23 356.766   5
 -13  -7  10 3542.39 433.890   2
 -13   7  10 3808.73 446.525   2
 -13  -7  10 4706.40 590.320   7
 -13   7   9 12131.8 794.213   2
 -13  -7   9 12300.9 808.136   2
  13  -7  -9 13500.3 878.414   7
 -13  -7   9 12753.5 959.886   7
 -13  -7   8 91018.4 2185.03   2
 -13   7   8 86986.8 2096.91   2
  13  -7  -8 84787.4 2237.89   7
 -13  -7   7 1429.24 290.825   2
 -13   7   7 1506.39 300.220   2
  13  -7  -7 796.016 238.144   7
 -13  -7   6 26653.7 1168.76   2
 -13   7   6 27111.0 1170.64   2
  13  -7  -6 25671.3 1265.23   7
 -13  -7   5 10348.0 720.112   2
 -13   7   5 10403.8 709.822   2
  13  -7  -5 9952.39 797.974   7
 -13  -7   4 45118.8 1522.28   2
 -13   7   4 47612.5 1534.39   2
 -13  -7   3 23800.1 1112.33   2
 -13   7   3 25184.3 1123.48   2
 -13  -7   2-92.2497 123.922   2
  13   7  -1 27927.9 1624.06   4
 -13  -7   0 16117.4 967.873   1
 -13   7   0 15747.6 953.103   1
  13   7   0 16445.5 1249.93   4
 -13  -7  -1 1218.14 262.449   1
 -13   7  -1 1648.56 325.773   1
  13   7   1 1007.18 339.777   4
 -13   7  -2 20462.3 1150.20   1
 -13  -7  -2 19329.6 1121.51   1
  13   7   2 19007.0 1413.88   4
 -13  -7  -3 17161.2 1096.10   1
 -13   7  -3 18965.3 1143.26   1
  13   7   3 18665.9 1433.88   4
 -13   7  -4 17336.7 1131.83   1
 -13  -7  -4 17784.6 1149.80   1
 -13  -7  -4 17334.8 1214.18   5
  13   7   4 17325.9 1394.74   4
 -13  -7  -5 7041.53 742.153   1
 -13   7  -5 6738.16 749.898   1
  13   7   5 6110.55 856.280   4
 -13  -7  -5 5761.02 720.623   5
 -13  -7  -6 337.055 176.644   1
 -13   7  -6 54.3474 203.498   1
  13   7   6-92.9937 199.224   4
 -13  -7  -6 155.753 173.051   5
 -13  -7  -7 3102.68 538.359   1
 -13   7  -7 2769.65 500.561   1
  13   7   7 4007.21 733.198   4
 -13  -7  -7 3241.29 534.661   5
 -13  -7  -8 3331.43 567.403   1
 -13   7  -8 2855.40 539.546   1
 -13  -7  -8 3784.31 586.317   5
 -13  -7  -9 5641.85 760.635   1
 -13   7  -9 6404.22 806.702   1
  13   7   9 5958.85 905.258   4
 -13  -7  -9 5707.42 700.999   5
 -13  -7 -10-77.1359 209.788   1
 -13   7 -10 161.067 196.574   1
  13   7  10 551.295 348.104   4
 -13  -7 -11 13033.3 1211.94   1
 -13   7 -11 12979.6 1230.41   1
 -13  -7 -12 3509.42 679.504   1
 -13   7 -12 1591.37 458.277   1
 -13  -7 -13 1473.43 449.737   1
 -13   7 -13 1434.99 432.622   1
 -13  -7 -14 4776.47 811.217   1
 -13  -9  22 3102.13 620.248   7
 -13  -9  21 193.721 276.654   7
 -13  -9  20 6452.74 878.366   7
 -13  -9  20 6895.03 889.474   5
 -13  -9  19 5263.34 800.454   7
 -13  -9  19 3580.13 626.187   5
 -13  -9  18 5352.24 776.449   7
 -13  -9  18 4521.26 711.024   5
 -13  -9  17 3178.13 628.202   7
 -13  -9  17 2588.75 557.120   5
 -13  -9  16 36103.0 1955.26   7
 -13  -9  16 36494.5 1983.18   5
 -13  -9  15 858.431 381.446   7
 -13  -9  15 651.517 347.079   5
 -13  -9  14 14359.1 1224.44   7
 -13  -9  14 16227.5 1336.01   5
 -13  -9  13 762.386 327.837   7
 -13  -9  12 7368.89 856.876   7
 -13  -9  11 6614.89 813.098   7
 -13  -9  10 267.816 214.474   7
  13  -9  -9 2431.73 451.381   7
 -13  -9   9 1772.28 438.888   7
  13  -9  -8 11110.7 956.664   7
  13  -9  -7 3989.46 575.924   7
  13  -9  -6 9875.93 934.281   7
  13  -9  -5 228.420 253.134   7
  13  -9  -4 10877.1 988.970   7
  13  -9  -3 6739.28 788.764   7
  13  -9  -2 9091.85 920.645   7
  13   9   1 11344.6 1176.76   4
  13   9   2 10867.4 1150.18   4
  13   9   3 68.4005 229.069   4
  13   9   4 13760.4 1331.77   4
  13   9   5 1614.91 499.424   4
  13   9   6 9524.26 1162.66   4
  13   9   7 2286.47 634.813   4
 -13  -9  -7 1226.53 404.448   5
  13   9   8 6078.68 956.007   4
 -13  -9  -8 5793.20 810.902   5
 -13 -11  15 1217.02 431.657   7
 -13 -11  14 523.188 414.819   7
 -13 -11  13-353.125 404.976   7
 -13 -11  12 6771.54 941.015   7
 -13 -11  11 231.420 282.577   7
  13 -11  -7-25.4568 205.788   7
  13 -11  -6 8032.72 949.816   7
  13 -11  -5-66.0084 186.953   7
  13 -11  -4 1543.94 442.248   7
  13 -11  -3 106.687 236.578   7
  13 -11  -2 6157.50 888.181   7
  13 -11  -1-9.01869 177.047   7
  13 -11   0 25606.8 1795.66   7
  13 -11   1 120.581 224.956   7
 -14   0  27-28.8541 283.070   3
  14   0 -27-92.5918 243.862   1
 -14   0  26 305.885 267.737   3
  14   0 -26-67.2659 274.326   1
 -14   0  25-472.740 366.725   3
  14   0 -25-394.242 329.976   1
  14   0 -25-21.1910 139.200   6
  14   0 -24 10463.3 926.691   6
 -14   0  24 10492.8 1126.92   3
 -14   0  23-189.187 245.477   3
  14   0 -23 95.1382 127.779   6
 -14   0  22 907.051 313.895   3
  14   0 -22 1700.82 389.663   6
  14   0 -21-77.1815 106.980   6
  14   0 -20 1126.26 294.337   6
  14   0 -19-53.3134 176.046   6
  14   0 -18 2724.99 455.274   6
  14   0 -17-206.383 156.899   6
  14   0 -16 15118.1 982.302   6
  14   0 -15 74.6469 172.035   6
  14   0 -14 2793.97 422.281   6
  14   0 -13-151.172 111.334   6
  14   0 -12 67797.2 1969.48   6
  14   0 -11-58.4778 130.454   6
  14   0 -10 96081.1 2284.47   6
  14   0  -9 25.7260 126.807   6
 -14   0   9 52.2511 88.5886   4
  14   0  -8 51759.3 615.578   7
  14   0  -8 50178.4 1607.62   6
 -14   0   8 53127.7 1434.26   4
 -14   0   7-1.31204 167.651   2
  14   0  -7 92.7012 147.850   6
 -14   0   7 83.9378 81.3030   4
 -14   0   6 683.797 231.907   2
  14   0  -6 635.383 204.220   6
 -14   0   6 1158.93 204.987   4
 -14   0   5-22.1338 131.442   2
  14   0  -5 81.6634 179.363   6
 -14   0   4 265120. 3862.55   2
  14   0  -4 263091. 3461.08   6
  14   0  -4 259031. 3195.55   4
 -14   0   3 167.260 171.955   2
  14   0  -3-13.8330 108.242   6
  14   0  -3-63.0512 117.843   4
 -14   0   2 3697.45 466.119   2
  14   0  -2 4133.99 425.451   6
  14   0  -2 3788.52 420.941   4
 -14   0   1-37.8798 143.868   2
  14   0  -1 94.4335 148.983   6
  14   0  -1 106.641 131.706   4
 -14   0   0 174338. 3333.43   2
  14   0   0 178560. 2691.82   6
 -14   0  -1-56.8395 168.493   2
  14   0   1 55.0136 108.104   6
 -14   0  -2 27586.1 1398.52   2
  14   0   2 30105.5 1063.09   6
  14   0   3 132.956 129.330   6
 -14   0  -4 4300.50 595.391   1
  14   0   4 4242.13 373.613   6
  14   0   5 81.4436 78.4742   6
 -14   0  -5-61.5286 152.562   1
  14   0   6 7795.84 470.872   6
 -14   0  -6 6625.26 775.021   1
  14   0   7 77.8315 57.6567   6
 -14   0  -7-298.161 282.211   1
 -14   0  -8 457.169 208.719   1
 -14   0  -9-81.4041 182.330   1
 -14   0 -10 818.519 384.403   1
 -14   0 -11-119.730 197.649   1
 -14   0 -12 17503.6 1463.72   1
 -14   0 -13 231.911 244.880   1
 -14   0 -14 1048.42 447.993   1
 -14   0 -15-518.665 358.810   1
 -14  -2  27 109.608 293.248   3
 -14   2  27 743.406 308.615   3
  14  -2 -26 27398.9 1495.75   6
 -14   2  26 26619.9 1877.18   3
 -14  -2  26 30320.3 2019.51   3
 -14   2  25 4354.96 711.776   3
 -14  -2  25 4649.92 808.490   3
  14  -2 -25 5119.37 646.504   6
  14  -2 -24 14555.6 1069.87   6
 -14   2  24 13089.4 1248.03   3
 -14  -2  24 12603.1 1210.24   3
 -14   2  23 3051.96 584.856   3
 -14  -2  23 3398.02 635.607   3
  14  -2 -23 3453.79 531.450   6
 -14   2  22 1389.03 380.769   3
 -14  -2  22 609.149 302.270   3
  14  -2 -22 982.361 318.978   6
  14  -2 -21 3734.81 547.298   6
  14  -2 -20 19190.4 1205.53   6
  14   2 -20 17709.3 1176.54   6
  14  -2 -19 3848.69 524.847   6
  14   2 -19 3774.15 548.529   6
  14   2 -18 1303.06 330.454   6
  14  -2 -18 976.406 280.302   6
  14  -2 -17 9517.52 801.931   6
  14   2 -17 9593.67 826.654   6
 -14   2  16 9539.44 419.975   7
  14   2 -16 8688.09 780.740   6
  14  -2 -16 8102.71 733.359   6
  14   2 -15-34.7081 119.834   6
 -14   2  15 142.965 57.0007   7
  14  -2 -15 91.8459 142.543   6
  14  -2 -14 241.985 177.553   6
 -14  -2  14 315.868 97.8714   7
 -14  -2  13 3544.29 303.240   7
  14   2 -13 3788.54 488.826   6
  14  -2 -13 3357.96 471.282   6
 -14  -2  13 3328.95 471.490   5
 -14  -2  12 65509.8 1218.45   7
  14   2 -12 61533.6 1935.05   6
 -14  -2  12 61006.5 2008.16   5
  14   2 -11 21.4978 131.361   6
 -14  -2  11-84.2525 189.692   5
  14   2 -10 968.437 237.291   6
 -14  -2  10 945.310 284.023   5
  14   2  -9 78191.3 2058.85   6
 -14   2   9 79968.8 1446.28   4
 -14  -2   9 82167.2 2253.21   5
  14   2  -8 81632.9 2066.70   6
 -14  -2   8 79474.8 2209.43   5
 -14   2   8 83818.0 1436.87   4
 -14  -2   7 379.530 153.701   2
 -14   2   7 14.6656 112.233   2
  14   2  -7 99.7572 65.2419   7
  14   2  -7 35.8386 110.556   6
 -14  -2   7 410.864 228.058   5
 -14  -2   6 18212.0 999.853   2
 -14   2   6 17363.0 977.849   2
  14   2  -6 16323.1 896.253   6
  14   2  -6 16250.9 694.505   7
 -14  -2   6 17193.3 1014.40   5
 -14  -2   5 162.160 176.286   2
 -14   2   5 69.6433 144.359   2
  14   2  -5 101.782 85.8949   7
  14   2  -5 221.689 129.498   6
 -14  -2   5-121.022 160.565   5
 -14  -2   4 10742.8 785.852   2
 -14   2   4 11755.1 832.675   2
  14   2  -4 10079.4 678.833   6
 -14  -2   4 11100.4 813.786   5
  14  -2  -4 9743.48 494.406   4
  14   2  -4 10676.9 760.963   4
 -14  -2   3 33899.0 1406.25   2
 -14   2   3 34507.8 1397.86   2
  14   2  -3 32052.8 1184.54   6
 -14  -2   3 34467.1 1418.31   5
  14   2  -3 33619.6 1371.83   4
  14  -2  -3 33497.0 984.878   4
 -14  -2   2 4682.07 535.490   2
 -14   2   2 4658.44 521.195   2
  14   2  -2 4667.49 437.784   6
 -14  -2   2 5563.81 571.801   5
  14  -2  -2 4997.44 412.319   4
  14   2  -2 5576.40 585.834   4
 -14  -2   1 2084.98 364.919   2
 -14   2   1 2253.57 370.743   2
  14   2  -1 1337.69 233.883   6
 -14  -2   1 2449.94 407.690   5
  14   2  -1 1631.55 351.441   4
 -14   2   0 136218. 2944.17   2
 -14  -2   0 134456. 2939.95   2
  14   2   0 133566. 2228.56   6
 -14  -2   0 139387. 2863.05   5
  14   2   0 135360. 2961.28   4
 -14  -2  -1 1162.42 253.611   2
 -14   2  -1 1171.15 248.060   2
  14   2   1 1320.20 226.445   6
 -14  -2  -1 1734.00 326.814   5
  14   2   2 2973.42 315.560   6
 -14  -2  -2 3052.95 414.394   5
  14   2   3 136.796 66.9300   6
 -14  -2  -3 90.9027 124.603   5
 -14  -2  -4 49458.7 1942.50   1
 -14   2  -4 51434.2 2002.33   1
  14   2   4 51399.8 1186.07   6
 -14  -2  -5 4041.27 583.075   1
 -14   2  -5 5011.18 673.623   1
 -14  -2  -6-7.22074 197.246   1
 -14   2  -6 3.32521 210.552   1
 -14  -2  -7 10182.9 956.135   1
 -14   2  -7 9493.73 937.159   1
 -14  -2  -8 19286.1 1382.92   1
 -14   2  -8 20809.5 1424.11   1
 -14  -2  -9 1091.03 384.114   1
 -14   2  -9 1450.39 424.910   1
 -14  -2 -10 4093.12 711.083   1
 -14   2 -10 5188.15 772.539   1
 -14  -2 -11 455.457 341.213   1
 -14   2 -11-0.40967 225.670   1
 -14  -2 -12 56604.2 2633.32   1
 -14   2 -12 52814.0 2560.16   1
 -14  -2 -13 5475.25 873.427   1
 -14   2 -13 5169.03 832.768   1
 -14  -2 -14 7587.72 1019.05   1
 -14   2 -14 8450.84 1087.43   1
 -14  -2 -15 4544.85 828.875   1
 -14   2 -15 4131.06 811.820   1
 -14   4  27 5059.86 887.335   3
 -14  -4  27 4857.29 841.344   3
 -14   4  26 523.364 252.554   3
 -14  -4  26-223.217 279.272   3
 -14   4  25 102.303 266.123   3
 -14  -4  25-280.037 188.252   3
  14  -4 -25 44.7657 201.410   6
  14  -4 -24 11938.1 997.910   6
 -14   4  24 12666.6 1243.00   3
 -14  -4  24 10937.7 1150.72   3
 -14   4  23 34.3470 282.100   3
 -14  -4  23-204.189 279.384   3
  14  -4 -23 334.252 200.492   6
 -14  -4  22 229.265 217.433   3
 -14   4  22 699.410 354.395   3
  14  -4 -22 605.375 259.462   6
 -14   4  21 46088.1 2130.81   3
 -14  -4  21 44437.4 2106.58   3
  14  -4 -21 47960.6 1960.49   6
  14  -4 -20 14569.4 1071.54   6
 -14  -4  20 15965.4 1136.75   5
  14  -4 -19 122.634 151.996   6
 -14  -4  19-94.8639 211.307   5
  14  -4 -18 14191.2 1077.02   6
 -14  -4  18 16574.2 1124.98   5
 -14  -4  17 1495.88 328.491   5
 -14  -4  16 21564.2 1256.84   5
 -14  -4  15 88.2370 142.983   7
 -14  -4  15-170.859 178.345   5
 -14  -4  14 8135.35 608.793   7
 -14  -4  14 8356.10 766.772   5
 -14  -4  13 263.565 162.946   7
 -14  -4  13 44.1151 148.438   5
 -14  -4  12 8768.99 612.471   7
 -14  -4  12 8962.29 774.946   5
 -14  -4  11 887.272 213.812   7
 -14  -4  11 1081.97 320.976   5
 -14  -4  10 18428.4 868.066   7
 -14  -4  10 17993.2 1094.04   5
  14  -4  -9 33707.7 965.071   7
 -14  -4   9 35093.1 1501.62   5
 -14  -4   8 51074.2 1677.60   2
 -14   4   8 48891.0 1651.84   2
  14  -4  -8 48515.5 1201.46   7
 -14  -4   8 51315.0 1819.17   5
 -14  -4   7 7049.49 629.501   2
 -14   4   7 8093.62 675.413   2
 -14  -4   7 8319.40 738.169   5
 -14   4   6 11687.1 801.254   2
 -14  -4   6 11079.3 791.999   2
 -14  -4   6 11988.5 882.918   5
 -14  -4   5 1189.47 285.575   2
 -14   4   5 1458.10 299.401   2
 -14  -4   5 1736.30 358.991   5
 -14  -4   4 87297.8 2236.89   2
 -14   4   4 88377.0 2234.95   2
 -14  -4   4 87915.0 2344.47   5
  14   4  -4 83158.7 2381.40   4
 -14  -4   3 19981.3 1070.58   2
 -14   4   3 20313.5 1084.21   2
  14  -4  -3 19010.9 471.844   4
 -14  -4   3 19811.9 1121.63   5
  14   4  -3 19216.9 1166.69   4
 -14   4   2 8729.43 712.606   2
 -14  -4   2 8714.61 712.552   2
  14   4  -2 7549.99 754.066   4
 -14  -4   2 8213.36 719.987   5
  14  -4  -2 8757.08 410.272   4
 -14  -4   1 14756.6 952.411   2
 -14   4   1 14046.0 927.767   2
 -14  -4   1 14740.3 962.533   5
  14   4  -1 14173.1 1040.37   4
 -14  -4   0 11900.4 878.503   2
 -14   4   0 10054.7 802.635   2
 -14  -4   0 11915.8 859.235   5
  14   4   0 12240.1 985.990   4
 -14  -4  -1 669.327 172.005   6
  14   4   1 407.225 172.407   4
 -14  -4  -1 894.708 265.471   5
 -14  -4  -2 989.811 193.723   6
  14   4   2 1357.07 371.683   4
 -14  -4  -2 1241.33 293.480   5
 -14  -4  -3 11005.9 907.906   1
 -14   4  -3 9645.01 847.978   1
 -14  -4  -3 9488.68 785.193   5
  14   4   3 11140.9 1010.11   4
 -14  -4  -4 9753.88 883.075   1
 -14  -4  -4 10946.9 842.145   5
 -14  -4  -5 3210.52 526.261   1
 -14   4  -5 2781.71 475.582   1
 -14  -4  -5 3355.97 466.524   5
 -14  -4  -6 1816.24 385.085   1
 -14   4  -6 604.682 207.580   1
 -14  -4  -6 1366.03 296.902   5
 -14  -4  -7 3430.22 567.104   1
 -14   4  -7 4013.28 650.345   1
 -14  -4  -7 4471.58 535.796   5
 -14  -4  -8 3808.02 633.425   1
 -14   4  -8 2954.53 549.497   1
 -14  -4  -8 4596.80 545.585   5
 -14  -4  -9 845.945 280.973   1
 -14   4  -9 1315.00 354.454   1
 -14  -4  -9 1033.70 299.022   5
 -14  -4 -10 4634.15 745.062   1
 -14   4 -10 5949.23 844.470   1
 -14  -4 -11-89.6680 203.526   1
 -14   4 -11 135.059 194.852   1
 -14  -4 -12 10244.2 1138.94   1
 -14   4 -12 9571.31 1090.57   1
 -14  -4 -13 440.995 267.535   1
 -14   4 -13 240.212 337.555   1
 -14  -4 -14 5523.97 899.317   1
 -14   4 -14 4322.89 802.092   1
 -14   4 -15 2169.64 577.575   1
 -14   6  26 1674.40 503.674   3
 -14  -6  26 2323.61 566.067   3
 -14   6  25 108.434 258.466   3
 -14  -6  25 927.147 339.513   3
 -14  -6  24 3008.12 580.008   3
 -14   6  24 3316.24 630.896   3
 -14   6  23 2515.15 518.621   3
 -14  -6  23 1697.98 460.551   3
  14  -6 -23 2935.17 530.863   6
 -14   6  22 1788.35 457.013   3
 -14  -6  22 775.842 269.481   3
  14  -6 -22 1313.06 383.891   6
 -14  -6  22 1584.98 410.376   5
 -14   6  21 2476.68 523.247   3
 -14  -6  21 2082.54 487.382   3
  14  -6 -21 2414.45 466.727   6
 -14  -6  21 1873.07 410.018   5
 -14   6  20-69.3892 251.902   3
 -14  -6  20 57.7690 171.854   3
 -14  -6  20 266.073 210.329   5
 -14   6  19-174.453 243.927   3
 -14  -6  19 526.067 307.795   3
 -14  -6  19 222.194 159.645   5
 -14  -6  18 3795.02 572.619   5
 -14  -6  17 7245.12 726.118   7
 -14  -6  17 8233.60 838.138   5
 -14  -6  16 65.7951 138.945   7
 -14  -6  16 527.463 292.807   5
 -14  -6  15 5859.63 631.015   7
 -14  -6  15 5568.51 685.620   5
 -14  -6  14 2424.71 409.843   7
 -14  -6  14 2268.39 414.313   5
 -14  -6  13 3989.22 505.121   7
 -14  -6  13 4596.30 620.736   5
 -14  -6  12 16297.8 1011.09   7
 -14  -6  12 16682.1 1157.24   5
 -14  -6  11 10586.5 808.842   7
 -14  -6  11 10254.1 905.711   5
 -14  -6  10 7676.12 679.487   7
 -14  -6  10 9045.83 847.756   5
 -14   6   9 19864.4 1057.76   2
 -14  -6   9 19512.5 1062.85   2
  14  -6  -9 19733.6 964.292   7
 -14  -6   9 18919.7 1212.45   5
 -14  -6   8 3798.10 467.828   2
 -14   6   8 3311.72 434.745   2
  14  -6  -8 2836.80 375.034   7
 -14  -6   8 4303.44 609.855   5
 -14  -6   7 20078.9 1067.84   2
 -14   6   7 19852.7 1051.01   2
  14  -6  -7 18487.0 965.919   7
 -14  -6   7 21378.8 1282.42   5
 -14  -6   6 2104.13 336.232   2
 -14   6   6 964.808 242.791   2
  14  -6  -6 1574.18 334.973   7
 -14  -6   6 1897.49 423.199   5
 -14  -6   5 1338.00 293.948   2
 -14   6   5 1419.85 285.447   2
 -14  -6   5 1337.24 389.086   5
 -14  -6   4 3173.45 439.691   2
 -14   6   4 3738.43 467.091   2
 -14  -6   4 3743.69 539.250   5
 -14  -6   3 18029.3 1023.06   2
 -14   6   3 16081.5 957.644   2
  14   6  -3 15211.8 1143.15   4
 -14  -6   3 17958.9 1175.29   5
 -14   6   2 12126.1 852.574   2
 -14  -6   2 12285.0 855.693   2
  14   6  -2 13110.7 1067.03   4
 -14  -6   2 12377.0 990.192   5
 -14   6   1 13176.4 907.093   2
 -14  -6   1 14697.1 952.458   2
  14   6  -1 14026.4 1112.32   4
 -14  -6   1 15472.7 1091.86   5
  14   6   0 3817.00 599.967   4
 -14  -6   0 3712.46 538.123   5
 -14  -6  -1 666.062 228.314   1
 -14   6  -1 833.390 264.843   1
  14   6   1 838.628 323.335   4
 -14  -6  -1 463.828 256.744   5
 -14  -6  -2 268.827 190.577   1
 -14   6  -2 393.120 224.795   1
  14   6   2 220.004 289.856   4
 -14  -6  -2 402.465 215.776   5
 -14  -6  -3 867.764 277.177   1
 -14   6  -3 351.429 207.302   1
  14   6   3 761.819 386.304   4
 -14  -6  -3 58.3029 160.041   5
 -14  -6  -4 317.404 133.778   1
 -14   6  -4-13.7731 196.094   1
  14   6   4 566.424 339.861   4
 -14  -6  -4 391.598 231.025   5
 -14  -6  -5 3867.18 587.636   1
 -14   6  -5 4893.70 654.837   1
  14   6   5 5633.98 811.450   4
 -14  -6  -5 4207.83 592.573   5
 -14  -6  -6 4707.37 655.300   1
 -14   6  -6 4040.11 602.650   1
  14   6   6 4748.59 761.301   4
 -14  -6  -6 3624.68 541.462   5
 -14  -6  -7 1405.42 385.308   1
 -14   6  -7 1623.19 415.048   1
  14   6   7 1070.08 376.909   4
 -14  -6  -7 2133.30 451.647   5
 -14   6  -8 9149.14 961.954   1
 -14  -6  -8 11183.1 1050.49   1
 -14  -6  -8 8821.58 838.574   5
  14   6   8 9638.29 1134.97   4
 -14  -6  -9 144.172 202.208   1
 -14   6  -9 796.336 380.921   1
 -14  -6 -10 1961.34 505.235   1
 -14   6 -10 1536.49 429.933   1
 -14  -6 -11 5240.73 779.660   1
 -14   6 -11 4675.30 788.994   1
 -14  -6 -12 8526.25 1052.39   1
 -14   6 -12 9736.52 1119.04   1
 -14  -6 -13 830.892 359.197   1
 -14   6 -13 66.9722 214.493   1
 -14  -6 -14 1143.19 358.990   1
 -14   6 -14 1747.01 556.527   1
 -14  -8  22 733.918 356.169   3
 -14  -8  21 3874.92 641.733   3
 -14  -8  21 4073.44 676.264   7
 -14  -8  21 3449.86 631.865   5
 -14  -8  20 6489.81 783.839   3
 -14  -8  20 5616.81 779.565   7
 -14  -8  20 7112.84 861.152   5
 -14  -8  19 6025.43 738.579   3
 -14  -8  19 6658.88 820.422   7
 -14  -8  19 7828.61 914.493   5
 -14  -8  18 2521.72 465.494   3
 -14  -8  18 2849.64 530.328   7
 -14  -8  18 2279.42 516.638   5
 -14  -8  17 160.175 190.512   3
 -14  -8  17 453.696 246.541   7
 -14  -8  17 168.414 222.045   5
 -14  -8  16 55.6177 135.636   3
 -14  -8  16 480.035 307.759   7
 -14  -8  16 543.451 297.460   5
 -14  -8  15 50568.9 2138.45   7
 -14  -8  15 52702.9 2288.79   5
 -14  -8  14 2119.43 469.874   7
 -14  -8  14 2258.88 519.135   5
 -14  -8  13 200.846 170.888   7
 -14  -8  13 172.210 256.750   5
 -14  -8  12 2095.95 370.979   2
 -14  -8  12 1754.16 391.869   7
 -14  -8  12 2003.26 478.080   5
 -14  -8  11 37358.6 1489.77   2
 -14  -8  11 37420.1 1788.89   7
 -14  -8  11 39371.8 1976.71   5
 -14  -8  10 1915.87 352.810   2
 -14  -8  10 1911.58 443.839   7
 -14  -8   9 2797.23 406.693   2
  14  -8  -9 2850.66 441.252   7
 -14  -8   8 1551.21 304.126   2
  14  -8  -8 2152.58 385.621   7
 -14  -8   7 13813.4 860.543   2
  14  -8  -7 12258.2 946.044   7
 -14  -8   6 114.095 143.456   2
  14  -8  -6 227.378 254.585   7
 -14  -8   5 21785.3 1082.79   2
  14  -8  -5 22315.7 1299.89   7
 -14  -8   4 3159.81 415.292   2
  14  -8  -4 3319.52 527.699   7
 -14  -8   1 28228.4 1285.00   1
  14   8  -1 26714.7 1705.60   4
 -14  -8   0 1485.46 315.395   1
  14   8   0 2183.04 526.082   4
 -14  -8  -1 2681.74 408.801   1
  14   8   1 2273.60 513.243   4
 -14  -8  -2 414.795 217.778   1
  14   8   2 461.813 364.623   4
 -14  -8  -3 14813.5 1037.07   1
  14   8   3 16702.8 1418.96   4
 -14  -8  -3 15096.2 1215.63   5
 -14  -8  -4 3777.07 541.644   1
  14   8   4 4481.25 766.665   4
 -14  -8  -4 3313.85 595.760   5
 -14  -8  -5 494.158 207.305   1
  14   8   5 17.5020 209.935   4
 -14  -8  -5 263.767 247.566   5
 -14  -8  -6 369.946 194.053   1
  14   8   6 559.472 336.791   4
 -14  -8  -6 177.869 169.302   5
 -14  -8  -7 11731.7 1093.78   5
  14   8   7 13774.8 1406.37   4
  14   8   8 3074.78 699.879   4
 -14  -8  -8 2920.05 572.134   5
  14   8   9 543.973 417.577   4
 -14 -10  20 205.719 276.789   7
 -14 -10  20 171.267 233.589   5
 -14 -10  19 3713.76 696.162   7
 -14 -10  19 4757.51 774.220   5
 -14 -10  18 75.0944 243.586   7
 -14 -10  18 303.441 249.308   5
 -14 -10  17 67.9087 226.752   7
 -14 -10  17-227.760 325.284   5
 -14 -10  16 1264.35 414.538   7
 -14 -10  16 1071.31 388.458   5
 -14 -10  15 11932.6 1172.19   7
 -14 -10  15 11409.8 1180.81   5
 -14 -10  14 585.060 332.341   7
 -14 -10  14 913.519 406.354   5
 -14 -10  13 2640.41 557.591   7
 -14 -10  12 3081.82 568.861   7
 -14 -10  11 2216.87 500.091   7
  14 -10  -8 48.9224 160.890   7
  14 -10  -7 25450.3 1560.67   7
  14 -10  -6 4064.66 645.165   7
  14 -10  -5 2786.31 534.100   7
  14 -10  -4 5107.48 743.797   7
  14 -10  -3 6768.78 857.275   7
  14 -10  -2 118.888 186.956   7
  14 -10  -1 313.524 205.547   7
  14  10   2-21.5619 178.871   4
  14  10   3 7548.93 1029.33   4
  14  10   4 2491.75 664.065   4
 -14 -10  -6 1859.47 518.458   5
 -14 -10  -7 9084.66 1094.47   5
  14 -12  -7 6632.23 903.293   7
  14 -12  -6 892.120 343.632   7
  14 -12  -5 10454.9 1158.28   7
  14 -12  -4 3541.29 713.393   7
  14 -12  -3 4935.24 846.145   7
 -15   1  27 331.599 262.994   3
 -15  -1  27 949.999 490.424   3
  15  -1 -27 570.825 272.608   6
 -15  -1  26 169.416 214.266   3
 -15   1  26 96.0106 227.339   3
  15  -1 -26-33.3364 196.897   6
 -15   1  25-55.7993 224.927   3
 -15  -1  25 340.814 375.487   3
  15  -1 -25-80.6886 172.891   6
 -15   1  24 233.305 314.372   3
 -15  -1  24 283.818 293.974   3
  15  -1 -24 434.849 280.104   6
  15   1 -24 412.066 223.062   6
 -15   1  23 17093.1 1389.63   3
 -15  -1  23 18565.2 1440.70   3
  15   1 -23 18018.8 1234.50   6
  15  -1 -23 18966.3 1238.12   6
  15   1 -22 534.980 221.915   6
  15  -1 -22 549.182 220.842   6
  15   1 -21 3162.88 515.294   6
  15  -1 -21 3915.34 561.411   6
  15  -1 -20 968.085 292.559   6
  15   1 -20 928.711 307.069   6
  15  -1 -19 20030.4 1220.72   6
  15   1 -19 19052.8 1201.95   6
  15  -1 -18 4233.70 564.331   6
  15   1 -18 5157.44 621.622   6
  15  -1 -17 8521.09 797.076   6
  15   1 -17 9872.89 834.927   6
 -15   1  16 19964.3 422.697   7
  15  -1 -16 20266.5 1175.04   6
  15   1 -16 19936.8 1177.88   6
 -15  -1  15 32232.1 736.565   7
  15  -1 -15 29080.3 1383.20   6
  15   1 -15 30686.8 1443.91   6
  15  -1 -14 3668.38 503.589   6
  15   1 -14 3694.40 507.547   6
 -15  -1  14 4268.28 238.015   7
  15  -1 -13 2000.29 339.850   6
  15   1 -13 149.523 124.838   6
  15   1 -12 743.274 228.412   6
  15  -1 -12 843.834 268.940   6
  15  -1 -11 21386.2 1142.01   6
  15   1 -11 22834.4 1153.05   6
  15   1 -10 31234.7 1344.33   6
  15  -1 -10 29562.6 1336.76   6
 -15   1  10 32302.4 1081.40   4
  15   1  -9 12776.4 845.630   6
  15  -1  -9 12506.7 870.243   6
 -15   1   9 14037.9 701.807   4
  15  -1  -8 11577.1 824.450   6
  15   1  -8 9991.23 728.719   6
  15   1  -8 11480.5 454.829   7
 -15   1   8 11549.6 630.615   4
 -15   1   7 38121.5 1480.13   2
 -15  -1   7 38604.3 1494.07   2
  15   1  -7 34968.6 872.059   7
  15   1  -7 37354.7 1394.51   6
 -15   1   7 37242.4 1128.14   4
 -15  -1   6 1976.01 369.392   2
 -15   1   6 2207.81 354.575   2
  15   1  -6 1736.74 319.973   6
 -15  -1   5 70966.5 2070.62   2
 -15   1   5 68975.2 2042.28   2
  15   1  -5 63410.3 1762.26   6
  15   1  -5 65031.4 1783.76   4
 -15   1   4 1359.69 327.501   2
 -15  -1   4 1523.31 298.856   2
  15   1  -4 1133.14 246.003   6
  15  -1  -4 2058.06 286.390   4
  15   1  -4 1530.07 299.129   4
 -15  -1   3 567.585 197.591   2
 -15   1   3 266.229 177.068   2
  15   1  -3 319.196 118.440   6
  15  -1  -3 274.791 116.312   4
  15   1  -3 193.839 128.567   4
 -15  -1   2 287.281 197.284   2
 -15   1   2 274.598 151.443   2
  15   1  -2-13.7906 84.2874   6
  15  -1  -2 191.805 137.508   4
  15   1  -2 162.518 112.670   4
 -15  -1   1 21075.4 1170.34   2
 -15   1   1 22539.3 1222.01   2
  15   1  -1 23026.2 981.789   6
  15   1  -1 22722.5 1165.44   4
 -15  -1   0 2598.27 429.209   2
 -15   1   0 2709.34 428.613   2
  15   1   0 2818.92 344.417   6
  15   1   0 2499.98 405.619   4
 -15  -1  -1 20232.8 1192.17   2
 -15   1  -1 21156.1 1233.07   2
  15   1   1 19655.8 864.260   6
  15   1   2 300.108 94.3504   6
  15   1   3 36040.8 1108.00   6
 -15  -1  -4 913.704 314.625   1
 -15   1  -4 680.203 290.007   1
  15   1   4 1277.62 208.865   6
  15   1   5 709.124 154.164   6
 -15  -1  -5 973.009 307.523   1
 -15  -1  -6 32447.8 1721.03   1
 -15   1  -6 28881.8 1618.97   1
 -15  -1  -7 5932.28 768.061   1
 -15   1  -7 6539.10 789.708   1
 -15  -1  -8 4354.22 683.578   1
 -15   1  -8 3627.21 630.493   1
 -15   1  -9 24658.3 1653.41   1
 -15  -1  -9 23172.5 1593.73   1
 -15  -1 -10 635.162 291.018   1
 -15   1 -10 214.911 212.062   1
 -15  -1 -11 30878.8 1942.20   1
 -15   1 -11 30279.8 1926.21   1
 -15  -1 -12 224.785 210.031   1
 -15   1 -12-85.6381 316.016   1
 -15  -1 -13 5940.43 901.473   1
 -15   1 -13 4679.98 797.447   1
 -15  -1 -14 495.410 353.184   1
 -15   1 -14-127.047 212.902   1
 -15   3  27 5175.79 834.373   3
 -15  -3  27 5408.26 864.944   3
 -15   3  26-784.077 439.417   3
 -15  -3  26-176.971 334.615   3
  15  -3 -26 15.6079 178.014   6
 -15  -3  25 515.590 268.940   3
 -15   3  25 426.497 267.391   3
  15  -3 -25 893.175 316.110   6
 -15   3  24 495.757 345.953   3
 -15  -3  24-163.897 263.206   3
  15  -3 -24 456.906 261.542   6
 -15   3  23 29206.2 1806.14   3
 -15  -3  23 34345.5 1959.23   3
  15  -3 -23 32828.3 1661.53   6
 -15   3  22 2061.88 502.692   3
  15  -3 -22 3206.41 542.809   6
  15  -3 -21 1309.15 331.212   6
  15  -3 -20 9797.62 882.740   6
  15  -3 -19 4745.60 621.104   6
  15  -3 -18 3193.99 493.114   6
  15  -3 -17 2059.87 405.262   6
 -15  -3  17 3613.85 543.438   5
  15  -3 -16 3753.96 531.832   6
  15   3 -16 2391.15 427.383   6
 -15  -3  16 2699.61 456.152   5
 -15  -3  15 27765.6 997.054   7
  15   3 -15 27430.2 1428.36   6
 -15  -3  15 26662.0 1416.59   5
  15   3 -14 3630.75 538.267   6
 -15  -3  14 4276.86 391.691   7
 -15  -3  14 4408.98 578.868   5
 -15  -3  13 3441.20 341.219   7
  15   3 -13 2847.70 464.996   6
 -15  -3  13 2947.56 471.650   5
  15   3 -12 354.651 246.526   6
 -15  -3  12 205.399 88.3928   7
 -15  -3  12 303.391 202.423   5
  15   3 -11 66467.4 2084.68   6
 -15  -3  11 71862.4 2215.00   5
  15   3 -10 15172.5 992.064   6
 -15  -3  10 14885.0 1000.95   5
 -15   3  10 14881.5 572.859   4
  15  -3  -9 3436.08 250.626   7
  15   3  -9 3668.58 478.613   6
 -15  -3   9 4515.21 564.723   5
 -15   3   9 4200.72 285.606   4
 -15  -3   8 36110.5 1463.68   2
 -15   3   8 37763.8 1476.86   2
  15   3  -8 36056.5 1456.05   6
 -15  -3   8 37397.3 1571.76   5
 -15  -3   7 7873.20 696.189   2
 -15   3   7 6972.55 640.112   2
  15   3  -7 7747.09 537.759   7
  15   3  -7 7651.00 667.741   6
 -15  -3   7 8684.69 759.066   5
 -15  -3   6 46411.6 1676.20   2
 -15   3   6 44628.2 1622.08   2
  15   3  -6 42404.3 1530.91   6
  15   3  -6 43086.1 1320.92   7
 -15  -3   6 45243.0 1702.48   5
 -15  -3   5 24542.6 1231.65   2
 -15   3   5 24175.1 1216.29   2
  15   3  -5 25977.9 1054.30   7
  15   3  -5 24676.0 1146.91   6
 -15  -3   5 26939.5 1319.74   5
 -15  -3   4 2715.86 414.096   2
 -15   3   4 2698.62 401.388   2
  15   3  -4 2007.13 312.148   6
 -15  -3   4 2621.45 434.335   5
  15   3  -4 2180.69 362.720   4
 -15  -3   3 35855.0 1501.94   2
 -15   3   3 34940.0 1467.89   2
  15   3  -3 35841.5 1327.36   6
 -15  -3   3 37256.7 1537.84   5
  15   3  -3 32710.5 1480.10   4
  15  -3  -3 34144.7 938.118   4
 -15  -3   2 52329.8 1834.15   2
 -15   3   2 51781.7 1827.01   2
  15   3  -2 51566.2 1551.69   6
 -15  -3   2 49227.0 1775.79   5
  15   3  -2 51470.9 1892.77   4
  15  -3  -2 50569.9 1224.57   4
 -15  -3   1 27788.0 1366.05   2
 -15   3   1 26840.8 1345.00   2
  15   3  -1 28237.7 1127.89   6
 -15  -3   1 29533.1 1372.24   5
  15   3  -1 28787.0 1445.23   4
 -15   3   0 8852.71 778.542   2
 -15  -3   0 9611.45 811.673   2
 -15  -3   0 9574.82 784.867   5
  15   3   0 9292.36 848.869   4
 -15  -3  -1 49669.6 1894.46   2
 -15   3  -1 49321.5 1887.01   2
 -15  -3  -1 51812.3 1825.42   5
  15   3   1 48325.0 1964.17   4
  15   3   2 1644.11 399.416   4
 -15  -3  -2 1683.75 343.547   5
 -15  -3  -3 42106.7 1658.70   5
 -15  -3  -4 16379.2 1172.19   1
 -15   3  -4 17738.5 1218.68   1
 -15  -3  -4 16564.4 1055.65   5
 -15  -3  -5 6463.78 661.276   5
 -15   3  -5 5862.48 718.921   1
 -15   3  -6 20329.2 1368.32   1
 -15  -3  -6 20789.5 1373.73   1
 -15  -3  -6 20685.0 1170.33   5
 -15  -3  -7 2417.55 484.196   1
 -15   3  -7 1229.10 333.203   1
 -15  -3  -8 750.645 305.365   1
 -15   3  -8 508.531 273.541   1
 -15  -3  -9 8433.37 958.742   1
 -15   3  -9 8929.94 990.715   1
 -15  -3 -10 855.667 376.504   1
 -15   3 -10 1175.20 411.185   1
 -15  -3 -11 46348.3 2381.30   1
 -15   3 -11 48799.8 2463.75   1
 -15  -3 -12 12042.8 1262.04   1
 -15   3 -12 11348.7 1224.86   1
 -15  -3 -13 6271.40 933.933   1
 -15   3 -13 7206.02 1040.33   1
 -15  -3 -14 808.283 397.807   1
 -15   3 -14 1251.41 484.645   1
 -15   5  27 2697.82 636.166   3
 -15   5  26-26.4857 179.860   3
 -15  -5  26-158.405 221.986   3
 -15  -5  25 5.74933 206.670   3
 -15   5  25-190.063 338.509   3
  15  -5 -25 12.5458 149.438   6
 -15   5  24-653.051 411.128   3
 -15  -5  24 25.1993 295.102   3
  15  -5 -24 106.753 167.355   6
 -15   5  23 2058.55 449.873   3
 -15  -5  23 2031.81 515.389   3
  15  -5 -23 2695.29 495.199   6
 -15   5  22 407.573 265.071   3
 -15  -5  22 599.789 303.719   3
  15  -5 -22 168.145 217.702   6
 -15  -5  22 280.593 166.522   5
 -15   5  21 2342.81 507.630   3
 -15  -5  21 1893.87 498.438   3
  15  -5 -21 2323.46 479.131   6
 -15  -5  21 1817.33 401.603   5
  15  -5 -20 6912.98 792.421   6
 -15  -5  20 8124.17 856.646   5
 -15  -5  19 4434.00 609.742   5
 -15  -5  18 4291.31 610.571   5
 -15  -5  17 2472.22 389.279   7
 -15  -5  17 2016.40 436.242   5
 -15  -5  16 199.071 151.685   7
 -15  -5  16 514.130 231.416   5
 -15  -5  15 24893.2 1185.88   7
 -15  -5  15 25131.3 1404.41   5
 -15  -5  14 5.05337 152.810   7
 -15  -5  14 44.3644 157.586   5
 -15  -5  13 430.887 153.524   7
 -15  -5  13 409.433 216.648   5
 -15  -5  12 3331.38 424.983   7
 -15  -5  12 4190.15 575.806   5
 -15  -5  11 17868.0 965.422   7
 -15  -5  11 17793.9 1165.22   5
  15  -5 -10 5854.96 458.957   7
 -15  -5  10 6051.72 691.585   5
 -15  -5   9 341.718 155.269   2
 -15   5   9 553.468 222.338   2
  15  -5  -9 649.947 170.612   7
 -15  -5   9 662.888 292.699   5
 -15  -5   8 21913.8 1143.67   2
 -15   5   8 23693.8 1182.65   2
  15  -5  -8 19715.4 883.737   7
 -15  -5   8 24215.9 1325.52   5
 -15  -5   7 13705.1 910.958   2
 -15   5   7 12838.7 877.829   2
 -15  -5   7 12093.9 945.368   5
 -15  -5   6 1382.34 303.779   2
 -15   5   6 1101.74 275.619   2
 -15  -5   6 1718.90 390.874   5
 -15  -5   5 12661.7 878.230   2
 -15   5   5 12585.9 877.629   2
 -15  -5   5 12861.1 980.660   5
 -15  -5   4 6939.53 665.436   2
 -15   5   4 5946.06 605.736   2
 -15  -5   4 5956.91 687.039   5
 -15   5   3 28298.7 1334.32   2
 -15  -5   3 27396.5 1309.75   2
  15   5  -3 27506.5 1499.53   4
 -15  -5   3 27420.6 1409.51   5
 -15  -5   2 712.769 230.007   2
 -15   5   2 1027.87 275.445   2
  15  -5  -2 862.654 104.761   4
 -15  -5   2 1056.76 277.861   5
  15   5  -2 344.344 152.188   4
 -15  -5   1 18376.5 1120.84   2
 -15   5   1 18740.7 1122.63   2
  15   5  -1 16829.1 1223.07   4
 -15  -5   1 17911.3 1157.78   5
 -15  -5   0 2470.47 441.278   2
  15   5   0 2306.94 495.983   4
 -15  -5   0 2017.29 394.740   5
 -15  -5  -1 12780.4 979.152   5
  15   5   1 12783.8 1101.73   4
 -15   5  -2 247.097 170.050   1
 -15  -5  -2 663.725 270.420   1
  15   5   2 525.529 334.611   4
 -15  -5  -2 420.295 241.890   5
 -15  -5  -3 1204.77 342.551   1
 -15   5  -3 819.500 284.520   1
  15   5   3 1481.89 427.808   4
 -15  -5  -3 1199.10 333.181   5
 -15  -5  -4 5698.90 704.413   1
 -15   5  -4 4780.22 655.303   1
 -15  -5  -4 6350.53 695.461   5
  15   5   4 4369.96 687.653   4
 -15  -5  -5 23.3475 208.190   1
 -15   5  -5-98.6780 161.935   1
  15   5   5-4.28685 251.103   4
 -15  -5  -5-1.85143 144.696   5
 -15  -5  -6 1657.47 395.990   1
 -15   5  -6 1968.34 442.811   1
  15   5   6 2674.90 580.931   4
 -15  -5  -6 2334.49 456.984   5
 -15  -5  -7 333.693 201.356   1
 -15   5  -7-134.728 176.870   1
 -15  -5  -7-202.577 218.426   5
 -15  -5  -8 35.5931 170.797   1
 -15   5  -8-63.8007 225.251   1
 -15  -5  -8 195.308 146.681   5
 -15  -5  -9 2355.94 483.970   1
 -15   5  -9 3988.07 689.250   1
 -15  -5 -10 3161.90 633.619   1
 -15   5 -10 2177.17 520.635   1
 -15  -5 -11 18983.4 1536.44   1
 -15   5 -11 20026.6 1604.46   1
 -15  -5 -12 4060.75 718.552   1
 -15   5 -12 3733.79 745.042   1
 -15  -5 -13 185.052 215.079   1
 -15   5 -13 841.841 401.462   1
 -15   7  26 1862.59 537.677   3
 -15  -7  26 1289.75 440.503   3
 -15   7  25 541.581 334.270   3
 -15  -7  25-17.9537 299.833   3
 -15   7  24-40.7590 272.381   3
 -15  -7  24 365.561 278.417   3
 -15   7  23 4136.04 677.883   3
 -15  -7  23 5233.85 785.376   3
  15  -7 -23 5324.32 759.879   6
 -15   7  22 4093.63 696.822   3
 -15  -7  22 4506.81 704.099   3
  15  -7 -22 3954.18 671.283   6
 -15  -7  22 4407.29 682.940   5
 -15   7  21 325.912 213.128   3
 -15  -7  21 459.748 295.549   3
 -15  -7  21 186.062 242.194   7
 -15  -7  21 71.8415 202.062   5
 -15  -7  20 13153.7 1085.70   7
 -15  -7  20 13965.8 1197.80   5
 -15   7  20 11349.7 1045.54   3
 -15  -7  20 11747.8 1077.95   3
 -15   7  19 12939.3 1085.62   3
 -15  -7  19 11279.8 1044.33   3
 -15  -7  19 14110.8 1111.66   7
 -15  -7  19 13006.2 1143.45   5
 -15  -7  18 21541.4 1343.13   7
 -15  -7  18 20229.0 1422.17   5
 -15  -7  17-127.030 166.115   7
 -15  -7  17 226.399 177.361   5
 -15  -7  16 4572.34 605.114   7
 -15  -7  16 3828.86 631.247   5
 -15  -7  15 538.439 260.000   7
 -15  -7  15 303.642 228.214   5
 -15  -7  14 33814.5 1596.66   7
 -15  -7  14 35923.7 1812.41   5
 -15  -7  13 6986.96 744.261   7
 -15  -7  13 6488.83 786.409   5
 -15  -7  12 326.013 231.281   7
 -15  -7  12 157.182 168.148   5
 -15  -7  11 15103.2 990.719   2
 -15   7  11 15260.9 964.560   2
 -15  -7  11 16319.2 1091.67   7
 -15  -7  11 16670.2 1222.90   5
 -15  -7  10 392.689 209.677   2
 -15   7  10 132.427 112.839   2
  15  -7 -10-29.4353 104.625   7
 -15  -7  10 283.922 286.846   5
 -15  -7   9 3321.87 475.018   2
 -15   7   9 3743.19 480.741   2
  15  -7  -9 2647.78 393.998   7
 -15  -7   9 3032.36 551.044   5
 -15  -7   8 53522.4 1807.26   2
 -15   7   8 52310.3 1770.49   2
  15  -7  -8 51244.6 1759.56   7
 -15  -7   8 56349.4 2228.18   5
 -15  -7   7 495.819 192.950   2
 -15   7   7 229.698 151.336   2
  15  -7  -7 622.149 204.180   7
 -15  -7   7 205.269 280.176   5
 -15  -7   6 3789.09 472.350   2
 -15   7   6 3335.45 442.491   2
  15  -7  -6 4101.96 514.865   7
 -15  -7   6 4424.90 634.089   5
 -15  -7   5 1756.48 360.104   2
 -15   7   5 1580.87 318.186   2
 -15  -7   5 2243.02 470.156   5
 -15  -7   4 12422.8 866.859   2
 -15   7   4 12210.6 862.211   2
 -15  -7   4 12325.6 1050.16   5
 -15  -7   3 17979.8 1057.47   2
 -15   7   3 18636.4 1063.59   2
 -15  -7   3 18195.4 1285.62   5
 -15  -7   2 100.531 146.920   2
  15   7  -2 152.269 225.775   4
 -15  -7   2 538.259 319.705   5
 -15  -7   1 293.403 177.345   5
  15   7  -1-243.965 300.320   4
 -15  -7   0 8871.07 775.886   1
 -15   7   0 8935.33 779.917   1
  15   7   0 9274.97 992.969   4
 -15  -7   0 11847.9 1019.67   5
 -15   7  -1 4517.54 563.604   1
 -15  -7  -1 5949.54 661.060   1
  15   7   1 4514.89 699.337   4
 -15  -7  -1 4603.94 663.490   5
 -15  -7  -2 3142.21 528.010   1
 -15   7  -2 2578.70 454.103   1
  15   7   2 2495.95 559.722   4
 -15  -7  -2 2046.27 436.836   5
 -15  -7  -3 10188.3 898.674   1
 -15   7  -3 11269.8 960.485   1
 -15  -7  -3 11846.3 1031.13   5
  15   7   3 11622.3 1189.50   4
 -15  -7  -4 28823.8 1571.71   1
 -15   7  -4 28190.2 1544.87   1
 -15  -7  -4 28443.6 1600.48   5
  15   7   4 31061.5 1950.85   4
 -15  -7  -5 7113.59 810.718   1
 -15   7  -5 7656.41 835.694   1
 -15  -7  -5 8878.40 912.251   5
  15   7   5 7602.36 996.187   4
 -15  -7  -6 4229.54 648.784   1
 -15   7  -6 3440.80 572.999   1
  15   7   6 2430.96 599.025   4
 -15  -7  -6 3929.66 625.468   5
 -15  -7  -7 503.891 256.940   1
 -15   7  -7 108.591 183.679   1
  15   7   7 1.94495 224.031   4
 -15  -7  -7 254.725 245.480   5
 -15  -7  -8 9131.31 986.675   1
 -15   7  -8 8423.56 967.600   1
 -15  -7  -8 10116.8 968.488   5
  15   7   8 11282.5 1269.55   4
 -15  -7  -9 4970.19 761.324   1
 -15   7  -9 4781.94 753.513   1
  15   7   9 4068.84 796.067   4
 -15  -7 -10 2786.32 607.748   1
 -15   7 -10 4016.33 728.349   1
 -15  -7 -11 6381.79 911.640   1
 -15   7 -11 5262.77 850.429   1
 -15  -7 -12 15756.0 1450.22   1
 -15  -9  23 756.713 349.648   7
 -15  -9  22 311.445 271.897   7
 -15  -9  21 2316.62 515.549   7
 -15  -9  21 2700.67 571.005   5
 -15  -9  20 3902.43 674.859   7
 -15  -9  20 4428.76 734.273   5
 -15  -9  19 4000.89 704.200   7
 -15  -9  19 4704.79 759.474   5
 -15  -9  18 8991.52 1002.96   7
 -15  -9  18 10443.9 1114.83   5
 -15  -9  17 538.817 334.843   7
 -15  -9  17 527.431 320.444   5
 -15  -9  16 1332.92 379.285   7
 -15  -9  16 1647.86 438.348   5
 -15  -9  15-12.9371 197.842   7
 -15  -9  15 152.203 239.411   5
 -15  -9  14 2241.23 475.428   7
 -15  -9  14 2497.10 548.969   5
 -15  -9  13 1788.60 414.766   7
 -15  -9  13 1769.97 452.327   5
 -15  -9  12 770.044 306.555   7
 -15  -9  12 968.950 363.006   5
 -15  -9  11 9382.02 1029.18   5
 -15  -9  10 11683.2 1148.76   5
  15  -9  -9 943.853 276.608   7
  15  -9  -8 15196.7 1125.92   7
  15  -9  -7 2814.64 514.902   7
  15  -9  -6 1049.07 322.736   7
  15  -9  -5 235.793 229.711   7
  15  -9  -4 19115.0 1326.42   7
  15  -9  -3 28663.1 1633.28   7
 -15  -9  -1 396.699 281.578   5
  15   9   1 465.278 264.913   4
 -15  -9  -2 38.2145 183.170   5
  15   9   2 403.273 260.728   4
 -15  -9  -3 610.686 321.311   5
  15   9   3-38.4322 211.803   4
  15   9   4 10232.1 1190.98   4
 -15  -9  -4 11952.3 1163.98   5
  15   9   5-20.4218 171.125   4
 -15  -9  -5 631.852 331.209   5
  15   9   6 4070.25 797.613   4
 -15  -9  -6 3082.20 605.378   5
 -15  -9  -7 934.356 343.087   5
 -15 -11  15 686.076 308.354   7
 -15 -11  14 7073.26 949.429   7
 -15 -11  13 819.222 361.302   7
  15 -11  -8 874.129 383.923   7
  15 -11  -7 129.407 210.085   7
  15 -11  -6 100.544 191.508   7
  15 -11  -5 229.558 195.708   7
  15 -11  -4 8264.95 988.311   7
  15 -11  -3 47.8920 221.992   7
  15 -11  -2 230.463 216.905   7
  15 -11  -1 248.238 259.957   7
  15 -11   0 11765.1 1254.23   7
  15 -11   1 150.456 219.294   7
 -16   0  28 5862.06 942.080   3
 -16   0  27 234.794 291.774   3
  16   0 -27-257.396 139.605   6
  16   0 -26 13369.1 1123.92   6
 -16   0  26 14204.9 1378.95   3
 -16   0  25-29.8841 236.899   3
  16   0 -25 206.968 140.605   6
 -16   0  24 10582.4 1121.09   3
  16   0 -24 11044.4 990.653   6
  16   0 -23-185.888 215.870   6
  16   0 -22 9304.77 889.281   6
  16   0 -21-50.7468 137.376   6
  16   0 -20 5102.59 641.286   6
  16   0 -19 219.250 138.477   6
  16   0 -18 1709.60 368.873   6
  16   0 -17 107.981 185.299   6
  16   0 -16 43383.2 1749.20   6
  16   0 -15-101.687 155.722   6
  16   0 -14 15667.5 1027.11   6
  16   0 -13-28.6229 142.828   6
  16   0 -12 28634.3 1348.16   6
  16   0 -11-52.9414 168.558   6
  16   0 -10 7344.32 676.408   6
  16   0  -9-8.80341 139.524   6
 -16   0   9-9.35337 100.092   4
 -16   0   8 86402.4 2312.92   2
  16   0  -8 84073.6 1086.65   7
  16   0  -8 82991.3 2210.25   6
 -16   0   8 86782.6 1981.52   4
 -16   0   7 87.5457 129.157   2
  16   0  -7 114.477 156.138   6
 -16   0   6 15110.4 980.684   2
  16   0  -6 15251.5 917.672   6
 -16   0   5 244.237 212.355   2
  16   0  -5-82.9985 121.093   6
  16   0  -5-141.252 150.161   4
 -16   0   4 82390.3 2330.67   2
  16   0  -4 82383.4 2060.71   6
  16   0  -4 84205.6 1988.92   4
 -16   0   3 148.755 139.640   2
  16   0  -3 89.9019 156.639   6
  16   0  -3-111.042 150.357   4
 -16   0   2 18677.1 1141.67   2
  16   0  -2 17348.2 924.793   6
  16   0  -2 16363.2 946.911   4
 -16   0   1-12.9245 155.711   2
  16   0  -1 182.679 153.908   6
  16   0  -1 325.994 197.998   4
 -16   0   0 116751. 2930.91   2
  16   0   0 116563. 2305.46   6
 -16   0  -1-277.134 237.452   2
  16   0   1 253.378 148.965   6
  16   0   2 63555.2 1629.23   6
  16   0   3 28.6805 73.1098   6
 -16   0  -4 11614.7 1021.02   1
  16   0   4 11633.6 665.896   6
  16   0   5 90.1753 90.7674   6
 -16   0  -5-72.6546 164.373   1
 -16   0  -6 29206.8 1689.67   1
 -16   0  -7-139.508 203.621   1
 -16   0  -8 20639.0 1503.42   1
 -16   0  -9-93.4940 206.235   1
 -16   0 -10 467.565 216.640   1
 -16   0 -11 408.186 251.075   1
 -16   0 -12 2648.86 587.528   1
 -16   0 -13-83.1557 250.225   1
 -16   2  27 5249.40 851.759   3
 -16  -2  27 3462.36 720.215   3
  16  -2 -27 5794.57 747.679   6
  16  -2 -26 17197.8 1257.02   6
 -16   2  26 16793.8 1485.15   3
 -16  -2  26 16011.1 1447.76   3
 -16   2  25-376.466 329.235   3
 -16  -2  25 71.9921 270.998   3
  16  -2 -25 0.31198 164.910   6
 -16   2  24 5906.79 846.284   3
 -16  -2  24 4293.58 708.504   3
  16  -2 -24 5908.81 727.785   6
  16  -2 -23 10271.6 946.026   6
  16  -2 -22 13340.1 1071.80   6
  16   2 -22 13752.3 1116.56   6
  16  -2 -21 1197.06 325.730   6
  16   2 -21 1395.58 382.313   6
  16   2 -20 1603.28 411.646   6
  16  -2 -20 1500.41 378.553   6
  16   2 -19 3252.48 544.763   6
  16  -2 -19 2264.33 403.346   6
  16   2 -18 1896.47 418.143   6
  16  -2 -18 1960.90 417.957   6
  16  -2 -17 1884.08 386.244   6
  16   2 -17 1889.80 405.139   6
 -16  -2  16 25148.8 821.976   7
  16   2 -16 26197.8 1391.35   6
 -16  -2  15 9192.97 478.512   7
  16   2 -15 8035.60 765.514   6
  16  -2 -15 7627.18 747.955   6
 -16  -2  14 2607.28 243.751   7
  16  -2 -14 1826.42 395.520   6
  16   2 -14 2076.99 397.846   6
  16  -2 -13 12172.8 934.836   6
  16   2 -13 11487.6 894.302   6
  16  -2 -12 499.515 231.492   6
  16   2 -12 326.291 204.571   6
  16   2 -11 677.232 229.668   6
 -16  -2  11 596.299 237.658   5
 -16   2  11 607.086 150.987   4
 -16  -2  10 41188.8 1731.69   5
  16   2 -10 41726.3 1610.95   6
 -16   2  10 46366.8 1197.73   4
 -16  -2   9 7129.35 726.798   5
  16  -2  -9 6231.25 242.591   7
  16   2  -9 6926.04 655.490   6
 -16   2   9 7759.12 480.800   4
 -16   2   8 32644.7 1429.21   2
 -16  -2   8 33153.9 1453.36   2
  16   2  -8 34892.3 996.148   7
  16   2  -8 31839.0 1369.39   6
 -16  -2   8 36948.1 1614.81   5
 -16  -2   7 38836.0 1573.78   2
 -16   2   7 37980.0 1543.89   2
  16   2  -7 38629.7 1106.76   7
 -16  -2   7 39966.7 1683.12   5
  16   2  -7 34078.0 1393.36   6
 -16  -2   6 46406.9 1734.95   2
 -16   2   6 48294.1 1766.02   2
  16   2  -6 46104.4 1266.19   7
  16   2  -6 45874.1 1590.71   6
 -16  -2   6 49342.5 1859.03   5
 -16  -2   5 5066.12 581.174   2
 -16   2   5 5345.59 599.919   2
  16   2  -5 4375.28 491.814   6
 -16  -2   5 5449.38 638.623   5
  16   2  -5 4667.75 525.771   4
 -16  -2   4 68770.1 2132.82   2
 -16   2   4 65542.9 2078.57   2
 -16  -2   4 65564.6 2131.25   5
  16   2  -4 57269.5 1721.58   6
  16  -2  -4 61282.5 1402.28   4
  16   2  -4 62493.6 1936.78   4
 -16  -2   3 48855.6 1824.75   2
 -16   2   3 51459.0 1849.12   2
 -16  -2   3 48445.9 1825.23   5
  16   2  -3 46480.9 1515.28   6
  16   2  -3 45457.8 1721.06   4
  16  -2  -3 47166.8 1306.41   4
 -16  -2   2 5181.56 625.949   2
 -16   2   2 5576.96 622.206   2
  16   2  -2 4855.04 481.670   6
 -16  -2   2 4834.58 589.951   5
  16  -2  -2 4901.45 443.839   4
  16   2  -2 5117.87 598.966   4
 -16  -2   1 11241.3 899.324   2
 -16   2   1 11430.4 907.871   2
 -16  -2   1 11203.0 869.827   5
  16   2  -1 10377.0 683.358   6
  16   2  -1 10912.7 874.820   4
 -16  -2   0 40960.4 1739.23   2
 -16   2   0 40181.8 1727.15   2
 -16  -2   0 40412.9 1660.17   5
  16   2   0 39950.7 1307.64   6
  16   2   0 41871.9 1761.74   4
 -16  -2  -1 3257.87 497.851   2
 -16   2  -1 2804.79 449.214   2
  16   2   1 3348.17 365.917   6
  16   2   1 4283.03 580.324   4
  16   2   2 4920.84 430.700   6
  16   2   3 508.166 150.867   6
 -16  -2  -4 21956.3 1390.78   1
 -16   2  -4 22720.6 1415.91   1
  16   2   4 22096.8 830.500   6
 -16  -2  -5 4037.17 609.390   1
 -16   2  -5 5365.08 715.501   1
 -16  -2  -6-175.316 262.044   1
 -16   2  -6-95.6152 221.509   1
 -16  -2  -7 15635.7 1284.20   1
 -16   2  -7 14012.9 1204.45   1
 -16  -2  -8 27633.2 1738.58   1
 -16   2  -8 24274.8 1636.42   1
 -16  -2  -9 172.988 231.584   1
 -16   2  -9 134.813 275.688   1
 -16  -2 -10 214.874 214.026   1
 -16   2 -10 109.976 244.558   1
 -16  -2 -11 232.647 273.895   1
 -16   2 -11 684.527 318.569   1
 -16  -2 -12 3633.97 716.583   1
 -16   2 -12 3641.72 728.437   1
 -16  -2 -13 1199.17 429.423   1
 -16   2 -13 1573.84 537.870   1
 -16   4  27 2052.54 552.962   3
 -16  -4  27 1341.51 355.116   3
 -16   4  26 5594.93 886.382   3
 -16  -4  26 5298.49 855.600   3
  16  -4 -26 6352.68 786.494   6
 -16  -4  25 534.444 342.923   3
 -16   4  25 143.875 310.327   3
  16  -4 -25 232.777 200.675   6
 -16   4  24 1844.81 516.207   3
 -16  -4  24 2209.22 544.208   3
  16  -4 -24 1336.21 388.385   6
 -16   4  23 373.406 261.470   3
 -16  -4  23-2.00023 249.329   3
  16  -4 -23-81.4814 138.530   6
  16  -4 -22 8642.44 888.754   6
  16  -4 -21 52.3314 155.777   6
  16  -4 -20 1309.40 370.930   6
  16  -4 -19 28619.4 1596.93   6
 -16  -4  19 28471.5 1594.70   5
 -16  -4  18 9592.25 701.385   7
  16  -4 -18 9736.18 921.804   6
 -16  -4  18 10374.0 958.820   5
 -16  -4  17 6149.35 553.087   7
 -16  -4  17 5739.57 711.614   5
 -16  -4  16 325.749 137.302   7
 -16  -4  16 425.248 210.657   5
 -16  -4  15 4182.51 452.081   7
 -16  -4  15 3932.53 563.909   5
 -16  -4  14 8157.94 598.844   7
 -16  -4  14 8063.60 812.814   5
 -16  -4  13 6460.85 531.587   7
 -16  -4  13 6587.49 722.182   5
 -16  -4  12 2149.06 406.089   5
 -16  -4  11 9361.35 830.275   5
 -16   4  11 9617.16 397.656   4
  16  -4 -10 193.245 100.782   7
 -16  -4  10 458.677 254.801   5
 -16  -4   9 563.736 131.360   2
 -16   4   9 408.340 166.995   2
  16  -4  -9 756.848 165.131   7
 -16  -4   9 596.691 274.027   5
 -16   4   8 119256. 2742.54   2
 -16  -4   8 122843. 2983.42   5
 -16  -4   7 153681. 3151.25   2
 -16   4   7 148893. 3085.94   2
 -16  -4   7 150927. 3310.63   5
 -16  -4   6 43923.6 1691.33   2
 -16   4   6 43717.6 1690.98   2
 -16  -4   6 46112.7 1825.43   5
 -16  -4   5 10628.4 842.151   2
 -16   4   5 10137.9 825.617   2
 -16  -4   5 11947.0 931.564   5
 -16  -4   4 38803.3 1610.15   2
 -16   4   4 35838.2 1536.02   2
 -16  -4   4 38969.0 1675.68   5
  16   4  -4 36693.1 1663.82   4
 -16  -4   3 38109.6 1610.67   2
 -16   4   3 40060.4 1645.00   2
  16  -4  -3 36576.0 836.491   4
 -16  -4   3 37572.6 1637.99   5
  16   4  -3 38210.4 1720.89   4
 -16  -4   2 14087.0 992.574   2
 -16   4   2 14463.8 1002.90   2
  16   4  -2 13642.1 1065.71   4
 -16  -4   2 14442.9 1023.04   5
  16  -4  -2 13815.9 598.524   4
 -16  -4   1 33811.9 1555.80   2
 -16   4   1 34870.0 1569.19   2
 -16  -4   1 34661.2 1569.53   5
  16   4  -1 34112.3 1694.27   4
 -16  -4   0 29602.8 1471.44   2
 -16   4   0 27968.5 1443.34   2
 -16  -4   0 28567.6 1447.02   5
  16   4   0 24909.6 1483.47   4
  16   4   1 3098.47 565.191   4
[truncated: 177,538 more chars]
