# Supplementary material for: Crystal structure and Hirshfeld surface analysis of poly[[tetra­aqua­(μ-1,3,4,7,8,10,12,13,16,17,19,22-dodeca­aza­tetra­cyclo­[8.8.4.13,17.18,12]tetra­cosane-5,6,14,15,20,21-hexaonato)iron(IV)dilithium] tetra­hydrate]
Source: Acta Crystallogr E Crystallogr Commun. 2023 Oct 19;79(Pt 11):1059–62. doi: 10.1107/S2056989023008587 (PMC10626965; doi:10.1107/S2056989023008587)
Supplement: Supplementary file 2 [file e-79-01059-Isup2.hkl]

data_I                                                                          
_shelx_title ' shi_4951_igfr_auto_a.res in C2/c'                                
_shelx_refln_list_code          4                                               
_shelx_F_calc_maximum      543.80                                               
_exptl_crystal_F_000      2624.00                                               
_reflns_d_resolution_high  0.7270                                               
                                                                                
loop_                                                                           
 _space_group_symop_operation_xyz                                               
 'x, y, z'                                                                      
 '-x, y, -z+1/2'                                                                
 'x+1/2, y+1/2, z'                                                              
 '-x+1/2, y+1/2, -z+1/2'                                                        
 '-x, -y, -z'                                                                   
 'x, -y, z-1/2'                                                                 
 '-x+1/2, -y+1/2, -z'                                                           
 'x+1/2, -y+1/2, z-1/2'                                                         
                                                                                
_cell_length_a    25.4076                                                       
_cell_length_b     9.9854                                                       
_cell_length_c    22.3570                                                       
_cell_angle_alpha  90.000                                                       
_cell_angle_beta  120.265                                                       
_cell_angle_gamma  90.000                                                       
                                                                                
_shelx_F_squared_multiplier     1.000                                           
                                                                                
loop_                                                                           
 _refln_index_h                                                                 
 _refln_index_k                                                                 
 _refln_index_l                                                                 
 _refln_F_squared_calc                                                          
 _refln_F_squared_meas                                                          
 _refln_F_squared_sigma                                                         
 _refln_observed_status                                                         
   2   0   0     289465.25     214352.55       754.91 o                         
   4   0   0       2352.26       2844.97        73.29 o                         
   6   0   0         48.47         61.27        21.80 o                         
   8   0   0      50265.87      51139.93       412.58 o                         
  10   0   0      48175.70      45855.16       532.26 o                         
  12   0   0         35.87          3.79        16.85 o                         
  14   0   0      52990.04      52048.54       621.05 o                         
  16   0   0      35558.94      34313.59       533.10 o                         
  18   0   0      23356.49      23650.38       389.87 o                         
  20   0   0       6548.09       7121.89       227.04 o                         
  22   0   0       1061.42       1206.96        99.64 o                         
  24   0   0       7586.30       7577.80       464.12 o                         
  26   0   0       7888.50       8005.94       502.17 o                         
   1   1   0       1830.18       1818.90        35.26 o                         
   3   1   0      10480.07       9531.16       127.44 o                         
   5   1   0       4690.28       3997.68        56.88 o                         
   7   1   0        151.99        176.83        15.42 o                         
   9   1   0      11657.33      11954.01       132.25 o                         
  11   1   0       6757.31       6831.36       128.49 o                         
  13   1   0        617.30        710.56        59.37 o                         
  15   1   0        729.94        787.78        58.40 o                         
  17   1   0       6468.40       6470.25       177.04 o                         
  19   1   0        709.04        690.80        49.88 o                         
  21   1   0        635.48        618.02        52.82 o                         
  23   1   0        548.77        505.00        48.24 o                         
  25   1   0         78.33         34.43        89.39 o                         
  27   1   0         97.01        147.48       100.72 o                         
   0   2   0     178691.22     166130.27      2206.47 o                         
   2   2   0      15797.14      16286.36       123.10 o                         
   4   2   0       3861.47       3748.08        64.66 o                         
   6   2   0        144.42        144.16        13.69 o                         
   8   2   0          0.58         14.54         7.73 o                         
  10   2   0         45.97         42.83        11.37 o                         
  12   2   0      18310.82      20432.06       236.92 o                         
  14   2   0      41389.84      39886.24       359.84 o                         
  16   2   0      12300.83      11938.73       211.46 o                         
  18   2   0      18568.02      18398.92       317.82 o                         
  20   2   0       5462.89       5703.10       160.89 o                         
  22   2   0        162.55        111.25        33.02 o                         
  24   2   0       1817.54       1944.45       164.83 o                         
  26   2   0       1175.20        946.41       192.18 o                         
  28   2   0       3054.97       3715.26       383.54 o                         
   1   3   0       1099.89        943.79        38.79 o                         
   3   3   0      29037.75      27878.96       213.05 o                         
   5   3   0         38.52        156.09        14.94 o                         
   7   3   0       4147.78       4227.12        80.23 o                         
   9   3   0      11288.64      12357.86       141.80 o                         
  11   3   0      13676.02      15786.58       204.12 o                         
  13   3   0       1495.02       1375.32        65.68 o                         
  15   3   0       2775.06       2747.18       118.35 o                         
  17   3   0       4463.39       4233.88       132.68 o                         
  19   3   0        316.68        479.41        49.20 o                         
  21   3   0        405.72        288.22        47.73 o                         
  23   3   0          3.53        120.07        72.46 o                         
  25   3   0        610.69        723.94       168.09 o                         
  27   3   0        216.32        169.23        93.71 o                         
   0   4   0     295718.59     287185.31      6223.14 o                         
   2   4   0      61520.21      60372.09       328.09 o                         
   4   4   0       1005.57       1289.93        40.81 o                         
   6   4   0       3105.00       3120.28        67.72 o                         
   8   4   0       3949.96       3988.36        85.35 o                         
  10   4   0        969.02        772.65        58.79 o                         
  12   4   0        600.80        505.26        39.18 o                         
  14   4   0       3219.11       3381.52       128.63 o                         
  16   4   0       8690.88       8205.04       231.43 o                         
  18   4   0       2028.67       1865.86       109.73 o                         
  20   4   0       2105.70       2107.62       251.41 o                         
  22   4   0        142.74         48.54        53.62 o                         
  24   4   0       1264.97       1390.00       237.33 o                         
  26   4   0       1849.76       1831.87       276.62 o                         
   1   5   0      35172.50      36768.09       321.69 o                         
   3   5   0       3137.95       3082.69        46.48 o                         
   5   5   0        934.76        792.67        61.85 o                         
   7   5   0          0.43         24.68        12.70 o                         
   9   5   0        137.72        108.88        18.25 o                         
  11   5   0       1783.60       1682.26        96.02 o                         
  13   5   0       1231.54       1228.61        77.97 o                         
  15   5   0        864.82        664.62        74.44 o                         
  17   5   0       1796.17       1691.08       166.12 o                         
  19   5   0       3827.65       3904.74       242.19 o                         
  21   5   0       2826.07       2769.20       215.63 o                         
  23   5   0         38.37        125.69        53.35 o                         
  25   5   0        137.29        102.68        75.13 o                         
   0   6   0      12864.95      13228.86       301.78 o                         
   2   6   0      26937.20      26440.40       345.04 o                         
   4   6   0       1310.61       1241.80        29.92 o                         
   6   6   0       1076.81        910.47        43.10 o                         
   8   6   0       1418.06       1370.43        65.64 o                         
  10   6   0       1287.34       1397.94       179.72 o                         
  12   6   0       1763.53       1898.14       221.15 o                         
  14   6   0       1121.05       1106.12       117.85 o                         
  16   6   0       6068.35       5959.56       389.16 o                         
  18   6   0         64.09         76.65        81.10 o                         
  20   6   0        107.87         59.96        50.17 o                         
  22   6   0        403.30        298.93        64.25 o                         
  24   6   0        398.94        429.38        70.06 o                         
  26   6   0       2167.31       2293.90       255.32 o                         
   1   7   0         35.93         53.92        28.00 o                         
   3   7   0        160.88        117.07        25.45 o                         
   5   7   0       9635.66       9746.20        89.65 o                         
   7   7   0       1173.05       1106.01        57.30 o                         
   9   7   0       5138.63       5349.37       118.71 o                         
  11   7   0        887.12        850.18        81.21 o                         
  13   7   0       4697.68       4722.38       175.55 o                         
  15   7   0       2922.50       2836.31       171.90 o                         
  17   7   0        440.79        453.52        56.64 o                         
  19   7   0        243.39        203.22        41.59 o                         
  21   7   0         14.94         18.47        32.26 o                         
  23   7   0        192.58        149.21        45.59 o                         
  25   7   0         67.23        116.82        62.78 o                         
   0   8   0          9.91        -20.69        51.47 o                         
   2   8   0       8653.77       8285.80       303.75 o                         
   4   8   0       1179.80        994.05       151.00 o                         
   6   8   0        144.36        149.98        23.38 o                         
   8   8   0        536.44        571.92        46.64 o                         
  10   8   0       1482.48       1553.29        84.87 o                         
  12   8   0       1982.14       1922.61       105.93 o                         
  14   8   0        545.97        507.95       102.61 o                         
  16   8   0         74.07         90.98        41.35 o                         
  18   8   0          5.97         -2.12        40.05 o                         
  20   8   0       1495.13       1921.62       224.09 o                         
  22   8   0         13.28        -15.11        72.00 o                         
   1   9   0       6496.19       6648.56       292.57 o                         
   3   9   0       1455.85       1634.48       147.92 o                         
   5   9   0        462.93        553.29       127.40 o                         
   7   9   0        171.94        173.03        82.23 o                         
   9   9   0       2882.81       2431.91       258.86 o                         
  17   9   0        233.10        386.68       128.19 o                         
  19   9   0       4665.27       4849.83       433.00 o                         
  21   9   0        497.24        374.09       146.54 o                         
   0  10   0       1108.57        789.26       157.66 o                         
   2  10   0         48.42         72.13        73.69 o                         
   4  10   0        626.97        521.24       130.47 o                         
   6  10   0       3035.88       3200.06       317.14 o                         
   8  10   0        429.87        504.71       129.16 o                         
  10  10   0       1722.55       1853.38       243.57 o                         
  12  10   0       1460.48       1630.82       236.39 o                         
  16  10   0       1324.30       1373.09       240.64 o                         
  18  10   0         21.48        -14.13       103.13 o                         
   1  11   0       8375.39       8509.51       374.20 o                         
   3  11   0       5982.95       5826.27       440.43 o                         
   5  11   0       3869.52       3997.31       371.74 o                         
   7  11   0        343.79        141.87       103.40 o                         
   9  11   0        692.20        704.12       165.30 o                         
  11  11   0       3244.10       3133.52       338.60 o                         
  13  11   0       7914.71       7533.43       528.28 o                         
  15  11   0       3356.69       3461.25       368.99 o                         
   0  12   0         91.81        194.91        95.47 o                         
   2  12   0          0.64        -19.84        86.57 o                         
   4  12   0          8.79         89.44        88.95 o                         
   6  12   0        338.81        395.89       133.20 o                         
   8  12   0       1785.69       1947.50       281.41 o                         
  10  12   0        537.95        371.84       127.49 o                         
 -27   1   1       3973.60       4508.18       392.04 o                         
 -25   1   1       1440.20       1627.74        99.59 o                         
 -23   1   1        717.45        584.23        50.73 o                         
 -21   1   1       1115.07        999.60        62.11 o                         
 -19   1   1         20.98         33.40        18.98 o                         
 -17   1   1       3415.82       3541.11       114.55 o                         
 -15   1   1       7092.60       6598.59       165.15 o                         
 -13   1   1       7390.65       6100.89       148.21 o                         
 -11   1   1        466.72        770.98        35.37 o                         
  -9   1   1       5547.21       6701.55        92.55 o                         
  -7   1   1       3004.65       3010.35        57.61 o                         
  -5   1   1        546.70        526.54        22.13 o                         
  -3   1   1        631.18        715.63        18.97 o                         
  -1   1   1      17155.23      15861.64       160.47 o                         
   1   1   1      73922.12      70905.21       777.86 o                         
   3   1   1        517.60        502.67        19.98 o                         
   5   1   1         48.96         72.50         9.31 o                         
   7   1   1       8184.82       8072.10        95.86 o                         
   9   1   1        920.08        883.65        36.63 o                         
  11   1   1      10152.59      10260.21       159.02 o                         
  13   1   1       5760.73       5763.04       164.73 o                         
  15   1   1       6065.87       5939.80       179.04 o                         
  17   1   1       4498.00       4403.77       166.89 o                         
  19   1   1       1019.95       1113.61        68.49 o                         
  21   1   1        984.27       1118.31        78.48 o                         
  23   1   1        231.84        234.51        50.33 o                         
  25   1   1        100.36        133.21        49.86 o                         
  27   1   1         27.51         72.32        49.49 o                         
 -30   2   1        147.00         61.08        83.78 o                         
 -28   2   1        177.98        185.91        99.51 o                         
 -26   2   1         47.72        -12.46        38.26 o                         
 -24   2   1          1.98         -6.57        36.90 o                         
 -22   2   1       3393.17       3365.20       129.51 o                         
 -20   2   1       1589.53       1672.85        86.45 o                         
 -18   2   1        176.85        180.28        28.97 o                         
 -16   2   1       3050.30       3225.89       109.49 o                         
 -14   2   1        633.17        557.24        56.64 o                         
 -12   2   1       2029.26       2660.73        86.72 o                         
 -10   2   1          4.97         77.69        12.26 o                         
  -8   2   1      10783.56      10848.50       134.32 o                         
  -6   2   1      24542.36      23814.06       227.36 o                         
  -4   2   1      30218.03      29118.67       217.76 o                         
  -2   2   1      17753.32      18003.66       104.98 o                         
   0   2   1      10197.44      10022.02       125.47 o                         
   2   2   1      15144.61      16051.33       108.51 o                         
   4   2   1       7492.48       7621.50       106.54 o                         
   6   2   1      29053.66      28533.70       218.77 o                         
   8   2   1      24216.35      24634.35       269.88 o                         
  10   2   1       9483.04      10638.09       170.65 o                         
  12   2   1      14808.24      16396.91       231.87 o                         
  14   2   1        493.51        392.23        37.77 o                         
  16   2   1       1016.87        999.33        70.74 o                         
  18   2   1       1508.15       1293.82        89.12 o                         
  20   2   1       2489.63       2193.69       147.46 o                         
  22   2   1         30.27         32.39        74.94 o                         
  24   2   1         23.44        130.46        83.60 o                         
  26   2   1         96.89        143.79        84.98 o                         
  28   2   1        790.87        410.85       135.55 o                         
 -29   3   1       1441.77       1590.12       259.08 o                         
 -27   3   1       1946.80       2200.60       295.23 o                         
 -25   3   1       1984.02       2255.00       284.52 o                         
 -23   3   1       8350.50       8868.95       249.60 o                         
 -21   3   1       6385.69       6649.13       175.20 o                         
 -19   3   1          5.66         41.69        19.10 o                         
 -17   3   1       1225.17       1134.75        68.25 o                         
 -15   3   1       8508.07       8309.11       173.22 o                         
 -13   3   1      25868.52      24136.80       261.78 o                         
 -11   3   1        192.03         54.75        19.68 o                         
  -9   3   1       6939.21       7879.18       117.33 o                         
  -7   3   1      26397.42      25646.00       198.65 o                         
  -5   3   1       6856.29       6894.10       150.32 o                         
  -3   3   1         89.11        119.24         9.84 o                         
  -1   3   1       4146.35       4140.39        71.23 o                         
   1   3   1       5463.96       6056.31        53.31 o                         
   3   3   1      83999.27      81639.66       796.02 o                         
   5   3   1      15681.09      13986.37       167.88 o                         
   7   3   1      10911.28      10619.37       130.54 o                         
   9   3   1       1225.49       1315.16        47.33 o                         
  11   3   1       2280.38       2225.65        77.26 o                         
  13   3   1      19673.44      19610.87       298.48 o                         
  15   3   1      14382.69      14674.10       278.14 o                         
  17   3   1       3011.16       2857.90       152.72 o                         
  19   3   1      15738.33      15498.77       673.90 o                         
  21   3   1       2382.74       2621.01       294.53 o                         
  23   3   1        577.68        894.92       184.25 o                         
  25   3   1       1986.57       2439.44       311.02 o                         
  27   3   1        529.23        604.00       168.37 o                         
 -26   4   1        131.67         93.51        88.32 o                         
 -24   4   1        274.12        219.52        99.96 o                         
 -22   4   1         30.03        -14.92        41.56 o                         
 -20   4   1         94.56         76.62        31.30 o                         
 -18   4   1        283.25        267.42        42.58 o                         
 -16   4   1       9416.27      10113.27       234.53 o                         
 -14   4   1       3947.44       4248.22       142.41 o                         
 -12   4   1        892.30        765.75        56.54 o                         
 -10   4   1        228.24        234.00        23.30 o                         
  -8   4   1       8466.69       7748.58       168.62 o                         
  -6   4   1       9323.25       9261.48       143.69 o                         
  -4   4   1       9698.57       9994.54        96.92 o                         
  -2   4   1       3214.76       3286.40        84.52 o                         
   0   4   1      27105.17      27187.83       244.94 o                         
   2   4   1      32062.56      32202.15       193.54 o                         
   4   4   1         10.74         36.38        10.52 o                         
   6   4   1      37294.48      36746.32       351.07 o                         
   8   4   1        166.87        237.52        27.84 o                         
  10   4   1        119.47        128.22        25.59 o                         
  12   4   1       8650.07       9231.80       187.13 o                         
  14   4   1        170.36        187.43        36.04 o                         
  16   4   1        966.77       1012.42       110.80 o                         
  18   4   1       1321.29       1300.20       157.72 o                         
  20   4   1      13130.46      13274.54       448.92 o                         
  22   4   1        198.49        296.15       104.22 o                         
  24   4   1        397.67        254.11        63.85 o                         
  26   4   1        639.80        588.15        92.14 o                         
 -25   5   1        742.62        804.59       187.64 o                         
 -23   5   1        414.61        595.36       239.30 o                         
 -21   5   1       2548.29       2867.43       261.18 o                         
 -19   5   1         94.48         93.31        33.75 o                         
 -17   5   1         20.31          3.68        25.85 o                         
 -15   5   1       5404.71       5307.30       169.74 o                         
 -13   5   1       5630.00       5236.39       155.23 o                         
 -11   5   1       3701.64       3338.46       130.36 o                         
  -9   5   1       7385.72       6394.29       163.95 o                         
  -7   5   1       5133.58       5329.78        98.51 o                         
  -5   5   1       1076.68       1106.27        40.55 o                         
  -3   5   1        404.72        433.04        23.03 o                         
  -1   5   1      41192.47      43304.89       434.72 o                         
   1   5   1      31214.76      31426.15       333.62 o                         
   3   5   1       2961.39       2738.71        46.55 o                         
   5   5   1      22377.68      20952.03       179.92 o                         
   7   5   1       1819.40       1700.10        69.04 o                         
   9   5   1       2586.76       2485.07       159.56 o                         
  11   5   1        417.37        485.71       108.04 o                         
  13   5   1      10451.64      10143.48       338.08 o                         
  15   5   1       4467.51       3760.39       215.32 o                         
  17   5   1       4970.81       4791.99       256.26 o                         
  19   5   1        419.29        458.92        87.63 o                         
  21   5   1        904.18        675.82       239.54 o                         
  23   5   1         46.50         -1.54        33.02 o                         
  25   5   1          5.17        -36.28        36.28 o                         
 -26   6   1       1036.65       1176.92       156.82 o                         
 -24   6   1        444.33        366.10       114.66 o                         
 -22   6   1       2435.78       2569.64       265.62 o                         
 -20   6   1        208.73        283.03        78.12 o                         
 -18   6   1        293.84        358.96        86.71 o                         
 -16   6   1       3067.04       2806.58       156.67 o                         
 -14   6   1       4539.47       4209.92       147.75 o                         
 -12   6   1        977.91        865.64        70.62 o                         
 -10   6   1       1997.34       1839.80        61.49 o                         
  -8   6   1       8693.63       8419.10       152.78 o                         
  -6   6   1       3404.95       3046.85       144.53 o                         
  -4   6   1       3933.13       4246.95        42.63 o                         
  -2   6   1        238.55        227.74        36.74 o                         
   0   6   1      28826.40      30229.08       380.78 o                         
   2   6   1      50037.96      49658.21       411.98 o                         
   4   6   1      19344.18      18808.76       152.74 o                         
   6   6   1      28325.20      28081.56       329.09 o                         
   8   6   1       1172.64       1112.00        51.64 o                         
  10   6   1        799.81        738.27        61.68 o                         
  12   6   1       4567.92       4296.42       164.70 o                         
  14   6   1        183.72        203.80        38.57 o                         
  16   6   1       5331.64       4979.08       177.07 o                         
  18   6   1       6219.65       5768.58       202.72 o                         
  20   6   1       8663.42       9010.87       267.74 o                         
  22   6   1       1266.46       1299.55       109.52 o                         
  24   6   1        695.97        653.60       131.62 o                         
 -25   7   1        371.40        175.31        67.36 o                         
 -23   7   1       1293.79       1526.05       119.47 o                         
 -21   7   1         26.59         86.41        42.92 o                         
 -19   7   1        389.59        237.27        74.59 o                         
 -17   7   1        235.90        109.18       155.99 o                         
 -15   7   1         15.17         27.62        79.05 o                         
 -13   7   1       7872.25       8216.29       477.79 o                         
 -11   7   1       1204.90       1272.46       183.21 o                         
  -9   7   1       1753.68       1762.09       130.64 o                         
  -7   7   1       8203.66       8357.16       164.42 o                         
  -5   7   1       8078.07       7988.79        92.12 o                         
  -3   7   1          0.84         23.43        37.26 o                         
  -1   7   1       1278.16       1184.41       108.62 o                         
   1   7   1        134.73        181.91        35.19 o                         
   3   7   1      10601.57      10022.96       272.14 o                         
   5   7   1       2416.27       2437.27        50.67 o                         
   7   7   1       2505.76       2396.90        61.53 o                         
   9   7   1      12281.90      12013.06       261.61 o                         
  11   7   1       9110.44       8974.24       227.02 o                         
  13   7   1        432.30        392.12        52.43 o                         
  15   7   1       1369.31       1455.17        94.21 o                         
  17   7   1       1107.23       1097.98        99.05 o                         
  19   7   1       9051.77       9230.58       267.61 o                         
  21   7   1       3118.67       3530.88       175.43 o                         
  23   7   1       1172.80       1125.75       120.38 o                         
  25   7   1       1121.54       1066.35       152.47 o                         
 -22   8   1       1693.00       2255.93       301.14 o                         
 -20   8   1       1381.26       1614.57       202.98 o                         
 -18   8   1        378.25        421.65        68.04 o                         
 -16   8   1       1701.51       1766.38       127.39 o                         
 -14   8   1       7617.89       8149.07       301.94 o                         
 -12   8   1       4253.68       4669.20       178.17 o                         
 -10   8   1       3620.93       3497.27       135.14 o                         
  -8   8   1      11831.87      12042.71       357.97 o                         
  -6   8   1       1561.22       1436.06       184.55 o                         
  -4   8   1        130.82        270.87        79.57 o                         
  -2   8   1       1367.92       1301.71       199.47 o                         
   0   8   1      10937.29      10179.75       337.07 o                         
   2   8   1       9600.97       9121.68       321.54 o                         
   4   8   1      16875.39      16011.79       798.14 o                         
   6   8   1      12720.78      12932.61       176.69 o                         
   8   8   1        141.26         84.65        29.39 o                         
  10   8   1       4615.98       4589.11       151.93 o                         
  12   8   1       1112.23       1134.26        85.55 o                         
  14   8   1        679.06        746.96        94.07 o                         
  16   8   1       5268.25       5498.63       260.03 o                         
  18   8   1       1283.92       1548.34       151.52 o                         
  20   8   1       4688.68       4813.61       305.70 o                         
  22   8   1       1906.52       2188.21       298.73 o                         
 -21   9   1       3705.59       4327.84       419.10 o                         
 -19   9   1       1332.75       1361.67       225.65 o                         
 -17   9   1        313.90        383.40       122.84 o                         
 -11   9   1        985.31        981.25       171.20 o                         
  -9   9   1       1013.55        952.66       170.83 o                         
  -7   9   1       2505.76       2903.25       278.41 o                         
  -5   9   1       1530.97       1663.95       210.65 o                         
  -3   9   1       1392.88       1352.48       133.42 o                         
  -1   9   1        157.77        167.84        59.13 o                         
   1   9   1       2260.78       2172.01       235.90 o                         
   3   9   1        265.10        142.53        61.35 o                         
   5   9   1         14.62         45.18        64.24 o                         
   7   9   1        625.36        452.13       123.16 o                         
  11   9   1       2932.21       2916.98       309.07 o                         
  13   9   1       3443.09       3337.54       346.20 o                         
  15   9   1         72.42        127.10        56.76 o                         
  17   9   1        583.89        544.97       107.53 o                         
  19   9   1       1007.31       1312.94       236.82 o                         
 -18  10   1        355.37        186.63        82.58 o                         
 -16  10   1         31.49        -42.68        98.55 o                         
 -14  10   1        111.08         92.24        60.47 o                         
 -12  10   1         58.56        111.61        73.69 o                         
 -10  10   1        637.85        570.56       137.75 o                         
  -8  10   1       1894.08       1750.39       234.04 o                         
  -6  10   1       6312.81       5407.95       402.44 o                         
  -4  10   1        134.27         61.14        51.11 o                         
  -2  10   1       1816.27       1776.61       160.27 o                         
   0  10   1        131.94        191.15        63.16 o                         
   2  10   1       1561.37       1708.27       231.13 o                         
   4  10   1       3155.34       3048.11       306.52 o                         
   6  10   1       7971.42       8601.69       510.77 o                         
   8  10   1       2587.79       2525.74       284.02 o                         
  10  10   1        399.28        278.92        90.88 o                         
  16  10   1         16.82         28.08        74.55 o                         
 -17  11   1        367.87        376.28       133.70 o                         
 -15  11   1         69.28         73.03        76.48 o                         
 -13  11   1         36.49         -2.65        52.09 o                         
 -11  11   1        445.76        310.70       107.99 o                         
  -9  11   1          0.50         16.31        65.36 o                         
  -7  11   1          0.21        -39.55        76.32 o                         
  -5  11   1         46.59        102.66        73.31 o                         
  -3  11   1        998.94        832.23       166.41 o                         
  -1  11   1        241.90        179.41        69.68 o                         
   1  11   1         22.01        -15.64        69.56 o                         
   3  11   1         24.53         57.21        94.06 o                         
   5  11   1        116.52        103.35        79.23 o                         
   7  11   1         97.38         29.72        84.19 o                         
   9  11   1       2176.26       2616.38       312.03 o                         
  11  11   1          0.24         83.13       104.90 o                         
  13  11   1         94.37         35.47        66.18 o                         
  15  11   1        190.77         44.26        64.52 o                         
 -12  12   1       1005.51        784.73       179.65 o                         
 -10  12   1       1997.65       2026.22       283.69 o                         
  -8  12   1       4815.88       4965.01       439.57 o                         
  -6  12   1       1909.36       1593.22       254.87 o                         
  -4  12   1        113.60       -124.20       124.20 o                         
  -2  12   1        918.76        948.51       205.07 o                         
   0  12   1       7573.02       7037.12       512.95 o                         
   2  12   1       2294.32       2193.08       283.95 o                         
   4  12   1       3052.70       2845.49       331.82 o                         
   6  12   1       2367.61       2504.84       322.30 o                         
   8  12   1        558.70        730.87       179.57 o                         
 -28   0   2         65.94        -70.73       108.72 o                         
 -26   0   2      10641.19      11775.50       336.63 o                         
 -24   0   2       1278.53       1074.46        97.19 o                         
 -22   0   2       3376.76       2728.57       146.42 o                         
 -20   0   2      10368.09      11159.68       331.48 o                         
 -18   0   2      23780.37      24245.76       388.84 o                         
 -16   0   2       5442.52       5109.72       168.41 o                         
 -14   0   2       1020.34       1145.03        74.08 o                         
 -12   0   2      16061.79      16149.75       225.00 o                         
 -10   0   2     215024.23     205456.81       849.58 o                         
  -8   0   2     119901.30     116330.34       726.09 o                         
  -6   0   2      16509.21      15711.48       150.35 o                         
  -4   0   2      41900.85      39468.32       423.05 o                         
  -2   0   2      36315.46      30071.47       477.78 o                         
   0   0   2          1.63         57.10         7.27 o                         
   2   0   2      11023.67      11463.37       225.78 o                         
   4   0   2      22038.38      20833.13       389.25 o                         
   6   0   2      96717.07      97824.11      3360.31 o                         
   8   0   2     112188.44     109766.30       741.94 o                         
  10   0   2       8665.00       8501.46       380.90 o                         
  12   0   2       8781.30       8380.03       187.38 o                         
  14   0   2       8861.71       8600.34       370.60 o                         
  16   0   2      18380.19      18697.72       479.31 o                         
  18   0   2       1174.16       1109.29       125.38 o                         
  20   0   2         81.28         55.46        46.94 o                         
  22   0   2       3518.14       4051.47       341.04 o                         
  24   0   2        261.64        218.28        83.82 o                         
  26   0   2       1659.68       1658.30       177.15 o                         
 -29   1   2          1.94        -56.37        68.92 o                         
 -27   1   2        269.92        332.37       125.77 o                         
 -25   1   2        182.29        147.28        28.73 o                         
 -23   1   2        112.82        115.91        25.68 o                         
 -21   1   2          1.22         -8.04        20.64 o                         
 -19   1   2       3619.50       3741.80       112.29 o                         
 -17   1   2        513.57        514.27        44.19 o                         
 -15   1   2         70.85         44.06        15.91 o                         
 -13   1   2       2732.33       3135.70        90.80 o                         
 -11   1   2       5760.27       5861.12        87.43 o                         
  -9   1   2      17234.98      16631.37       131.27 o                         
  -7   1   2       7599.78       7169.56        73.26 o                         
  -5   1   2        163.61        191.98        10.59 o                         
  -3   1   2        989.00        783.35        28.08 o                         
  -1   1   2        794.70        743.77        21.59 o                         
   1   1   2      14803.11      14121.17       136.91 o                         
   3   1   2      31677.40      32096.03       212.66 o                         
   5   1   2       8845.15       9273.23       108.21 o                         
   7   1   2         86.00         62.78        11.68 o                         
   9   1   2       1120.78       1374.38        45.36 o                         
  11   1   2        104.97         47.03        13.22 o                         
  13   1   2       1186.19       1479.63        88.91 o                         
  15   1   2         76.18         88.29        27.76 o                         
  17   1   2       1326.57       1423.37       134.08 o                         
  19   1   2       1905.61       1958.09       124.18 o                         
  21   1   2        435.55        350.69        88.24 o                         
  23   1   2         41.87         14.91        38.51 o                         
  25   1   2         43.69         49.17        53.87 o                         
  27   1   2         21.31         85.75        58.01 o                         
 -30   2   2          1.71        114.79       103.19 o                         
 -28   2   2        162.50        215.50       108.66 o                         
 -26   2   2       1595.19       1761.17       121.73 o                         
 -24   2   2       4025.64       3948.16       148.03 o                         
 -22   2   2       4869.59       5095.36       156.41 o                         
 -20   2   2      14770.67      14419.16       248.60 o                         
 -18   2   2      21183.24      21043.71       281.35 o                         
 -16   2   2       1482.12       1484.33        65.49 o                         
 -14   2   2       1718.92       1470.34        59.75 o                         
 -12   2   2       8799.77       8171.89       117.36 o                         
 -10   2   2        464.14        673.16        31.27 o                         
  -8   2   2      34540.00      32851.77       519.20 o                         
  -6   2   2      27184.68      25624.09       245.31 o                         
  -4   2   2       1349.89       1478.56        47.11 o                         
  -2   2   2     110934.48     108265.38       822.22 o                         
   0   2   2      60104.81      63766.45       199.21 o                         
   2   2   2      44800.90      44764.66       257.12 o                         
   4   2   2        199.22        217.16        29.24 o                         
   6   2   2      42585.69      43892.62       315.01 o                         
   8   2   2      21917.75      21410.44       216.92 o                         
  10   2   2       3705.36       3145.44       103.20 o                         
  12   2   2       5256.71       5101.90       188.55 o                         
  14   2   2        927.95        883.50        73.86 o                         
  16   2   2       1635.70       1447.69       126.71 o                         
  18   2   2       2328.31       2113.93       164.10 o                         
  20   2   2       7954.45       7780.59       482.28 o                         
  22   2   2       6291.83       6331.81       285.46 o                         
  24   2   2       5685.52       6206.39       278.04 o                         
  26   2   2       2410.61       2488.01       185.48 o                         
  28   2   2        307.70        310.59       129.37 o                         
 -29   3   2         19.16        -95.00       101.75 o                         
 -27   3   2        307.76        172.79        98.37 o                         
 -25   3   2        249.15        242.75        72.73 o                         
 -23   3   2       2997.49       3134.38       147.23 o                         
 -21   3   2       2111.71       2282.06       119.54 o                         
 -19   3   2       3308.63       3417.20       107.92 o                         
 -17   3   2       1978.89       2189.44        81.40 o                         
 -15   3   2      14505.39      15028.13       195.04 o                         
 -13   3   2        140.19         87.78        19.10 o                         
 -11   3   2       1250.89       2004.70        72.92 o                         
  -9   3   2        492.64        602.10        34.10 o                         
  -7   3   2        138.49         40.91         9.91 o                         
  -5   3   2      15550.62      16215.68       151.91 o                         
  -3   3   2       5061.38       4917.60        84.44 o                         
  -1   3   2        451.33        487.84        12.66 o                         
   1   3   2       3284.12       3146.89        49.63 o                         
   3   3   2          2.92          1.67         8.87 o                         
   5   3   2      35441.14      35627.96       269.77 o                         
   7   3   2       1801.73       1741.14        71.75 o                         
   9   3   2       5673.31       7119.04       137.93 o                         
  11   3   2       4985.27       5871.16       172.99 o                         
  13   3   2        146.70        117.62        50.94 o                         
  15   3   2        263.07        490.46        76.63 o                         
  17   3   2        154.51        168.84        58.42 o                         
  19   3   2        413.71        257.24        92.07 o                         
  21   3   2        299.49        240.60       102.95 o                         
  23   3   2         35.29         36.54        54.75 o                         
  25   3   2        406.96        382.88       109.29 o                         
 -28   4   2        283.86        492.86       141.14 o                         
 -26   4   2       1216.45       1127.95       213.74 o                         
 -24   4   2        129.12        230.44        57.90 o                         
 -22   4   2        240.72        415.96        58.15 o                         
 -20   4   2       2459.42       2901.40       141.37 o                         
 -18   4   2       4496.48       4530.67       129.88 o                         
 -16   4   2       3934.55       4127.05       114.20 o                         
 -14   4   2       2441.95       2510.47        79.87 o                         
 -12   4   2         36.43         34.99        19.74 o                         
 -10   4   2      22643.39      22086.46       457.75 o                         
  -8   4   2      11914.67      12223.68       249.27 o                         
  -6   4   2        651.99        400.20        25.59 o                         
  -4   4   2      17941.14      19318.39       220.21 o                         
  -2   4   2      37081.10      36692.51       160.83 o                         
   0   4   2       5631.50       5875.20        96.01 o                         
   2   4   2       8236.64       9462.28       101.95 o                         
   4   4   2       5873.24       6349.46        96.65 o                         
   6   4   2      20701.97      19799.41       200.68 o                         
   8   4   2       5525.84       5232.23       112.08 o                         
  10   4   2       8591.85       8048.15       233.69 o                         
  12   4   2      16211.58      16658.50       282.79 o                         
  14   4   2        337.97        333.24        43.62 o                         
  16   4   2       1187.97       1038.05       115.33 o                         
  18   4   2          9.63         57.36        50.00 o                         
  20   4   2        190.53        208.96        46.99 o                         
  22   4   2       2814.47       2957.11       187.61 o                         
  24   4   2       1683.52       1719.80       210.28 o                         
 -27   5   2         28.21        -53.60        83.06 o                         
 -25   5   2        231.95        521.57       159.43 o                         
 -23   5   2        124.13        143.24        49.89 o                         
 -21   5   2        141.75        279.99        52.83 o                         
 -19   5   2        444.28        423.26        54.66 o                         
 -17   5   2        156.81        172.11        36.19 o                         
 -15   5   2        276.14        238.25        31.78 o                         
 -13   5   2       4797.30       4563.02       143.00 o                         
 -11   5   2       5589.15       5151.23       160.09 o                         
  -9   5   2       8957.29       8266.90       232.34 o                         
  -7   5   2       1528.45       1186.52        67.67 o                         
  -5   5   2        161.57        311.08        24.11 o                         
  -3   5   2        630.84        702.16        18.69 o                         
  -1   5   2       4537.07       4079.22       106.94 o                         
   1   5   2      11475.43      12137.97       170.68 o                         
   3   5   2        434.78        390.30        17.86 o                         
   5   5   2       2060.10       1969.95        53.18 o                         
   7   5   2       9112.75       9148.20       146.25 o                         
   9   5   2      10587.22      10676.91       157.31 o                         
  11   5   2       4887.67       5251.98       143.99 o                         
  13   5   2         47.78         38.98        26.41 o                         
  15   5   2        163.57        127.11        34.14 o                         
  17   5   2        116.75         94.02        31.32 o                         
  19   5   2        416.88        462.58        61.59 o                         
  21   5   2         55.69         60.98        65.44 o                         
  23   5   2         18.13         37.08        41.09 o                         
  25   5   2         47.32         52.13        55.25 o                         
 -26   6   2        512.27        601.28       159.84 o                         
 -24   6   2        615.78        571.21       106.44 o                         
 -22   6   2       2295.76       2592.31       380.40 o                         
 -20   6   2       2455.13       2474.99       135.21 o                         
 -18   6   2       1584.24       1557.50       112.86 o                         
 -16   6   2         69.97         79.17        29.36 o                         
 -14   6   2       3549.60       3655.16       136.58 o                         
 -12   6   2       1292.24       1241.95        84.59 o                         
 -10   6   2       9171.51       9018.66       260.74 o                         
  -8   6   2      10189.80       9773.10       282.80 o                         
  -6   6   2      10634.27      10586.60       203.18 o                         
  -4   6   2      21703.05      22433.64       205.94 o                         
  -2   6   2       1157.16        825.47        65.90 o                         
   0   6   2         35.49         28.66        24.42 o                         
   2   6   2       8475.24       9297.13       175.49 o                         
   4   6   2       2034.94       1644.46        39.41 o                         
   6   6   2      17641.09      16618.01       150.94 o                         
   8   6   2       4637.27       4270.58       106.01 o                         
  10   6   2        427.45        370.70        48.57 o                         
  12   6   2       5873.36       5594.11       262.80 o                         
  14   6   2         19.70         95.70        32.75 o                         
  16   6   2       1901.09       1698.52       121.37 o                         
  18   6   2         67.56         74.00        43.42 o                         
  20   6   2          9.42          2.17        35.59 o                         
  22   6   2        304.08        360.02        61.91 o                         
  24   6   2        229.55        255.32        63.67 o                         
 -25   7   2         73.95         38.45       105.09 o                         
 -23   7   2       2234.17       2092.68       253.38 o                         
 -21   7   2       5105.93       5330.71       312.83 o                         
 -19   7   2        830.73        781.82       116.08 o                         
 -17   7   2         25.84         47.81        45.77 o                         
 -15   7   2         33.26         62.31        34.48 o                         
 -13   7   2         42.40        -27.14        36.46 o                         
 -11   7   2       4760.89       4669.72       244.02 o                         
  -7   7   2         47.90         12.04        47.77 o                         
  -5   7   2       4030.30       3829.74        61.24 o                         
  -3   7   2       2455.55       2457.27       152.28 o                         
  -1   7   2      11646.93      11610.86       329.99 o                         
   1   7   2       4019.13       4113.63       152.84 o                         
   3   7   2        438.37        434.37        22.36 o                         
   5   7   2      12463.78      12047.86       187.26 o                         
   7   7   2       6003.18       6027.49        95.00 o                         
   9   7   2        420.96        264.32        33.34 o                         
  11   7   2       1807.94       1783.81       104.60 o                         
  13   7   2       5784.86       5792.09       205.42 o                         
  15   7   2        602.30        758.52        71.63 o                         
  17   7   2          2.00         -9.75        33.43 o                         
  19   7   2        330.17        197.51        43.15 o                         
  21   7   2       1366.17       1219.82       119.63 o                         
  23   7   2       1041.61        917.61       136.84 o                         
 -22   8   2        862.43        806.53       190.15 o                         
 -20   8   2        158.34        168.46        98.45 o                         
 -18   8   2         19.13         82.27        90.61 o                         
 -16   8   2       1021.37       1053.03       186.35 o                         
 -12   8   2       1862.45       1664.13       146.06 o                         
 -10   8   2       2869.80       3106.02       111.72 o                         
  -8   8   2       8888.09       8606.81       125.04 o                         
  -6   8   2      11856.01      11557.05       372.86 o                         
  -4   8   2        576.53        641.51        85.85 o                         
  -2   8   2       1329.14       1388.27       125.62 o                         
   0   8   2        312.22        242.51        52.10 o                         
   2   8   2          1.04         -2.99        51.64 o                         
   4   8   2         93.85         -4.24        24.21 o                         
   6   8   2         40.78         62.59        18.87 o                         
   8   8   2       1303.37       1379.43        77.13 o                         
  10   8   2      12845.51      12547.94       259.90 o                         
  12   8   2       4308.22       4044.36       425.06 o                         
  14   8   2        102.44        127.20        55.01 o                         
  16   8   2        216.87        244.53        59.60 o                         
  18   8   2       1266.51       1067.43       145.47 o                         
  20   8   2       1440.26       1765.72       263.61 o                         
  22   8   2         77.09         -0.28        74.60 o                         
 -21   9   2       7649.51       9094.08       605.91 o                         
 -19   9   2       4040.35       4376.85       402.93 o                         
 -17   9   2         14.96        -56.89        84.45 o                         
 -13   9   2       2871.32       2674.79       270.85 o                         
 -11   9   2       5461.00       5453.29       385.96 o                         
  -9   9   2       1756.06       1721.91       215.28 o                         
  -7   9   2       3494.35       3473.05       298.84 o                         
  -5   9   2       1570.09       1647.97       150.59 o                         
  -3   9   2       2577.41       2458.36       179.01 o                         
  -1   9   2       8234.83       7837.90       402.52 o                         
   1   9   2        190.44        159.66        64.99 o                         
   3   9   2       1621.87       1583.37       209.12 o                         
   5   9   2      19152.93      18611.08       707.34 o                         
   7   9   2      10566.52      10794.63       538.68 o                         
   9   9   2       4752.44       4524.89       366.05 o                         
  11   9   2       2883.59       3075.00       317.61 o                         
  13   9   2       2986.14       3197.15       338.38 o                         
  15   9   2          8.77         55.56        53.70 o                         
  17   9   2          3.17        -30.93        52.91 o                         
  19   9   2       1890.93       2165.67       291.15 o                         
 -18  10   2        797.52        669.08       164.58 o                         
 -16  10   2       1510.69       1465.80       166.45 o                         
 -14  10   2        100.23         34.98        55.00 o                         
 -12  10   2       2591.52       2939.63       304.16 o                         
 -10  10   2        278.74        239.24       103.15 o                         
  -8  10   2        364.64        375.81       108.90 o                         
  -6  10   2        328.44        277.21       115.82 o                         
  -4  10   2        874.97        904.66       117.34 o                         
  -2  10   2         91.07         27.12        58.54 o                         
   0  10   2        473.40        613.18       146.69 o                         
   2  10   2        109.80         58.99        68.91 o                         
   4  10   2        106.27        217.95        73.00 o                         
   6  10   2       1454.93       1315.87       211.65 o                         
   8  10   2        294.08        162.20        81.41 o                         
  14  10   2         96.05         -6.34        52.62 o                         
  16  10   2         58.66         43.52        73.74 o                         
 -19  11   2       1313.18       1493.46       249.89 o                         
 -17  11   2        328.65        383.60       123.78 o                         
 -15  11   2          1.30         67.80        63.81 o                         
 -13  11   2       1792.40       1811.52       261.30 o                         
 -11  11   2       1066.89        844.60       169.80 o                         
  -9  11   2       2933.10       2874.41       316.39 o                         
  -7  11   2       7948.41       8179.19       519.45 o                         
  -5  11   2       7201.65       7585.62       501.72 o                         
  -3  11   2       1265.80       1189.34       146.20 o                         
  -1  11   2       3372.38       3100.24       323.04 o                         
   1  11   2        220.36        356.19       125.34 o                         
   3  11   2       9795.49       9185.73       560.90 o                         
   5  11   2      15273.24      14573.44       713.81 o                         
   7  11   2      12496.08      12932.53       673.97 o                         
   9  11   2       2076.40       2395.95       299.79 o                         
  11  11   2        264.31        259.20       119.94 o                         
 -12  12   2         11.89        -30.30        67.44 o                         
 -10  12   2         88.98        151.93        86.89 o                         
  -8  12   2       1045.99        896.67       189.34 o                         
  -6  12   2        518.82        489.50       132.41 o                         
  -4  12   2         18.92        -15.45        79.59 o                         
  -2  12   2          5.17        -64.11        93.79 o                         
   0  12   2          3.30         80.16        93.87 o                         
   2  12   2         16.59        -93.59        93.89 o                         
   4  12   2        186.67        124.78        91.75 o                         
   6  12   2       2671.79       3338.39       361.98 o                         
   8  12   2          0.20         20.65        68.39 o                         
 -29   1   3        814.90        810.66       124.99 o                         
 -27   1   3        865.52        975.93        89.54 o                         
 -25   1   3         12.08         19.62        22.97 o                         
 -23   1   3        479.71        390.73        40.54 o                         
 -21   1   3         23.06         -9.29        21.57 o                         
 -19   1   3       8676.03       8642.38       168.95 o                         
 -17   1   3      20276.38      20336.92       266.15 o                         
 -15   1   3        174.83         90.60        18.13 o                         
 -13   1   3        172.20        154.47        21.89 o                         
 -11   1   3        325.51        313.51        22.61 o                         
  -9   1   3       5798.70       6036.42        85.46 o                         
  -7   1   3       6742.92       7293.24        73.10 o                         
  -5   1   3        841.56       1069.09        29.12 o                         
  -3   1   3     105402.56     101034.13       550.80 o                         
  -1   1   3      83745.62      83714.93       534.31 o                         
   1   1   3      40961.47      42482.09       226.59 o                         
   3   1   3         12.17         36.95        17.48 o                         
   5   1   3         96.96         78.43        16.42 o                         
   7   1   3        850.68        684.29        35.13 o                         
   9   1   3      16340.41      16844.96       324.04 o                         
  11   1   3      35437.66      35289.61      1174.43 o                         
  13   1   3       7740.93       7375.68       247.11 o                         
  15   1   3      10486.84      10603.08       325.97 o                         
  17   1   3      13429.42      12548.25       381.28 o                         
  19   1   3       2666.84       2611.27       137.03 o                         
  21   1   3          4.60        -31.87        51.77 o                         
  23   1   3       2071.54       2277.03       167.15 o                         
  25   1   3       5053.47       5314.81       266.82 o                         
  27   1   3        120.66         75.68        60.15 o                         
 -30   2   3        958.44        943.30       200.61 o                         
 -28   2   3        867.47        913.84        92.50 o                         
 -26   2   3         23.84          8.55        26.80 o                         
 -24   2   3         26.95         51.98        29.37 o                         
 -22   2   3        491.16        518.66        57.59 o                         
 -20   2   3       1170.35       1091.88        88.81 o                         
 -18   2   3        214.69        200.82        32.92 o                         
 -16   2   3      14439.75      14062.05       211.72 o                         
 -14   2   3       8895.28       9879.14       151.13 o                         
 -12   2   3      35886.01      38474.69       412.22 o                         
 -10   2   3        218.09        259.88        18.75 o                         
  -8   2   3         88.80        164.29        15.21 o                         
  -6   2   3       8254.30       8645.74       151.49 o                         
  -4   2   3      64411.28      64671.09       689.25 o                         
  -2   2   3       4543.85       4311.12        57.56 o                         
   0   2   3      14899.84      15400.53        89.04 o                         
   2   2   3       1083.98       1406.76        37.11 o                         
   4   2   3      11908.79      12314.82       124.07 o                         
   6   2   3      20549.46      21993.66       224.31 o                         
   8   2   3      11247.89      12389.50       219.57 o                         
  10   2   3      10528.94      11954.85       373.53 o                         
  12   2   3       5064.26       4509.77       148.54 o                         
  14   2   3         17.20         35.53        17.35 o                         
  16   2   3        101.98        149.50        44.38 o                         
  18   2   3         65.99         84.93        36.60 o                         
  20   2   3         40.15         25.06        54.49 o                         
  22   2   3         13.82        -24.92        38.22 o                         
  24   2   3        846.61        763.71       103.21 o                         
  26   2   3        302.18        399.36       148.75 o                         
 -29   3   3        338.75        320.86       119.69 o                         
 -27   3   3         83.30         12.37        37.19 o                         
 -25   3   3        608.70        595.12        70.39 o                         
 -23   3   3       7912.46       7847.06       233.39 o                         
 -21   3   3      12719.00      11859.82       225.21 o                         
 -19   3   3       6700.57       6428.77       145.62 o                         
 -17   3   3      15631.12      15638.47       221.94 o                         
 -15   3   3      10603.67      10291.85       157.47 o                         
 -13   3   3       6423.53       7407.97       120.12 o                         
 -11   3   3      18847.95      19659.84       154.82 o                         
  -9   3   3       5427.72       5542.71        93.91 o                         
  -7   3   3      71650.11      71397.39       675.71 o                         
  -5   3   3        151.76         69.96        28.79 o                         
  -3   3   3       2995.56       2730.96        64.74 o                         
  -1   3   3      26721.39      25226.95       143.52 o                         
   1   3   3       4284.25       4617.14        58.47 o                         
   3   3   3      16559.99      18286.99       144.56 o                         
   5   3   3      19569.37      19575.77       212.70 o                         
   7   3   3       3948.10       3869.25        86.66 o                         
   9   3   3      23947.69      23236.34       246.50 o                         
  11   3   3      18639.81      18142.77       373.26 o                         
  13   3   3       4969.22       4830.38       280.23 o                         
  15   3   3      11851.22      12387.64       487.98 o                         
  17   3   3          9.50         11.28        26.79 o                         
  19   3   3        136.47        204.20        48.69 o                         
  21   3   3       1010.65        942.74       106.87 o                         
  23   3   3       3719.06       3957.93       301.75 o                         
  25   3   3       5936.21       6255.55       382.74 o                         
 -28   4   3        949.16        810.70       133.26 o                         
 -26   4   3         26.46        -46.39        46.39 o                         
 -24   4   3        409.07        507.05        75.99 o                         
 -22   4   3        773.62        512.17        65.54 o                         
 -20   4   3       2910.59       2632.40       133.78 o                         
 -18   4   3        783.96        851.61        54.99 o                         
 -16   4   3      11547.76      11056.04       172.92 o                         
 -14   4   3       6075.90       5700.74       105.72 o                         
 -12   4   3       1420.20       1358.12        74.13 o                         
 -10   4   3       3934.00       3868.42       128.91 o                         
  -8   4   3        449.85        550.43        38.26 o                         
  -6   4   3      18602.11      18183.79       334.04 o                         
  -4   4   3      19996.62      20642.10       145.55 o                         
  -2   4   3      70828.34      71082.80       290.45 o                         
   0   4   3      10000.89      10045.78        90.64 o                         
   2   4   3      82180.89      86079.61       336.50 o                         
   4   4   3      23942.52      24792.53       221.05 o                         
   6   4   3        365.71        299.86        28.87 o                         
   8   4   3       8438.25       8823.13       211.42 o                         
  10   4   3       7064.28       7555.57       154.99 o                         
  12   4   3      16991.01      17339.80       314.21 o                         
  14   4   3       3074.88       3015.45       128.94 o                         
  16   4   3       1389.87       1411.24        92.86 o                         
  18   4   3       3017.08       3040.47       147.35 o                         
  20   4   3       1109.77       1220.11       106.90 o                         
  22   4   3       3413.74       3389.96       205.39 o                         
  24   4   3         48.50         67.68        49.01 o                         
 -27   5   3         77.51        -44.43       110.44 o                         
 -25   5   3          6.41          7.87        41.47 o                         
 -23   5   3        356.05        382.23        59.30 o                         
 -21   5   3       3634.37       3614.06       164.03 o                         
 -19   5   3       1885.38       1863.01       111.10 o                         
 -17   5   3       1579.30       1393.51        91.06 o                         
 -15   5   3       7951.87       8141.35       203.37 o                         
 -13   5   3       1899.48       2103.05        97.14 o                         
 -11   5   3        449.78        354.48        43.38 o                         
  -9   5   3         92.56        104.05        25.27 o                         
  -7   5   3       1514.63       1175.60        59.33 o                         
  -5   5   3      17662.41      17157.36       133.90 o                         
  -3   5   3      37951.10      40231.77       283.25 o                         
  -1   5   3      42263.28      42433.23       406.16 o                         
   1   5   3      11396.18      11448.19       107.22 o                         
   3   5   3       1660.21       1951.91        44.84 o                         
   5   5   3         51.93         93.83        16.77 o                         
   7   5   3      34373.40      34756.54       320.38 o                         
   9   5   3       4893.69       4630.96       128.65 o                         
  11   5   3       5546.37       5248.43       200.93 o                         
  13   5   3      18613.68      18752.12       259.14 o                         
  15   5   3        359.27        340.51        49.48 o                         
  17   5   3       2770.87       2736.46       137.64 o                         
  19   5   3       2182.22       2036.75       138.01 o                         
  21   5   3        493.96        618.09        73.73 o                         
  23   5   3       4265.01       4027.77       231.24 o                         
 -26   6   3         14.51        -66.59       108.86 o                         
 -24   6   3        843.31        898.82       108.25 o                         
 -22   6   3         90.24         47.96        31.76 o                         
 -20   6   3       3350.32       3720.10       163.79 o                         
 -18   6   3       7073.71       7029.76       211.76 o                         
 -16   6   3      15798.63      15456.78       295.34 o                         
 -14   6   3       4861.40       4968.04       199.36 o                         
 -12   6   3       4770.13       4679.99       181.11 o                         
 -10   6   3       9093.29       8466.11       218.15 o                         
  -8   6   3      12164.14      11874.22       197.78 o                         
  -6   6   3       1341.77       1082.80        35.95 o                         
  -4   6   3        159.76        230.57        10.94 o                         
  -2   6   3       2468.85       2037.25        96.44 o                         
   0   6   3       8983.48       8571.54       157.81 o                         
   2   6   3      18494.79      18450.28       215.33 o                         
   4   6   3       8509.58       8930.13       102.14 o                         
   6   6   3        133.79        154.43        16.30 o                         
   8   6   3      19754.73      19271.87       194.89 o                         
  10   6   3       2049.31       2047.10       111.35 o                         
  12   6   3       6382.10       6171.01       237.96 o                         
  14   6   3        138.53        123.22        51.80 o                         
  16   6   3        226.25        215.56        42.10 o                         
  18   6   3          2.78        -16.43        29.02 o                         
  20   6   3          0.68        -11.06        42.48 o                         
  22   6   3         86.52         51.87        57.90 o                         
  24   6   3        190.42         80.58        80.83 o                         
 -25   7   3         88.38        188.52       120.95 o                         
 -23   7   3       1137.57        817.34       177.06 o                         
 -21   7   3       3784.97       3495.41       277.32 o                         
 -19   7   3        336.34        278.99        52.83 o                         
 -17   7   3       5161.25       5400.64       204.81 o                         
 -15   7   3       5475.54       5378.68       190.57 o                         
 -13   7   3       7226.41       7209.24       232.55 o                         
 -11   7   3      20898.41      19956.28       346.64 o                         
  -9   7   3        183.85        176.70        26.09 o                         
  -7   7   3      10979.50      10513.11       114.28 o                         
  -5   7   3       1198.30       1035.95        98.64 o                         
  -3   7   3         19.28         40.06        33.70 o                         
  -1   7   3      17316.61      16191.84       391.70 o                         
   1   7   3       2407.75       2635.59       203.77 o                         
   3   7   3       1224.96       1241.38        36.41 o                         
   5   7   3        421.58        397.99        26.73 o                         
   7   7   3       3630.80       3305.89        82.28 o                         
   9   7   3      19664.12      18832.65       320.37 o                         
  11   7   3       8698.65       8937.47       241.96 o                         
  13   7   3       5270.99       5358.23       203.80 o                         
  15   7   3       3435.94       3286.74       147.66 o                         
  17   7   3        761.22        844.59        82.88 o                         
  19   7   3       1255.25       1200.29       106.68 o                         
  21   7   3         22.04        -16.64        33.33 o                         
  23   7   3       2300.71       2510.48       224.04 o                         
 -22   8   3       3568.87       4210.45       406.39 o                         
 -20   8   3       2774.87       2990.86       327.17 o                         
 -18   8   3       5300.58       6187.45       451.14 o                         
 -16   8   3       3192.90       3449.92       332.03 o                         
 -12   8   3        784.06        761.36       141.15 o                         
 -10   8   3      13115.69      12011.49       518.19 o                         
  -8   8   3       6203.42       6198.73       155.61 o                         
  -6   8   3       2097.21       2285.72       161.23 o                         
  -4   8   3       6013.50       5904.27       254.31 o                         
  -2   8   3       3684.88       3835.66       265.31 o                         
   0   8   3        753.32        824.71       136.25 o                         
   2   8   3       9954.19       9818.61       319.18 o                         
   4   8   3        220.26        157.85        19.06 o                         
   6   8   3      15860.92      15728.46       293.04 o                         
   8   8   3       2088.83       1900.52        95.11 o                         
  10   8   3       3676.58       3919.99       152.47 o                         
  12   8   3       9058.19       9210.51       587.04 o                         
  14   8   3       4207.38       4527.22       202.86 o                         
  16   8   3         52.29         75.16        36.66 o                         
  18   8   3          1.49         21.29        48.30 o                         
  20   8   3        812.65        725.53       175.06 o                         
  22   8   3       2386.94       2012.31       291.03 o                         
 -21   9   3        456.20        442.14       164.19 o                         
 -19   9   3        775.26        892.03       193.09 o                         
 -17   9   3        991.65       1139.61       198.26 o                         
 -15   9   3       8397.49       8432.58       480.51 o                         
 -13   9   3       1997.88       1982.67       232.05 o                         
 -11   9   3       1763.67       1543.75       201.15 o                         
  -9   9   3         14.89        -13.34        61.04 o                         
  -7   9   3        896.35        728.55       141.08 o                         
  -5   9   3        294.25        356.61        69.97 o                         
  -3   9   3        740.34        827.63       109.10 o                         
  -1   9   3       4837.13       5199.69       370.58 o                         
   1   9   3       3225.42       3054.67       283.23 o                         
   3   9   3        444.47        286.68        92.10 o                         
   5   9   3        781.13        750.76       144.12 o                         
   7   9   3        358.61        288.38        95.12 o                         
   9   9   3       2111.27       1811.80       238.23 o                         
  11   9   3        749.35        643.15       147.72 o                         
  13   9   3         15.34         20.12        67.39 o                         
  15   9   3         20.85         64.56        95.48 o                         
  17   9   3        610.79        606.98       112.90 o                         
  19   9   3         12.79         86.29        79.79 o                         
 -20  10   3       2831.50       2616.12       307.65 o                         
 -18  10   3       1587.82       1791.92       184.50 o                         
 -16  10   3        896.51        861.28       358.09 o                         
 -14  10   3       1683.19       1991.35       252.21 o                         
 -12  10   3         13.52        -43.00        53.68 o                         
 -10  10   3        212.34        112.62        64.75 o                         
  -8  10   3       4770.10       4675.75       370.45 o                         
  -6  10   3         58.66         39.37        46.59 o                         
  -4  10   3       2556.98       2524.70       251.15 o                         
  -2  10   3       3350.99       3438.20       226.85 o                         
   0  10   3       7443.15       7117.82       463.06 o                         
   2  10   3       5642.83       5810.53       422.17 o                         
   4  10   3       1159.11       1210.55       202.34 o                         
   6  10   3        783.65        899.79       175.79 o                         
  10  10   3       4326.45       4251.79       387.04 o                         
  12  10   3       3734.62       4159.64       400.53 o                         
  14  10   3       2666.13       2220.87       302.83 o                         
  16  10   3       1196.92       1090.46       209.01 o                         
 -17  11   3          3.06        -77.97        77.97 o                         
 -15  11   3          1.86         14.09        65.31 o                         
 -13  11   3         35.25         31.39        69.60 o                         
 -11  11   3        215.23        242.63       106.50 o                         
  -9  11   3        380.89        635.75       166.80 o                         
  -7  11   3          4.81         68.40        73.36 o                         
  -5  11   3        145.85        126.91        55.34 o                         
  -3  11   3         30.56         29.01        49.76 o                         
  -1  11   3       1607.94       1488.66       224.66 o                         
   1  11   3       1129.92       1402.86       220.21 o                         
   3  11   3         23.90        270.70       132.77 o                         
   5  11   3         17.42         39.17        85.96 o                         
   7  11   3          3.27        110.79        66.31 o                         
   9  11   3        519.66        787.41       173.33 o                         
 -14  12   3       1295.44       1451.93       248.93 o                         
 -12  12   3        408.31        344.90       132.60 o                         
 -10  12   3       1991.20       1857.16       267.33 o                         
  -8  12   3       1735.55       1693.16       249.45 o                         
  -6  12   3        436.76        628.88       145.68 o                         
  -4  12   3       2905.24       2687.64       323.37 o                         
  -2  12   3       2480.18       2573.98       309.37 o                         
   0  12   3       3012.78       2518.53       309.86 o                         
   2  12   3        926.24       1146.20       217.47 o                         
   4  12   3        705.53        797.58       186.10 o                         
   6  12   3       1879.30       2142.09       295.26 o                         
 -28   0   4       7844.87       8945.50       381.97 o                         
 -26   0   4        238.07        388.98        68.00 o                         
 -24   0   4        577.28        697.56        78.88 o                         
 -22   0   4       4650.49       4794.14       218.83 o                         
 -20   0   4        247.06        158.13        53.46 o                         
 -18   0   4      53200.74      51990.12       727.27 o                         
 -16   0   4      24754.79      24441.77       358.78 o                         
 -14   0   4      78923.77      77097.98       590.24 o                         
 -12   0   4        180.68        187.11        24.83 o                         
 -10   0   4      14235.87      13766.10       221.41 o                         
  -8   0   4      10256.24       9824.34       169.54 o                         
  -6   0   4       4344.43       4197.84       157.10 o                         
  -4   0   4     129657.18     127046.74      1284.61 o                         
  -2   0   4     207272.70     205184.92       704.69 o                         
   0   0   4      89873.82      90732.20       645.06 o                         
   2   0   4        114.35        176.38        23.68 o                         
   4   0   4     132974.56     129469.32      1090.15 o                         
   6   0   4      13098.25      14273.04       464.16 o                         
   8   0   4         34.14         36.07        14.57 o                         
  10   0   4      12618.39      13128.00       542.00 o                         
  12   0   4      45644.86      45713.89      1210.77 o                         
  14   0   4       1317.36       1252.92        93.10 o                         
  16   0   4       3592.46       3420.91       164.09 o                         
  18   0   4      39498.73      40110.43      2239.72 o                         
  20   0   4       2139.13       2116.66       266.87 o                         
  22   0   4          4.58        -68.18        68.18 o                         
  24   0   4         49.07        -44.78        63.95 o                         
  26   0   4         29.78        -84.11        84.11 o                         
 -29   1   4         84.64        111.74        52.94 o                         
 -27   1   4        533.35        533.30        57.56 o                         
 -25   1   4         30.74        -15.21        23.14 o                         
 -23   1   4       1251.64       1285.67        72.60 o                         
 -21   1   4       2379.32       2446.43        94.45 o                         
 -19   1   4        360.51        379.28        36.82 o                         
 -17   1   4         60.77         50.87        19.07 o                         
 -15   1   4        462.19        461.63        37.85 o                         
 -13   1   4         77.62         57.56        17.54 o                         
 -11   1   4         18.49         52.65        13.56 o                         
  -9   1   4         64.72         63.08        10.91 o                         
  -7   1   4        104.72        116.03        12.55 o                         
  -5   1   4      44943.80      46268.80       376.95 o                         
  -3   1   4       7159.33       7512.12        71.29 o                         
  -1   1   4      23468.37      24098.66       146.46 o                         
   1   1   4      33182.02      33372.48       172.60 o                         
   3   1   4        297.36        302.38        20.65 o                         
   5   1   4         43.59         31.60        12.02 o                         
   7   1   4        141.97        192.99        16.68 o                         
   9   1   4       6241.67       6379.37       108.56 o                         
  11   1   4       3315.44       3557.50       100.14 o                         
  13   1   4       3525.24       3498.66       125.61 o                         
  15   1   4        282.06        318.13        53.05 o                         
  17   1   4       1391.15       1383.93        92.71 o                         
  19   1   4        204.32        199.77        46.42 o                         
  21   1   4       1236.25        845.14       125.07 o                         
  23   1   4        130.06        206.95        56.90 o                         
  25   1   4        556.58        637.47       168.51 o                         
  27   1   4         77.64         89.60        68.56 o                         
 -28   2   4       4778.22       5147.80       212.84 o                         
 -26   2   4        253.76        266.04        63.81 o                         
 -24   2   4       1049.98       1316.63        75.84 o                         
 -22   2   4         61.40         47.88        23.04 o                         
 -20   2   4         75.85         55.40        28.41 o                         
 -18   2   4       9451.74       9035.51       230.71 o                         
 -16   2   4      19748.57      18508.44       412.95 o                         
 -14   2   4       3866.08       3087.88        83.01 o                         
 -12   2   4       3123.43       2443.64        73.44 o                         
 -10   2   4      25884.19      27054.41       199.73 o                         
  -8   2   4       3433.65       3169.42        80.03 o                         
  -6   2   4      29635.89      30800.83       350.53 o                         
  -4   2   4        568.16        538.27        25.29 o                         
  -2   2   4       4338.48       4437.37       128.51 o                         
   0   2   4        274.81        303.21        15.55 o                         
   2   2   4       1389.76       1525.89        64.73 o                         
   4   2   4     134537.94     134369.42       801.05 o                         
   6   2   4       4278.91       4409.42        88.47 o                         
   8   2   4       9181.33       9652.12       197.35 o                         
  10   2   4       1854.79       1723.01        91.28 o                         
  12   2   4       4700.07       4678.04       165.33 o                         
  14   2   4      15964.65      15003.91       265.78 o                         
  16   2   4       6935.88       6530.23       187.36 o                         
  18   2   4      12725.75      12235.25       423.81 o                         
  20   2   4        541.56        540.75        98.89 o                         
  22   2   4         90.86         33.12        48.35 o                         
  24   2   4        449.56        511.84        85.62 o                         
  26   2   4       4135.80       3970.74       415.27 o                         
 -29   3   4        768.95        740.87        98.62 o                         
 -27   3   4       2402.11       2467.02       148.69 o                         
 -25   3   4          4.78         12.54        32.00 o                         
 -23   3   4        132.55        142.72        40.69 o                         
 -21   3   4         80.95         50.48        37.51 o                         
 -19   3   4        312.65        226.62        33.43 o                         
 -17   3   4       6868.68       6960.99       153.12 o                         
 -15   3   4        739.57        710.83        49.58 o                         
 -13   3   4      15456.73      15500.30       194.04 o                         
 -11   3   4       8639.71       8828.66       134.33 o                         
  -9   3   4       5148.17       5381.03        97.93 o                         
  -7   3   4       3758.49       4406.64       119.12 o                         
  -5   3   4      83244.12      84377.66       611.31 o                         
  -3   3   4      10799.02      11454.88       129.79 o                         
  -1   3   4       5319.23       5897.98        66.90 o                         
   1   3   4       1846.45       2186.89        48.56 o                         
   3   3   4        144.58        267.80        23.84 o                         
   5   3   4      13536.82      14625.16       158.81 o                         
   7   3   4        359.88        354.36        26.83 o                         
   9   3   4        279.39        284.38        28.98 o                         
  11   3   4        424.85        402.75        49.94 o                         
  13   3   4         69.67        121.33        36.33 o                         
  15   3   4       4770.67       4962.94       194.05 o                         
  17   3   4       2042.14       1676.20       153.50 o                         
  19   3   4       1080.51        991.86       123.52 o                         
  21   3   4       1706.14       1617.63       140.11 o                         
  23   3   4        796.78        703.02       102.20 o                         
  25   3   4        175.29        167.13        80.63 o                         
 -30   4   4        228.05        141.95        86.42 o                         
 -28   4   4       2002.99       1833.05       191.49 o                         
 -26   4   4       1104.72       1105.40       114.02 o                         
 -24   4   4       1693.05       2041.31       175.00 o                         
 -22   4   4       7404.45       7472.45       236.04 o                         
 -20   4   4         31.66         75.62        38.60 o                         
 -18   4   4       6242.84       6248.14       193.22 o                         
 -16   4   4      10673.74      11052.68       238.08 o                         
 -14   4   4      25934.21      25540.85       337.84 o                         
 -12   4   4      11469.76      10879.06       230.63 o                         
 -10   4   4         46.34         53.60        20.08 o                         
  -8   4   4       3024.17       3000.06        97.91 o                         
  -6   4   4      28763.81      29853.13       329.80 o                         
  -4   4   4       3408.82       2878.02        60.89 o                         
  -2   4   4      24354.85      24548.31       152.57 o                         
   0   4   4       2367.95       2116.21        50.72 o                         
   2   4   4      28068.76      27207.61       219.71 o                         
   4   4   4       3372.00       3263.80        70.74 o                         
   6   4   4        158.85         75.92        13.52 o                         
   8   4   4        125.80        125.08        23.13 o                         
  10   4   4       4286.61       4031.45       112.74 o                         
  12   4   4      14808.59      14628.89       265.22 o                         
  14   4   4       2847.72       3063.43       179.30 o                         
  16   4   4        683.37        672.72        68.44 o                         
  18   4   4       6547.66       6279.23       213.87 o                         
  20   4   4       2338.31       2030.24       154.27 o                         
  22   4   4          5.20        -22.81        67.79 o                         
  24   4   4        524.68        709.94       105.30 o                         
 -27   5   4       2004.59       1890.77       277.48 o                         
 -25   5   4          4.71        -44.27        44.27 o                         
 -23   5   4        235.15        340.40        57.09 o                         
 -21   5   4         44.25        147.82        38.11 o                         
 -19   5   4       1558.40       1558.11       101.19 o                         
 -17   5   4       7171.29       6755.40       196.61 o                         
 -15   5   4       2088.72       1853.15       110.39 o                         
 -13   5   4         98.48        202.54        33.51 o                         
 -11   5   4         10.19        -23.42        30.78 o                         
  -9   5   4       2066.54       2225.74       105.37 o                         
  -7   5   4       1281.37       1366.62        58.12 o                         
  -5   5   4         92.77        111.56        15.47 o                         
  -3   5   4      11898.33      11843.42       113.47 o                         
  -1   5   4      12675.20      13905.38       117.97 o                         
   1   5   4      16980.98      17581.41       196.30 o                         
   3   5   4       1777.22       1790.02        47.00 o                         
   5   5   4        113.55        147.60        16.01 o                         
   7   5   4       3313.66       3682.67        88.85 o                         
   9   5   4       1383.39       1285.61        69.94 o                         
  11   5   4        759.47        754.15        50.58 o                         
  13   5   4        486.29        549.12        58.43 o                         
  15   5   4       1336.02       1585.36       123.11 o                         
  17   5   4       5590.49       5695.09       202.51 o                         
  19   5   4       4726.41       4895.30       198.55 o                         
  21   5   4        281.05        207.28        44.86 o                         
  23   5   4        342.74        520.14       109.32 o                         
 -26   6   4         28.18        -19.52        46.82 o                         
 -24   6   4          7.43         22.73        38.10 o                         
 -22   6   4       1472.16       1531.15       128.48 o                         
 -20   6   4       2111.77       2192.62       141.86 o                         
 -18   6   4       5220.24       5357.71       207.10 o                         
 -16   6   4       1620.79       1773.90       112.15 o                         
 -14   6   4       1018.76       1041.49        80.99 o                         
 -12   6   4       1466.90       1345.15        97.44 o                         
 -10   6   4       7124.16       6540.64       163.60 o                         
  -8   6   4      11996.13      11874.46       182.20 o                         
  -6   6   4        262.99        316.20        20.50 o                         
  -4   6   4       6613.35       6689.15        88.99 o                         
  -2   6   4       6947.11       6814.01        90.41 o                         
   0   6   4       4573.68       5215.67        72.29 o                         
   2   6   4       3084.11       2725.40        68.52 o                         
   4   6   4       1652.52       1514.84        45.69 o                         
   6   6   4         39.93         17.64        10.62 o                         
   8   6   4       1097.96       1066.94        77.39 o                         
  10   6   4       1323.18       1350.02        94.65 o                         
  12   6   4        633.43        542.72        56.25 o                         
  14   6   4         27.27         83.97        30.51 o                         
  16   6   4       3807.07       4207.64       195.26 o                         
  18   6   4        713.24        656.16        72.89 o                         
  20   6   4        439.15        499.81        67.39 o                         
  22   6   4        391.67        328.98        94.67 o                         
 -25   7   4       2551.44       3223.81       367.33 o                         
 -23   7   4        797.14        810.28        98.11 o                         
 -21   7   4        656.41        655.28        82.38 o                         
 -19   7   4          4.16         74.56        35.20 o                         
 -17   7   4        426.78        423.57        54.84 o                         
 -15   7   4       3588.60       3624.27       155.43 o                         
 -13   7   4      14250.27      13647.57       366.82 o                         
 -11   7   4      12624.83      12037.44       232.84 o                         
  -9   7   4       6818.73       6366.18       114.10 o                         
  -7   7   4          3.31          6.90         9.03 o                         
  -5   7   4        259.12        174.89        17.11 o                         
  -3   7   4       2542.17       2369.72       151.39 o                         
  -1   7   4       3858.62       3706.01       174.30 o                         
   1   7   4        286.76        306.30        19.44 o                         
   3   7   4       9436.43       9402.01       122.04 o                         
   5   7   4       7884.92       7731.89       107.36 o                         
   7   7   4       1408.35       1416.86        57.28 o                         
   9   7   4       1272.84       1281.73        88.34 o                         
  11   7   4        190.93        169.44        35.65 o                         
  13   7   4       5339.10       5136.87       178.08 o                         
  15   7   4       8126.98       8524.99       242.08 o                         
  17   7   4       5454.21       5338.72       204.05 o                         
  19   7   4        766.06        761.96        81.49 o                         
  21   7   4          5.63          9.74        35.23 o                         
  23   7   4        118.89        155.62        95.33 o                         
 -24   8   4        403.48        308.67       122.64 o                         
 -22   8   4        223.37        342.38       141.33 o                         
 -20   8   4       1610.79       1555.14       155.43 o                         
 -18   8   4       2274.07       2103.37       168.54 o                         
 -16   8   4       7561.06       7819.71       425.76 o                         
 -14   8   4        948.93        948.13        96.01 o                         
 -12   8   4       4218.48       4037.14       139.97 o                         
 -10   8   4       6458.42       6149.13       181.76 o                         
  -8   8   4       1223.65       1165.31        64.38 o                         
  -6   8   4       2360.74       2103.02       154.39 o                         
  -4   8   4       2231.20       2303.24       160.65 o                         
  -2   8   4       1596.91       1478.42       186.31 o                         
   0   8   4        358.44        296.04        57.01 o                         
   2   8   4        350.92        408.69        94.03 o                         
   4   8   4       7671.44       7555.89       134.34 o                         
   6   8   4        817.11        787.36        58.02 o                         
   8   8   4       5513.90       5115.68       164.73 o                         
  10   8   4       2679.14       2698.56       143.31 o                         
  12   8   4         32.66         29.28       113.36 o                         
  14   8   4        837.17       1121.49       104.49 o                         
  16   8   4        558.75        576.80        84.16 o                         
  18   8   4        220.49        157.37        76.50 o                         
  20   8   4        630.02        613.41       160.19 o                         
 -21   9   4       1032.11       1420.17       244.41 o                         
 -19   9   4        139.67        253.48       103.49 o                         
 -17   9   4        335.59        345.13        78.63 o                         
 -15   9   4       5337.91       5623.57       390.23 o                         
 -13   9   4       3368.40       3200.00       290.95 o                         
 -11   9   4        624.62        742.67       143.80 o                         
  -9   9   4       1399.25       1316.39       184.26 o                         
  -7   9   4       3175.09       3237.29       203.50 o                         
  -5   9   4        723.37        704.82        95.81 o                         
  -3   9   4       1199.58       1314.09       141.11 o                         
  -1   9   4       1417.11       1970.85       231.29 o                         
   1   9   4        362.02        466.44       109.17 o                         
   3   9   4       1148.52       1225.98       152.12 o                         
   5   9   4       1137.98       1067.73       173.16 o                         
   7   9   4        215.33        265.06        93.42 o                         
   9   9   4        506.69        538.46       130.05 o                         
  11   9   4       1603.07       1540.88       232.34 o                         
  13   9   4       3410.59       4048.26       391.80 o                         
  15   9   4       3050.74       3288.66       253.04 o                         
  17   9   4       1290.33       1731.60       258.75 o                         
  19   9   4        570.87        607.85       158.85 o                         
 -18  10   4          9.79         61.06        61.38 o                         
 -16  10   4          1.61         71.11        71.04 o                         
 -14  10   4       1386.46       1502.60       218.82 o                         
 -12  10   4        712.49        394.62       102.73 o                         
 -10  10   4        499.46        333.50       109.96 o                         
  -8  10   4        751.26        806.73       161.71 o                         
  -6  10   4        104.49         24.56        54.80 o                         
  -4  10   4        411.24        587.29       103.36 o                         
  -2  10   4        260.06        410.66       129.85 o                         
   0  10   4        315.96        337.08       126.71 o                         
   2  10   4         22.85         56.92        74.94 o                         
   4  10   4       2237.43       2245.09       270.40 o                         
   6  10   4       1844.13       1802.12       233.52 o                         
   8  10   4        795.65        567.91       148.13 o                         
  10  10   4        181.85        219.41        79.72 o                         
  12  10   4       1213.69       1099.12       210.32 o                         
  14  10   4        476.95        733.06       195.37 o                         
  16  10   4        618.03        553.86       145.01 o                         
 -17  11   4        504.91        374.54       130.00 o                         
 -15  11   4       2344.90       2431.52       290.76 o                         
 -13  11   4        445.81        454.22       130.11 o                         
 -11  11   4       1181.69       1435.74       217.03 o                         
  -9  11   4        590.40        590.64       153.64 o                         
  -7  11   4       3294.82       2759.03       300.52 o                         
  -5  11   4       2054.07       1915.95       342.52 o                         
  -3  11   4       3671.17       3593.11       354.75 o                         
  -1  11   4       3172.63       2989.92       323.16 o                         
   1  11   4       2081.20       2349.84       288.10 o                         
   3  11   4       2490.38       2497.31       299.89 o                         
   5  11   4       3794.00       3867.89       370.93 o                         
   7  11   4          1.62         73.59        77.19 o                         
 -14  12   4        894.00       1041.84       209.88 o                         
 -12  12   4       2589.51       2984.09       334.03 o                         
 -10  12   4        665.46        820.28       173.99 o                         
  -8  12   4         29.34         35.22        65.39 o                         
  -4  12   4       1370.70       1335.21       239.32 o                         
  -2  12   4        104.63        175.95       109.85 o                         
   0  12   4        497.43        426.55       143.99 o                         
   2  12   4        858.46        947.03       212.83 o                         
   4  12   4        191.88        208.05       127.32 o                         
 -29   1   5       2106.91       2064.59       143.78 o                         
 -27   1   5       2348.45       2365.85       137.04 o                         
 -25   1   5       2772.64       2781.27       147.49 o                         
 -23   1   5       6586.95       6680.16       163.12 o                         
 -21   1   5       9098.28       9181.54       180.88 o                         
 -19   1   5       1756.44       1594.17        71.57 o                         
 -17   1   5       4917.14       4766.50       125.51 o                         
 -15   1   5      19531.41      19650.64       488.33 o                         
 -13   1   5      10987.43      10818.35       192.72 o                         
 -11   1   5      51406.93      50101.37       501.42 o                         
  -9   1   5     148490.59     146191.20       765.37 o                         
  -7   1   5       5905.33       6420.91        89.14 o                         
  -5   1   5        379.84        284.50        14.71 o                         
  -3   1   5      10236.93      10670.95        91.65 o                         
  -1   1   5      44615.18      44166.11       219.30 o                         
   1   1   5       1298.72       1352.65        36.42 o                         
   3   1   5      43260.50      45042.82       451.92 o                         
   5   1   5      45925.09      46799.28       297.10 o                         
   7   1   5      21459.55      21364.93       371.52 o                         
   9   1   5      21874.43      21758.03       334.10 o                         
  11   1   5       1106.47       1035.89        67.43 o                         
  13   1   5        468.50        446.50        44.68 o                         
  15   1   5        176.02        228.53        40.55 o                         
  17   1   5       3514.10       3899.76       166.48 o                         
  19   1   5       7715.08       7955.97       359.83 o                         
  21   1   5       1213.56       1123.52       144.84 o                         
  23   1   5        560.83        597.32        87.03 o                         
  25   1   5        233.41        302.00       125.59 o                         
 -30   2   5         76.44         -1.35        46.94 o                         
 -28   2   5        804.26        969.29        90.29 o                         
 -26   2   5       3995.81       4139.13       181.95 o                         
 -24   2   5        147.49        113.08        33.96 o                         
 -22   2   5       1434.35       1463.23        98.43 o                         
 -20   2   5       1375.75       1278.51        86.47 o                         
 -18   2   5         19.64         23.40        19.90 o                         
 -16   2   5       1420.55       1452.99        73.68 o                         
 -14   2   5          2.40         27.31        16.60 o                         
 -12   2   5       3181.56       3407.97        82.30 o                         
 -10   2   5      10989.50      10886.77       177.80 o                         
  -8   2   5       9512.80       9799.83       140.16 o                         
  -6   2   5         34.49         51.93        14.15 o                         
  -4   2   5      28486.38      29167.45       171.06 o                         
  -2   2   5       3458.22       3527.03        60.21 o                         
   0   2   5       1761.11       1673.52        38.39 o                         
   2   2   5      14656.01      14953.79       145.08 o                         
   4   2   5       1358.63       1275.87        37.15 o                         
   6   2   5        943.86       1247.33        48.90 o                         
   8   2   5       2367.94       2343.02       100.28 o                         
  10   2   5       3062.17       2940.62       122.90 o                         
  12   2   5        356.55        368.26        40.44 o                         
  14   2   5       1239.60       1326.35       142.67 o                         
  16   2   5       1515.47       1379.47       195.33 o                         
  18   2   5        805.45        878.10       117.84 o                         
  20   2   5       1802.06       1717.95       206.19 o                         
  22   2   5        136.05        103.05        61.25 o                         
  24   2   5        609.10        635.42       120.36 o                         
 -31   3   5        847.89        786.84       168.68 o                         
 -29   3   5       1288.28       1191.79       124.38 o                         
 -27   3   5       2237.44       2377.63       139.79 o                         
 -25   3   5       4615.49       4462.28       212.67 o                         
 -23   3   5       3588.19       3605.29       156.45 o                         
 -21   3   5        937.08        721.08        75.59 o                         
 -19   3   5       2750.27       2624.67       109.56 o                         
 -17   3   5       2719.25       2441.31       108.20 o                         
 -15   3   5       7745.79       7439.45       155.72 o                         
 -13   3   5         79.54         33.36        18.11 o                         
 -11   3   5      32330.35      31309.11       275.19 o                         
  -9   3   5       5673.49       4867.15       141.10 o                         
  -7   3   5         24.55         57.30        19.48 o                         
  -5   3   5       3042.53       3340.43        69.36 o                         
  -3   3   5       2247.43       2431.68        55.67 o                         
  -1   3   5       3113.26       3210.93        59.04 o                         
   1   3   5         98.93        209.85        17.18 o                         
   3   3   5       7602.39       9269.43       147.82 o                         
   5   3   5      17517.20      17797.91       210.83 o                         
   7   3   5       9389.37       9447.03       203.62 o                         
   9   3   5       2324.74       2297.24       110.92 o                         
  11   3   5       7906.76       7698.64       209.26 o                         
  13   3   5        477.79        338.81        51.12 o                         
  15   3   5       2117.66       1824.81       143.18 o                         
  17   3   5       3280.31       3284.53       222.05 o                         
  19   3   5        895.00       1019.59       133.97 o                         
  21   3   5       1815.64       1974.56       156.88 o                         
  23   3   5       2385.84       2606.11       190.40 o                         
 -30   4   5        687.69        491.97       143.97 o                         
 -28   4   5        236.97        325.87        86.45 o                         
 -26   4   5       1587.34       1956.02       189.54 o                         
 -24   4   5       2117.03       2338.13       248.16 o                         
 -22   4   5        696.46        686.21        85.92 o                         
 -20   4   5         10.74         33.05        40.19 o                         
 -18   4   5          4.37         58.99        49.79 o                         
 -16   4   5       2881.72       3200.06       146.56 o                         
 -14   4   5        280.98        427.84        52.69 o                         
 -12   4   5       6094.21       6163.02       173.01 o                         
 -10   4   5        498.98        443.69        50.44 o                         
  -8   4   5       9507.91       9445.82       380.53 o                         
  -6   4   5       5775.53       6062.91        86.45 o                         
  -4   4   5       5819.53       6414.61       110.28 o                         
  -2   4   5         32.20         46.88         9.23 o                         
   0   4   5       1499.24       1562.41        43.96 o                         
   2   4   5      20692.25      20762.68       213.15 o                         
   4   4   5       2180.92       2170.19        61.80 o                         
   6   4   5       7838.88       8115.73       128.46 o                         
   8   4   5       4842.71       4970.87       132.43 o                         
  10   4   5      14042.19      14482.72       210.96 o                         
  12   4   5        129.53        156.78        54.44 o                         
  14   4   5        973.71        921.84        82.79 o                         
  16   4   5       1272.31       1344.17       125.29 o                         
  18   4   5       7056.00       6458.51       327.92 o                         
  20   4   5       2189.16       2198.82       164.25 o                         
  22   4   5        560.79        662.98       119.13 o                         
 -29   5   5        947.84       1028.38       219.27 o                         
 -27   5   5        318.47        416.37        87.31 o                         
 -25   5   5       1721.05       1853.45       145.73 o                         
 -23   5   5       7363.41       7972.98       287.56 o                         
 -21   5   5       9271.60       9481.29       297.20 o                         
 -19   5   5         30.08         31.00        35.47 o                         
 -17   5   5         19.64         65.25        34.16 o                         
 -15   5   5       3880.14       3734.14       154.31 o                         
 -13   5   5      16461.82      16287.92       297.63 o                         
 -11   5   5      12531.68      13206.47       288.58 o                         
  -9   5   5      30655.14      29965.97       401.45 o                         
  -7   5   5       4619.27       4633.41       105.09 o                         
  -5   5   5        114.89         52.29        12.01 o                         
  -3   5   5       3836.05       4270.08        72.67 o                         
  -1   5   5       6520.25       6946.34        91.64 o                         
   1   5   5        755.12        919.45        60.05 o                         
   3   5   5      25064.68      24674.39       196.27 o                         
   5   5   5       5446.63       5582.25       103.82 o                         
   7   5   5      11832.89      11956.32       218.53 o                         
   9   5   5       3108.97       3283.08       119.73 o                         
  11   5   5        614.40        673.74        50.85 o                         
  13   5   5        107.63        106.69        29.26 o                         
  15   5   5          7.05         -7.09        26.33 o                         
  17   5   5         21.24         18.99        31.69 o                         
  19   5   5         14.16         -8.06        37.22 o                         
  21   5   5        292.92        216.15        58.07 o                         
  23   5   5       1006.83       1113.54       157.75 o                         
 -28   6   5       2303.22       2737.87       239.26 o                         
 -26   6   5       2181.75       2302.07       201.96 o                         
 -24   6   5        822.11        704.00        87.03 o                         
 -22   6   5       1191.04       1453.47       138.34 o                         
 -20   6   5        437.20        439.85        67.32 o                         
 -18   6   5        815.93        770.70        78.43 o                         
 -16   6   5       1050.94       1190.78        91.58 o                         
 -14   6   5        405.56        403.64        53.31 o                         
 -12   6   5       3210.45       3099.37       188.02 o                         
 -10   6   5      21643.93      20152.70       342.89 o                         
  -8   6   5      14467.97      14008.64       153.31 o                         
  -6   6   5       5866.21       5892.64       125.83 o                         
  -4   6   5       7742.76       7782.89        88.07 o                         
  -2   6   5      20973.37      21662.63       358.25 o                         
   0   6   5       1686.40       1801.19        68.14 o                         
   2   6   5      10627.20      10601.26       138.78 o                         
   4   6   5      12392.39      12491.31       152.79 o                         
   6   6   5        286.83        259.52        23.78 o                         
   8   6   5        305.55        254.18        39.06 o                         
  10   6   5       3734.50       3550.77       155.85 o                         
  12   6   5         63.78         80.71        28.13 o                         
  14   6   5       1258.60       1348.48       104.15 o                         
  16   6   5       3415.53       3382.50       157.50 o                         
  18   6   5       5175.41       5481.66       211.37 o                         
  20   6   5       3234.46       3388.23       175.92 o                         
  22   6   5          7.54         60.74        83.36 o                         
 -27   7   5        136.95        396.22       149.66 o                         
 -25   7   5        989.67        926.98       129.46 o                         
 -23   7   5       1147.78        985.68       105.24 o                         
 -21   7   5        272.69        218.00        50.01 o                         
 -19   7   5        843.62        867.21        88.89 o                         
 -17   7   5        380.58        403.98        58.84 o                         
 -15   7   5        657.86        533.18        62.56 o                         
 -13   7   5       3288.84       3018.02       125.63 o                         
 -11   7   5       4282.67       4178.51       136.82 o                         
  -9   7   5      12145.87      11880.20       161.03 o                         
  -7   7   5      14865.58      14393.12       142.06 o                         
  -5   7   5       3104.10       2871.74        44.30 o                         
  -3   7   5        379.87        353.65        30.74 o                         
  -1   7   5       1307.16       1232.78        48.30 o                         
   1   7   5          8.76         11.25         8.08 o                         
   3   7   5         57.48         87.84        21.67 o                         
   5   7   5      24578.80      23970.21       220.42 o                         
   7   7   5      17851.82      17928.82       310.43 o                         
   9   7   5       6978.95       6853.72       209.33 o                         
  11   7   5       9851.33       9487.63       266.44 o                         
  13   7   5       1824.30       1901.18       112.13 o                         
  15   7   5       2403.98       2301.98       129.48 o                         
  17   7   5       4058.03       4521.98       191.80 o                         
  19   7   5        241.62        311.73        73.52 o                         
  21   7   5       2001.62       1857.73       268.60 o                         
 -24   8   5       6488.09       7229.20       552.85 o                         
 -22   8   5       4307.61       4458.14       424.06 o                         
 -20   8   5         67.67         51.05        36.96 o                         
 -18   8   5          9.90          7.91        34.66 o                         
 -16   8   5        246.08        266.09        50.35 o                         
 -14   8   5       6592.09       6473.99       244.76 o                         
 -12   8   5       7093.34       6707.65       192.87 o                         
 -10   8   5        282.32        329.35        46.53 o                         
  -8   8   5        558.28        559.84        31.87 o                         
  -6   8   5       1076.38        948.65        38.25 o                         
  -4   8   5         11.73        -30.37        45.72 o                         
  -2   8   5        192.43        145.44        50.77 o                         
   0   8   5         63.54         93.07        55.30 o                         
   2   8   5        622.53        562.72        31.53 o                         
   4   8   5       3898.16       3997.12       120.04 o                         
   6   8   5        737.22        603.16        54.44 o                         
   8   8   5        268.81        285.56        49.23 o                         
  10   8   5       4074.89       3564.20       239.23 o                         
  12   8   5          7.64          3.04        38.10 o                         
  14   8   5         16.41         76.27        37.28 o                         
  16   8   5        815.05       1303.31       154.34 o                         
  18   8   5       2088.20       2088.44       268.43 o                         
 -21   9   5       1541.03       2226.46       308.85 o                         
 -19   9   5       1344.33       1545.87       159.13 o                         
 -17   9   5         21.19         25.71        61.22 o                         
 -15   9   5          2.27         69.37        67.58 o                         
 -13   9   5         93.65         67.20        74.47 o                         
 -11   9   5       1577.89       1654.81       203.75 o                         
  -9   9   5       9583.21       9308.75       360.19 o                         
  -7   9   5        535.70        523.47        84.48 o                         
  -5   9   5          1.42        -13.33        38.36 o                         
  -3   9   5        835.64        855.64       168.93 o                         
  -1   9   5        780.58        811.56       156.96 o                         
   1   9   5        114.60        146.73        69.09 o                         
   3   9   5        607.92        659.97       132.73 o                         
   5   9   5         65.88        130.84        80.58 o                         
   7   9   5       1878.51       1917.65       237.69 o                         
   9   9   5       1160.93        949.41       181.33 o                         
  11   9   5       1069.44        946.46       192.74 o                         
  13   9   5        695.99        475.10       146.93 o                         
  15   9   5         75.56         59.36        95.95 o                         
  17   9   5        363.62        390.86       130.59 o                         
  19   9   5        311.81        295.87       115.32 o                         
 -18  10   5        775.98        903.39       167.25 o                         
 -16  10   5         49.68         97.19        78.41 o                         
 -14  10   5       1006.10        819.72       157.13 o                         
 -12  10   5       4970.87       4916.96       379.05 o                         
 -10  10   5      10757.40      10704.16       555.28 o                         
  -8  10   5       6063.45       5899.55       293.87 o                         
  -6  10   5       6159.03       5879.79       430.92 o                         
  -4  10   5       7973.79       7691.47       485.17 o                         
  -2  10   5       2224.92       1804.90       237.35 o                         
   0  10   5        771.70        934.11       175.03 o                         
   2  10   5       7496.12       7994.67       499.33 o                         
   4  10   5      13982.27      14847.94       472.64 o                         
   6  10   5       6095.30       5962.92       429.37 o                         
   8  10   5       1832.16       2185.87       274.65 o                         
  10  10   5       1879.83       1690.15       251.56 o                         
  12  10   5        717.24        841.88       183.35 o                         
  16  10   5        526.71        430.89       123.13 o                         
 -17  11   5        199.77        171.38        80.68 o                         
 -15  11   5          5.56         67.54        57.58 o                         
 -13  11   5         36.81        -19.42        55.00 o                         
 -11  11   5        246.33        258.87        96.23 o                         
  -9  11   5       1382.12       1373.01       219.94 o                         
  -7  11   5        114.77        207.74        63.22 o                         
  -5  11   5        308.22        363.69       135.78 o                         
  -3  11   5        235.82        266.14       124.34 o                         
  -1  11   5         46.30        200.06        86.97 o                         
   1  11   5       1217.13       1112.35       204.07 o                         
   3  11   5        680.05        412.09       137.35 o                         
   5  11   5       3196.38       3417.21       360.20 o                         
   7  11   5       1649.72       1419.49       232.76 o                         
   9  11   5       1533.92       1600.34       253.11 o                         
  11  11   5         34.04        -27.20        73.18 o                         
 -16  12   5        198.46        364.27       181.90 o                         
 -14  12   5       3334.77       3075.80       340.76 o                         
 -12  12   5       3021.31       3200.45       349.01 o                         
 -10  12   5       2940.18       3699.84       370.77 o                         
  -8  12   5       2598.85       3036.81       336.53 o                         
  -6  12   5        929.69       1168.95       213.71 o                         
  -4  12   5          6.71          6.08        52.45 o                         
  -2  12   5        792.20        699.71       178.21 o                         
   0  12   5        706.75        831.98       200.30 o                         
   2  12   5       1592.29       1039.61       208.26 o                         
 -30   0   6       1232.98       1293.86       157.62 o                         
 -28   0   6       3505.46       3742.35       248.45 o                         
 -26   0   6       1067.48       1034.66       124.64 o                         
 -24   0   6         94.13         82.12        42.30 o                         
 -22   0   6       6162.48       5840.70       268.18 o                         
 -20   0   6       4858.50       4731.17       227.71 o                         
 -18   0   6        158.89        135.49        46.50 o                         
 -16   0   6       4407.40       4467.65       197.13 o                         
 -14   0   6        279.25        266.43        51.69 o                         
 -12   0   6         23.59         15.99        13.70 o                         
 -10   0   6      20902.77      22032.80       325.84 o                         
  -8   0   6     173188.17     157009.86       869.92 o                         
  -6   0   6      11245.03      11123.65       268.69 o                         
  -4   0   6      16227.82      17392.66       219.01 o                         
  -2   0   6      57092.57      58085.23       358.46 o                         
   0   0   6      12197.81      11981.48       346.75 o                         
   2   0   6      74702.29      76577.99       666.98 o                         
   4   0   6        274.53        582.23        48.39 o                         
   6   0   6      12187.40      12191.86       415.26 o                         
   8   0   6      11042.09      11484.99       263.13 o                         
  10   0   6      15937.68      16213.26       319.52 o                         
  12   0   6       1103.77       1082.65        63.22 o                         
  14   0   6       2234.70       2211.27       172.19 o                         
  16   0   6       9077.90       8592.54       497.10 o                         
  18   0   6          4.77         61.04        69.18 o                         
  20   0   6      15566.67      16276.48       766.18 o                         
  22   0   6       1050.75        971.85       208.29 o                         
 -31   1   6        266.98        310.41       108.49 o                         
 -29   1   6          2.58        -17.43        32.39 o                         
 -27   1   6        444.42        350.46        55.18 o                         
 -25   1   6         13.59        -11.72        24.12 o                         
 -23   1   6       1141.96       1049.79        86.66 o                         
 -21   1   6       1269.14       1297.51        87.59 o                         
 -19   1   6       2250.48       2094.70       105.40 o                         
 -17   1   6        346.03        465.95        50.11 o                         
 -15   1   6        450.57        581.41        58.78 o                         
 -13   1   6        951.80       1033.93        42.84 o                         
 -11   1   6       7755.11       7578.94        98.75 o                         
  -9   1   6       1732.91       1766.67        77.09 o                         
  -7   1   6       6915.52       6637.14       117.85 o                         
  -5   1   6       8962.25       9915.36        93.26 o                         
  -3   1   6         55.92         77.11         9.84 o                         
  -1   1   6      43712.87      47403.73       196.33 o                         
   1   1   6       2212.41       2594.41        60.24 o                         
   3   1   6      52709.16      55472.54       618.15 o                         
   5   1   6        230.17        250.23        24.63 o                         
   7   1   6        754.36        816.14        45.53 o                         
   9   1   6       1232.98       1292.51        53.73 o                         
  11   1   6       2811.01       3055.40        84.18 o                         
  13   1   6      11404.86      11108.26       180.20 o                         
  15   1   6       9514.29       9019.94       524.55 o                         
  17   1   6         47.91         23.94        67.64 o                         
  19   1   6       1016.38        815.98       121.04 o                         
  21   1   6        403.68        365.03       105.09 o                         
  23   1   6        427.96        451.13       169.55 o                         
  25   1   6        205.58        203.12       109.47 o                         
 -30   2   6        282.08        264.44        66.25 o                         
 -28   2   6         79.71        110.28        41.10 o                         
 -26   2   6       2049.98       2200.61       130.77 o                         
 -24   2   6       3314.84       3034.00       146.51 o                         
 -22   2   6      27706.07      26000.62       469.93 o                         
 -20   2   6      11715.89      11084.56       290.44 o                         
 -18   2   6       8793.71       8596.02       314.76 o                         
 -16   2   6      13837.90      13821.40       210.08 o                         
 -14   2   6       4833.28       4981.86       116.88 o                         
 -12   2   6        871.00       1134.92        52.21 o                         
 -10   2   6       1819.70       1606.66        52.67 o                         
  -8   2   6      34642.36      34442.65       284.00 o                         
  -6   2   6      22669.96      22203.37       162.79 o                         
  -4   2   6      18131.80      17890.13       162.72 o                         
  -2   2   6      17735.73      17216.82       146.70 o                         
   0   2   6       3205.98       3343.35        59.26 o                         
   2   2   6        127.20         90.72        14.20 o                         
   4   2   6       9369.64       9282.62       165.04 o                         
   6   2   6      44984.44      47288.98       481.48 o                         
   8   2   6       3342.85       3347.09       121.46 o                         
  10   2   6      26214.08      25398.04       645.36 o                         
  12   2   6       1589.05       1658.17       126.83 o                         
  14   2   6         23.28         -0.62        42.35 o                         
  16   2   6         14.50        -38.87        49.77 o                         
  18   2   6       2534.81       2370.24       204.36 o                         
  20   2   6       2602.99       2646.59       218.62 o                         
  22   2   6       4476.24       4711.71       308.25 o                         
  24   2   6       5798.71       5550.05       487.57 o                         
 -31   3   6        344.84        368.60       124.70 o                         
 -29   3   6         14.88        -29.08        46.60 o                         
 -27   3   6        430.54        264.42        70.26 o                         
 -25   3   6       1375.30       1458.67       121.64 o                         
 -23   3   6       1201.61        948.53        94.30 o                         
 -21   3   6        259.81        270.88        41.20 o                         
 -19   3   6       1345.12       1093.40        79.68 o                         
 -17   3   6          3.80        -12.19        24.92 o                         
 -15   3   6      13353.53      13003.74       203.95 o                         
 -13   3   6       2891.67       3201.99        94.65 o                         
 -11   3   6      10698.65      11523.78       280.55 o                         
  -9   3   6         78.15        126.33        16.85 o                         
  -7   3   6      25587.00      27001.20       319.29 o                         
  -5   3   6         73.65        187.51        20.54 o                         
  -3   3   6         34.13         28.28         9.46 o                         
  -1   3   6       9171.36      10339.50       116.50 o                         
   1   3   6       8313.45       8665.16       106.57 o                         
   3   3   6       7070.28       7552.15       116.81 o                         
   5   3   6       4376.70       4113.12        74.52 o                         
   7   3   6       5327.62       6330.60       119.43 o                         
   9   3   6        197.15        203.72        32.28 o                         
  11   3   6        271.78        229.63        38.66 o                         
  13   3   6        788.46        709.36        68.83 o                         
  15   3   6       6500.09       6063.88       219.64 o                         
  17   3   6        131.89         18.13        49.02 o                         
  19   3   6         38.70        -63.75        63.75 o                         
  21   3   6        411.52        351.51        71.23 o                         
  23   3   6       2480.82       2577.41       193.83 o                         
 -30   4   6        473.68        305.48       113.37 o                         
 -28   4   6       1036.21        962.52       269.72 o                         
 -26   4   6       1460.60       1509.30       167.48 o                         
 -24   4   6       4854.81       5292.83       290.74 o                         
 -22   4   6       5591.00       5463.96       193.05 o                         
 -20   4   6       3243.14       3373.05       204.97 o                         
 -18   4   6       7518.80       7711.35       241.11 o                         
 -16   4   6      12458.99      13101.70       294.28 o                         
 -14   4   6       3388.81       3403.28       139.70 o                         
 -12   4   6       2109.86       2173.54       103.25 o                         
 -10   4   6       7271.05       7086.45       190.67 o                         
  -8   4   6      27100.29      27168.33       394.50 o                         
  -6   4   6      36427.50      36626.80       342.36 o                         
  -4   4   6      22309.47      22084.64       243.96 o                         
  -2   4   6        209.60        334.82        20.30 o                         
   0   4   6       7845.32       8113.44       106.43 o                         
   2   4   6       7005.72       7535.84       112.19 o                         
   4   4   6      14708.97      14900.24       188.92 o                         
   6   4   6        356.62        456.27        46.09 o                         
   8   4   6      21000.65      21068.52       372.87 o                         
  10   4   6      21826.57      22386.82       304.02 o                         
  12   4   6        341.81        318.37        54.11 o                         
  14   4   6        345.93        363.61        93.03 o                         
  16   4   6       2059.89       1980.73       134.08 o                         
  18   4   6       1507.18       1735.23       186.77 o                         
  20   4   6       5036.47       5415.19       292.21 o                         
  22   4   6       9667.49      10606.69       382.58 o                         
 -29   5   6         53.72        -35.52        58.34 o                         
 -27   5   6        486.18        424.70        83.42 o                         
 -25   5   6        124.51         94.85        45.61 o                         
 -23   5   6        364.27        376.03        68.94 o                         
 -21   5   6        148.87        113.32        38.96 o                         
 -19   5   6       2626.58       2716.43       150.04 o                         
 -17   5   6          7.56          7.64        24.95 o                         
 -15   5   6        461.25        404.64        53.23 o                         
 -13   5   6       3511.52       3406.97       136.34 o                         
 -11   5   6      16314.93      16107.69       257.11 o                         
  -9   5   6      20167.04      20039.55       237.49 o                         
  -7   5   6       1218.30       1069.83        42.64 o                         
  -5   5   6       1730.80       1367.20        58.75 o                         
  -3   5   6       2334.73       2026.43        48.56 o                         
  -1   5   6       1425.21       1483.51        43.31 o                         
   1   5   6        321.48        298.75        34.18 o                         
   3   5   6       4557.86       4809.30        93.64 o                         
   5   5   6      14109.37      14433.55       196.05 o                         
   7   5   6        517.15        586.16        49.25 o                         
   9   5   6       8362.52       8631.69       192.31 o                         
  11   5   6       1076.25       1170.15        98.18 o                         
  13   5   6        190.81        116.96        33.10 o                         
  15   5   6        601.16        626.54        67.09 o                         
  17   5   6        238.10        231.20        46.96 o                         
  19   5   6       1045.09       1018.30       116.38 o                         
  21   5   6        244.58        187.48        60.27 o                         
 -28   6   6       1915.47       2249.34       213.16 o                         
 -26   6   6          6.04         -5.92        38.00 o                         
 -24   6   6       2870.63       3017.65       225.54 o                         
 -22   6   6       6809.70       6854.73       260.76 o                         
 -20   6   6        890.55        813.82        92.74 o                         
 -18   6   6        659.05        686.86        76.99 o                         
 -16   6   6       1779.04       1627.80       108.81 o                         
 -14   6   6        471.72        479.48        62.11 o                         
 -12   6   6       3577.62       3358.52       125.76 o                         
 -10   6   6      28743.51      28007.81       255.83 o                         
  -8   6   6       3508.79       3343.30        76.21 o                         
  -6   6   6      12337.01      12375.53       152.98 o                         
  -4   6   6       1387.72       1149.16        40.84 o                         
  -2   6   6        923.67        949.58        34.26 o                         
   0   6   6       5850.17       6308.79       162.69 o                         
   2   6   6        938.57        983.15        49.72 o                         
   4   6   6      21165.04      21341.82       204.58 o                         
   6   6   6       9008.43       9171.31       257.39 o                         
   8   6   6      11577.21      11342.97       232.75 o                         
  10   6   6       3903.97       4069.51       174.06 o                         
  12   6   6       1282.22       1381.25        91.57 o                         
  14   6   6       1023.13       1243.66        92.03 o                         
  16   6   6       1024.95        929.73       103.67 o                         
  18   6   6        271.11        444.95        63.14 o                         
  20   6   6          6.11         32.15        43.35 o                         
  22   6   6       1070.85        987.85       150.37 o                         
 -27   7   6        177.84        142.04        77.32 o                         
 -25   7   6        104.58         49.86        45.02 o                         
 -23   7   6       5029.74       5377.19       240.07 o                         
 -21   7   6       7662.89       7947.56       275.47 o                         
 -19   7   6       6069.47       6321.94       231.66 o                         
 -17   7   6       7593.21       7852.50       242.11 o                         
 -15   7   6       1213.46       1134.73        73.90 o                         
 -13   7   6       7867.74       7805.76       203.67 o                         
 -11   7   6      16229.41      15594.36       198.01 o                         
  -9   7   6      10401.14      10589.01       140.80 o                         
  -7   7   6        182.59        133.11        15.30 o                         
  -5   7   6      12616.73      12895.26       133.25 o                         
  -3   7   6       8456.26       8304.74       153.41 o                         
  -1   7   6       5668.05       6044.75       164.80 o                         
   1   7   6       1550.11       1589.36        54.13 o                         
   3   7   6       6274.88       5895.48       121.16 o                         
   5   7   6      23529.13      23403.27       260.80 o                         
   7   7   6       3182.88       3174.71       137.75 o                         
   9   7   6       1013.31       1017.79        84.48 o                         
  11   7   6       1013.24       1088.54        93.06 o                         
  13   7   6         43.05         35.90        27.46 o                         
  15   7   6        939.46       1059.49        97.13 o                         
  17   7   6        124.41        147.29        61.62 o                         
  19   7   6        249.91        307.32       102.86 o                         
  21   7   6        383.58        396.81       115.50 o                         
 -24   8   6       1313.41       1391.82       244.07 o                         
 -22   8   6         23.41        -42.75        49.56 o                         
 -20   8   6       1862.60       2002.12       134.90 o                         
 -18   8   6       2560.20       2387.39       164.59 o                         
 -16   8   6       3717.30       3616.02       167.15 o                         
 -14   8   6         16.35         45.58        36.77 o                         
 -12   8   6       2192.06       2092.10       100.82 o                         
 -10   8   6      15287.83      14779.46       222.24 o                         
  -8   8   6       3759.56       3573.01        82.38 o                         
  -6   8   6        722.93        741.42        43.47 o                         
  -4   8   6        228.76        165.31        20.91 o                         
  -2   8   6         55.88         45.80        28.53 o                         
   0   8   6       2075.63       2261.84        98.31 o                         
   2   8   6        429.27        319.06        32.42 o                         
   4   8   6        131.82        119.77        26.12 o                         
   6   8   6       4942.31       5043.79       163.36 o                         
   8   8   6       7716.27       7455.34       217.80 o                         
  10   8   6       4484.39       4322.17       230.08 o                         
  12   8   6          2.95         23.21        43.85 o                         
  14   8   6        198.98         96.85        35.10 o                         
  16   8   6         23.11         45.78        57.82 o                         
  18   8   6        200.28        110.59        84.51 o                         
 -21   9   6       1685.81       2199.34       306.97 o                         
 -19   9   6       1314.72       1212.53       314.29 o                         
 -17   9   6       2504.03       2569.94       198.92 o                         
 -15   9   6        401.64        308.63        94.95 o                         
 -13   9   6       3069.40       2905.46       274.86 o                         
 -11   9   6       2328.94       2334.12       237.05 o                         
  -9   9   6       3566.02       3608.29       424.01 o                         
  -7   9   6       1689.74       1610.20       220.27 o                         
  -5   9   6       7359.34       7451.32       450.02 o                         
  -3   9   6      15424.29      15664.14       648.60 o                         
  -1   9   6       3722.53       3819.99       208.37 o                         
   1   9   6       2431.72       2416.80       230.69 o                         
   3   9   6          9.82         60.36        47.08 o                         
   5   9   6       3058.41       3097.45       297.73 o                         
   7   9   6       1788.50       1983.31       249.25 o                         
   9   9   6       3427.55       3416.15       344.26 o                         
  11   9   6       5315.60       5642.34       461.34 o                         
  13   9   6       2113.43       2802.00       342.05 o                         
  15   9   6       1174.85       1032.36       145.34 o                         
  17   9   6         58.46         -9.51        67.84 o                         
 -18  10   6         72.64        -66.30        66.30 o                         
 -16  10   6        971.54        907.39       169.61 o                         
 -14  10   6       1052.54       1195.81       189.81 o                         
 -12  10   6        773.51        943.63       170.99 o                         
 -10  10   6         93.76        160.95        86.32 o                         
  -8  10   6        710.53        778.40       118.52 o                         
  -6  10   6        137.54        -58.40        95.40 o                         
  -4  10   6        757.16        844.13       169.95 o                         
  -2  10   6       1033.45       1156.96       194.44 o                         
   0  10   6        113.06        203.94       101.21 o                         
   2  10   6       3123.45       3041.33       210.91 o                         
   4  10   6       2725.64       2697.71       280.78 o                         
   6  10   6        276.25        204.00        94.36 o                         
   8  10   6       1320.82       1330.15       222.41 o                         
  10  10   6        273.31        278.95       103.42 o                         
  12  10   6       1102.64        896.33       196.33 o                         
  14  10   6        418.03        547.05       152.53 o                         
  16  10   6         54.07         30.02        93.58 o                         
 -17  11   6        553.52        728.80       163.01 o                         
 -15  11   6         49.18         29.58        56.34 o                         
 -13  11   6       2290.22       2363.20       279.43 o                         
 -11  11   6       6993.90       7059.48       475.68 o                         
  -9  11   6       7946.10       7897.71       500.98 o                         
  -7  11   6       1301.63       1636.96       247.35 o                         
  -5  11   6       1044.87       1333.02       219.68 o                         
  -3  11   6       3766.69       3928.58       373.42 o                         
  -1  11   6         83.68         59.73        57.22 o                         
   1  11   6        210.18         98.05        93.59 o                         
   3  11   6       1133.58       1191.42       221.86 o                         
   5  11   6       6922.51       7786.09       546.93 o                         
   7  11   6       1996.78       2082.71       277.88 o                         
   9  11   6        637.44        704.33       177.75 o                         
 -16  12   6          3.75         24.59        59.69 o                         
 -14  12   6        431.67        262.46       101.10 o                         
 -12  12   6        441.27        522.24       145.59 o                         
  -6  12   6        180.39        129.46        82.99 o                         
  -4  12   6        637.46        762.28       171.48 o                         
  -2  12   6         15.44         71.90        83.47 o                         
   0  12   6         36.61        100.23        69.93 o                         
 -31   1   7        824.14       1004.30       131.51 o                         
 -29   1   7       2018.59       2027.86       178.42 o                         
 -27   1   7        658.14        714.82        76.18 o                         
 -25   1   7       1924.74       1967.02       168.88 o                         
 -23   1   7       1273.81       1414.21        97.99 o                         
 -21   1   7        425.60        427.68        51.97 o                         
 -19   1   7      24209.64      23797.75       356.47 o                         
 -17   1   7      26013.58      24632.33       340.69 o                         
 -15   1   7      10840.42      10811.83       179.55 o                         
 -13   1   7       7516.62       7634.29       180.49 o                         
 -11   1   7       7888.28       8238.33       142.40 o                         
  -9   1   7       5058.41       5337.50        90.15 o                         
  -7   1   7      11778.58      12999.67       138.45 o                         
  -5   1   7      38273.61      38290.32       191.25 o                         
  -3   1   7      19789.04      19691.61       139.44 o                         
  -1   1   7      24632.30      25823.91       159.47 o                         
   1   1   7     110405.78     113739.73       617.12 o                         
   3   1   7       5533.61       5233.02        81.59 o                         
   5   1   7      16052.56      16758.58       177.49 o                         
   7   1   7      21357.84      21187.82       282.12 o                         
   9   1   7      16144.52      16267.45       273.97 o                         
  11   1   7       2035.38       2045.10       109.76 o                         
  13   1   7       5024.13       4716.17       108.46 o                         
  15   1   7       2078.55       1836.38       161.98 o                         
  17   1   7       6488.04       6370.00       343.50 o                         
  19   1   7        470.18        396.93        95.34 o                         
  21   1   7        304.74        262.70        76.16 o                         
 -32   2   7         28.90         38.92        66.55 o                         
 -30   2   7       2700.14       2812.94       161.02 o                         
 -28   2   7         39.47        110.35        38.16 o                         
 -26   2   7        407.92        550.03        68.77 o                         
 -24   2   7          2.43         50.92        33.31 o                         
 -22   2   7         20.94         44.00        32.68 o                         
 -20   2   7         13.05         19.50        21.83 o                         
 -18   2   7        660.37        606.34        57.26 o                         
 -16   2   7      11556.36      11153.26       223.64 o                         
 -14   2   7         37.19         41.66        23.00 o                         
 -12   2   7       9387.28       9824.59       175.24 o                         
 -10   2   7      16551.16      18013.19       158.86 o                         
  -8   2   7      35299.50      37211.38       304.17 o                         
  -6   2   7       4121.90       3697.45        75.15 o                         
  -4   2   7       8534.71       8933.37       137.89 o                         
  -2   2   7      40734.81      41780.42       269.61 o                         
   0   2   7         39.06         54.90        11.73 o                         
   2   2   7       2317.76       2378.49        67.37 o                         
   4   2   7        761.52        805.37        76.50 o                         
   6   2   7       5908.81       6330.97       155.49 o                         
   8   2   7       3583.80       4111.20       138.54 o                         
  10   2   7        308.74        343.72        46.10 o                         
  12   2   7       2949.07       2834.10       134.51 o                         
  14   2   7       2986.00       2895.92       196.90 o                         
  16   2   7       4387.61       4359.03       258.46 o                         
  18   2   7       1993.38       1863.93       181.93 o                         
  20   2   7        234.33        103.32        69.97 o                         
  22   2   7          9.11         13.18        54.37 o                         
 -31   3   7       1279.06       1333.11       217.81 o                         
 -29   3   7       2699.71       2747.93       157.67 o                         
 -27   3   7          9.62         -5.54        34.61 o                         
 -25   3   7        479.16        453.54        70.99 o                         
 -23   3   7        607.54        487.97       117.03 o                         
 -21   3   7       4315.54       4008.74       160.57 o                         
 -19   3   7       5156.85       5498.87       176.94 o                         
 -17   3   7       5533.40       5310.94       137.81 o                         
 -15   3   7       2439.91       2283.48        85.14 o                         
 -13   3   7        563.93        794.57        56.27 o                         
 -11   3   7         17.94         34.86        14.32 o                         
  -9   3   7        198.04        121.12        26.92 o                         
  -7   3   7      24281.34      26117.55       241.10 o                         
  -5   3   7        250.30        129.02        13.91 o                         
  -3   3   7      39465.88      37528.30       233.25 o                         
  -1   3   7       1427.46       1799.50        52.87 o                         
   1   3   7      14149.56      14797.89       164.90 o                         
   3   3   7      15882.75      16365.78       183.66 o                         
   5   3   7       6430.29       6845.90       182.01 o                         
   7   3   7       8292.17       8255.94       194.90 o                         
   9   3   7        224.57        195.87        35.20 o                         
  11   3   7        582.49        474.99        54.94 o                         
  13   3   7        956.44        897.95        96.42 o                         
  15   3   7        470.29        530.21       174.82 o                         
  17   3   7       5028.09       4944.01       323.42 o                         
  19   3   7       1434.68       1237.71       151.59 o                         
  21   3   7       1647.69       1397.32       173.27 o                         
 -30   4   7       1446.41       1589.13       179.94 o                         
 -28   4   7        740.09        747.84       124.64 o                         
 -26   4   7       1216.13       1069.81       108.17 o                         
 -24   4   7        817.73        766.80        79.49 o                         
 -22   4   7        134.05        134.21        35.56 o                         
 -20   4   7       1644.09       1446.65        95.14 o                         
 -18   4   7        850.47        764.02        96.56 o                         
 -16   4   7      45582.57      44473.12       539.88 o                         
 -14   4   7       2141.70       2293.51       114.94 o                         
 -12   4   7       8180.16       7911.58       178.73 o                         
 -10   4   7        265.04        232.72        32.76 o                         
  -8   4   7       7263.52       6994.96       132.16 o                         
  -6   4   7       3300.78       3350.50       137.50 o                         
  -4   4   7         31.51         61.45        11.18 o                         
  -2   4   7      40402.24      39730.72       228.18 o                         
   0   4   7       1268.04       1267.32        46.45 o                         
   2   4   7      11849.10      12724.62       156.06 o                         
   4   4   7         75.65         33.89        26.87 o                         
   6   4   7       1215.47       1201.01        61.87 o                         
   8   4   7       3947.82       4033.34       109.02 o                         
  10   4   7       1228.19       1552.34        97.44 o                         
  12   4   7       8512.24       8948.99       278.65 o                         
  14   4   7       1225.83       1188.27        98.30 o                         
  16   4   7       5512.56       5352.45       221.05 o                         
  18   4   7        323.28        339.14       111.04 o                         
  20   4   7          0.55         33.53        47.36 o                         
  22   4   7         38.91        111.07       110.80 o                         
 -29   5   7          8.48         25.90        86.45 o                         
 -27   5   7          9.78         45.47       149.51 o                         
 -25   5   7       3506.66       3485.70       200.37 o                         
 -23   5   7        197.45        183.92        56.56 o                         
 -21   5   7         10.72         27.81        38.87 o                         
 -19   5   7       1786.93       1929.40       125.23 o                         
 -17   5   7      10419.90      10727.68       277.37 o                         
 -15   5   7       3669.07       3803.74       154.59 o                         
 -13   5   7       4105.80       3937.07       149.15 o                         
 -11   5   7        143.56         28.61        26.04 o                         
  -9   5   7        275.08        378.93        26.96 o                         
  -7   5   7      12974.13      12694.81       209.71 o                         
  -5   5   7       1805.21       1944.84       113.02 o                         
  -3   5   7      19629.08      18133.70       159.05 o                         
  -1   5   7      12547.66      12168.98       135.49 o                         
   1   5   7        383.17        319.08        30.02 o                         
   3   5   7       7918.07       7590.13       153.63 o                         
   5   5   7       1888.32       1759.49       114.24 o                         
   7   5   7       3682.95       3820.94       124.06 o                         
   9   5   7        128.48        112.09        22.20 o                         
  11   5   7         16.61         13.46        24.88 o                         
  13   5   7         95.71         62.07        38.72 o                         
  15   5   7         16.57         -0.62        46.38 o                         
  17   5   7       2809.81       3118.26       159.04 o                         
  19   5   7          3.76         33.19        42.88 o                         
  21   5   7        259.26        302.92        81.94 o                         
 -28   6   7        353.26        502.25       109.03 o                         
 -26   6   7        469.82        360.18        70.55 o                         
 -24   6   7       1674.17       1603.57       135.14 o                         
 -22   6   7         36.49         13.15        37.23 o                         
 -20   6   7        524.56        581.29        73.14 o                         
 -18   6   7       1053.66       1100.35        96.10 o                         
 -16   6   7       6303.05       5882.76       167.81 o                         
 -14   6   7       5924.61       5826.66       158.11 o                         
 -12   6   7       1166.90       1349.53        80.84 o                         
 -10   6   7        761.30        845.43        42.70 o                         
  -8   6   7       6916.67       7091.53       117.44 o                         
  -6   6   7       1190.30       1099.80        52.55 o                         
  -4   6   7         64.49         82.62        12.02 o                         
  -2   6   7       9306.34       9113.44       112.10 o                         
   0   6   7       3202.77       3262.90        87.67 o                         
   2   6   7      10262.01       9865.81       192.68 o                         
   4   6   7       2334.12       2309.48       125.55 o                         
   6   6   7        397.75        360.45        62.46 o                         
   8   6   7       1288.28       1224.66       108.05 o                         
  10   6   7         72.19         16.39        57.66 o                         
  12   6   7         45.28         79.03        27.32 o                         
  14   6   7        633.55        468.63        59.46 o                         
  16   6   7       3122.59       3338.99       161.45 o                         
  18   6   7       1598.12       1590.09       141.11 o                         
  20   6   7        230.70         35.99       112.06 o                         
 -27   7   7          4.74        -32.73        80.84 o                         
 -25   7   7        152.46         83.38        60.69 o                         
 -23   7   7        177.73        185.63        50.92 o                         
 -21   7   7       2959.64       3085.00       172.50 o                         
 -19   7   7       1599.67       1565.21        97.54 o                         
 -17   7   7       1485.98       1529.60        92.54 o                         
 -15   7   7        135.88        114.51        29.00 o                         
 -13   7   7        404.72        373.56        60.32 o                         
 -11   7   7        306.51        286.36        27.36 o                         
  -9   7   7       3949.51       3784.30       128.76 o                         
  -7   7   7        477.65        493.20        35.56 o                         
  -5   7   7       3091.12       2842.11        64.31 o                         
  -3   7   7      11926.23      12175.24       157.64 o                         
  -1   7   7        852.40        895.09        54.47 o                         
   1   7   7       2605.11       2770.28        77.83 o                         
   3   7   7       9781.94       9959.70       162.17 o                         
   5   7   7       2999.13       2648.99       122.48 o                         
   7   7   7      11268.80      11029.95       266.46 o                         
   9   7   7         21.65        -24.21        32.57 o                         
  11   7   7        516.85        675.61        78.73 o                         
  13   7   7        809.63        946.41        82.23 o                         
  15   7   7         65.93         59.23        32.63 o                         
  17   7   7       1065.95       1071.49        96.39 o                         
  19   7   7          4.27        -69.00        69.00 o                         
 -24   8   7         36.13        -56.08       102.44 o                         
 -22   8   7        196.18        234.48        68.99 o                         
 -20   8   7         44.56        -19.20        30.05 o                         
 -18   8   7       1379.62       1458.70       109.35 o                         
 -16   8   7      13777.14      14234.87       345.04 o                         
 -14   8   7       4232.70       3870.14       228.77 o                         
 -12   8   7          3.92        -24.65        24.65 o                         
 -10   8   7          0.62          4.30        14.43 o                         
  -8   8   7        135.76        130.35        24.24 o                         
  -6   8   7        317.70        375.11        23.47 o                         
  -4   8   7       4641.01       5103.16       132.47 o                         
  -2   8   7        397.91        492.98        96.22 o                         
   0   8   7        663.00        782.27        49.32 o                         
   2   8   7         37.27         40.75        24.56 o                         
   4   8   7       1017.93        999.90        79.11 o                         
   6   8   7         93.46         66.36        24.49 o                         
   8   8   7       1385.38       1544.15       133.16 o                         
  10   8   7       4787.41       4632.33       246.80 o                         
  12   8   7       3082.63       3501.79       228.76 o                         
  14   8   7       3263.98       3701.04       300.54 o                         
  16   8   7       2102.56       2421.07       215.37 o                         
 -21   9   7         31.70         74.66        97.14 o                         
 -19   9   7       2620.00       2647.08       297.00 o                         
 -17   9   7       3034.55       3119.53       213.86 o                         
 -15   9   7        801.65        828.06       151.48 o                         
 -13   9   7       1398.28       1173.69       169.43 o                         
 -11   9   7       3192.83       2924.32       306.88 o                         
  -9   9   7         37.89         49.08        34.46 o                         
  -7   9   7         65.62        214.73        99.29 o                         
  -5   9   7          5.63         50.81        90.15 o                         
  -3   9   7       4503.86       4638.04       222.42 o                         
  -1   9   7       2049.43       1890.37       152.28 o                         
   1   9   7         43.74         49.94        39.30 o                         
   3   9   7       1244.20       1218.84       191.20 o                         
   5   9   7        248.26        172.46        82.51 o                         
   7   9   7        560.19        624.30       145.73 o                         
   9   9   7          2.12         14.24        54.99 o                         
  11   9   7        140.18        119.23        94.37 o                         
  13   9   7        288.82        495.16       155.92 o                         
  15   9   7        246.08        274.88       100.93 o                         
 -18  10   7       4332.86       4610.97       278.67 o                         
 -16  10   7       6698.79       6623.10       328.42 o                         
 -14  10   7       7651.28       7487.39       459.14 o                         
 -12  10   7        342.99        177.27        69.58 o                         
 -10  10   7        317.90        273.16        75.01 o                         
  -8  10   7       8232.46       8375.25       510.85 o                         
  -6  10   7       4951.08       5105.16       397.81 o                         
  -4  10   7      13716.98      14669.84       679.78 o                         
  -2  10   7       7539.04       8126.18       509.49 o                         
   0  10   7       2664.36       2926.39       200.96 o                         
   2  10   7        606.92        761.69       149.32 o                         
   4  10   7        158.84        279.66       106.64 o                         
   6  10   7       1790.89       2160.76       273.81 o                         
   8  10   7       2222.85       2377.43       299.40 o                         
  10  10   7       7813.21       7374.77       542.11 o                         
  12  10   7       1741.29       1701.04       274.73 o                         
  14  10   7       2326.05       2672.68       321.99 o                         
 -17  11   7          1.57        -20.87        64.40 o                         
 -15  11   7         10.92         38.07        61.81 o                         
 -13  11   7         48.05         -7.49        60.54 o                         
 -11  11   7          3.61        130.40        98.27 o                         
  -9  11   7        252.53        296.20       118.79 o                         
  -7  11   7        141.43        163.45        78.90 o                         
  -5  11   7        764.97        787.17       169.51 o                         
  -3  11   7          0.42        -67.89        79.50 o                         
  -1  11   7          0.80         51.75        80.31 o                         
   1  11   7        238.03        347.10       143.50 o                         
   3  11   7         11.36        128.36        70.03 o                         
   5  11   7        357.87        371.54       121.48 o                         
   7  11   7         45.15        125.53       101.54 o                         
   9  11   7         67.10        106.31        80.12 o                         
 -14  12   7       1894.52       1951.18       265.75 o                         
  -8  12   7       1817.57       1823.30       264.20 o                         
  -6  12   7       2115.34       2020.28       283.04 o                         
  -4  12   7       1715.98       1995.31       288.34 o                         
  -2  12   7        352.39        191.73       108.22 o                         
 -32   0   8        632.64        537.34       131.99 o                         
 -30   0   8         17.93         43.31        37.76 o                         
 -28   0   8        145.06        139.96        67.34 o                         
 -26   0   8       5544.45       5694.88       293.24 o                         
 -24   0   8      25717.72      25662.54       592.45 o                         
 -22   0   8       8375.52       7724.15       507.06 o                         
 -20   0   8       7931.00       7852.65       296.92 o                         
 -18   0   8      11130.26      11731.41       343.13 o                         
 -16   0   8      24113.42      24918.21       259.88 o                         
 -14   0   8      15131.80      15234.92       206.28 o                         
 -12   0   8       1196.52       1308.02       132.84 o                         
 -10   0   8      61392.33      57660.77       791.39 o                         
  -8   0   8       2238.51       1901.49        80.94 o                         
  -6   0   8       5630.00       5542.93        99.18 o                         
  -4   0   8      79616.75      86401.59       509.91 o                         
  -2   0   8       2677.41       3014.94        53.79 o                         
   0   0   8     159412.66     161127.62       805.74 o                         
   2   0   8      62843.49      65827.54       573.60 o                         
   4   0   8     102058.71     101958.05      1035.87 o                         
   6   0   8       2982.73       2815.65       220.36 o                         
   8   0   8       8322.59       8240.80       400.43 o                         
  10   0   8       9070.65       9131.05       440.69 o                         
  12   0   8       3760.73       3764.20       126.15 o                         
  14   0   8        265.87        134.50        61.40 o                         
  16   0   8       5968.68       6071.92       442.30 o                         
  18   0   8       9626.93       8861.55       565.54 o                         
  20   0   8       5280.25       5501.36       463.62 o                         
 -33   1   8        152.06        157.54        97.93 o                         
 -31   1   8        178.85         99.13        39.06 o                         
 -29   1   8        344.60        418.86        60.53 o                         
 -27   1   8        401.66        389.96        61.27 o                         
 -25   1   8         84.98        130.32        45.16 o                         
 -23   1   8       1512.78       1413.81        97.08 o                         
 -21   1   8       7522.53       7740.67       214.48 o                         
 -19   1   8       4968.66       4912.49       127.08 o                         
 -17   1   8          3.26         -3.29        16.46 o                         
 -15   1   8       3178.60       3317.97        89.93 o                         
 -13   1   8       5556.98       5800.29       181.78 o                         
 -11   1   8         82.08        109.87        35.05 o                         
  -9   1   8      39829.11      40387.61       272.76 o                         
  -7   1   8        577.47        725.54        31.82 o                         
  -5   1   8       8740.25       8735.07        97.11 o                         
  -3   1   8       7792.61       7731.94        82.86 o                         
  -1   1   8       1974.43       1789.52        36.38 o                         
   1   1   8       2335.49       2522.06        55.80 o                         
   3   1   8       1100.92       1099.25        49.99 o                         
   5   1   8       2423.01       2588.57        68.26 o                         
   7   1   8       2236.88       2355.16       152.22 o                         
   9   1   8       1222.05       1237.76        74.75 o                         
  11   1   8      16564.34      16240.03       294.44 o                         
  13   1   8        258.98        167.70        56.27 o                         
  15   1   8       1166.74       1175.18       136.35 o                         
  17   1   8        334.51        149.62        75.46 o                         
  19   1   8         33.88        106.92        73.53 o                         
  21   1   8        176.29        151.34        69.22 o                         
 -32   2   8       5393.24       5038.53       426.03 o                         
 -30   2   8       3754.46       3894.14       189.62 o                         
 -28   2   8        637.75        731.43        80.03 o                         
 -26   2   8       1450.93       1487.91       108.06 o                         
 -24   2   8       9764.58       9720.18       262.85 o                         
 -22   2   8         76.68         96.11        32.02 o                         
 -20   2   8        425.14        350.47        41.16 o                         
 -18   2   8         26.50         58.53        19.38 o                         
 -16   2   8      10712.67      10007.24       241.78 o                         
 -14   2   8      24593.04      24223.53       350.06 o                         
 -12   2   8      17683.22      17540.15       356.57 o                         
 -10   2   8      80241.98      80347.41       447.04 o                         
  -8   2   8        143.52        287.16        21.18 o                         
  -6   2   8       5390.74       5618.20       136.69 o                         
  -4   2   8      12549.12      12629.01       185.45 o                         
  -2   2   8       3428.89       4151.50        77.83 o                         
   0   2   8      46276.57      46729.95       461.59 o                         
   2   2   8      71903.74      76501.56       690.80 o                         
   4   2   8      34608.84      34705.32       509.19 o                         
   6   2   8       6150.83       5762.55       152.13 o                         
   8   2   8       3119.25       3441.46       128.81 o                         
  10   2   8         10.09         21.67        27.20 o                         
  12   2   8        207.92        255.64        62.32 o                         
  14   2   8       5877.53       5899.93       291.88 o                         
  16   2   8       8150.96       7637.67       494.01 o                         
  18   2   8       5579.38       5347.43       310.68 o                         
  20   2   8         38.07         88.75        63.83 o                         
 -31   3   8       2339.30       2527.78       292.67 o                         
 -29   3   8       3381.31       3519.70       180.19 o                         
 -27   3   8       2095.45       2324.56       139.44 o                         
 -25   3   8        274.54        170.53        46.72 o                         
 -23   3   8        571.26        463.10        88.25 o                         
 -21   3   8       2531.43       2204.26       118.82 o                         
 -19   3   8        223.04        141.99        32.30 o                         
 -17   3   8       1075.63        961.37        59.63 o                         
 -15   3   8      10580.26      10832.92       219.18 o                         
 -13   3   8       4032.79       4405.95        91.30 o                         
 -11   3   8      14021.62      14070.23       182.53 o                         
  -9   3   8        115.67         88.75        18.99 o                         
  -7   3   8       1930.35       2367.79        85.29 o                         
  -5   3   8       2296.57       2277.02        75.04 o                         
  -3   3   8        712.52        820.99        42.01 o                         
  -1   3   8         92.14         78.43        15.51 o                         
   1   3   8       4195.86       4509.56        82.75 o                         
   3   3   8        870.40        640.78        69.11 o                         
   5   3   8        528.27        509.88        81.28 o                         
   7   3   8       1517.05       1630.53        90.10 o                         
   9   3   8         82.60         83.09        49.97 o                         
  11   3   8          1.96        -13.63        31.64 o                         
  13   3   8       2351.20       2171.87       130.08 o                         
  15   3   8        151.12        183.26        59.94 o                         
  17   3   8        235.29        216.54        73.56 o                         
  19   3   8         27.19        -13.60       116.32 o                         
  21   3   8        857.33       1021.45       234.95 o                         
 -30   4   8       5368.82       5751.52       317.90 o                         
 -28   4   8       1558.54       1510.55       132.68 o                         
 -26   4   8       2263.46       2165.93       164.85 o                         
 -24   4   8      11359.39      11015.94       291.87 o                         
 -22   4   8       4741.35       4285.35       172.33 o                         
 -20   4   8        537.52        604.68        60.95 o                         
 -18   4   8       5700.03       5644.00       176.33 o                         
 -16   4   8      34090.64      35575.80       594.00 o                         
 -14   4   8      14883.10      14606.63       224.54 o                         
 -12   4   8      12760.81      12992.04       222.50 o                         
 -10   4   8       9304.95       8955.35       143.06 o                         
  -8   4   8        104.37        122.63        24.77 o                         
  -6   4   8       8764.72       9453.44       190.16 o                         
  -4   4   8        148.97        164.39        16.51 o                         
  -2   4   8      11125.67      11377.95       139.57 o                         
   0   4   8      16381.02      16440.31       176.18 o                         
   2   4   8      13241.51      13315.20       169.74 o                         
   4   4   8      22518.37      23022.42       415.16 o                         
   6   4   8       3629.56       3987.35       104.17 o                         
   8   4   8       3000.99       3018.11       130.98 o                         
  10   4   8      10058.03       9730.35       248.88 o                         
  12   4   8       1991.36       2034.04       138.33 o                         
  14   4   8       1141.80       1152.76       121.53 o                         
  16   4   8       2206.81       2310.99       196.59 o                         
  18   4   8       1279.42       1324.91       156.18 o                         
  20   4   8       1280.17       1375.77       169.89 o                         
 -29   5   8       2929.46       3155.09       378.75 o                         
 -27   5   8         14.08        -30.90        51.19 o                         
 -25   5   8         33.40        102.84        47.29 o                         
 -23   5   8       1310.85       1260.19       115.57 o                         
 -21   5   8          0.21         -9.18        30.21 o                         
 -19   5   8          2.03        -23.48        32.86 o                         
 -17   5   8       2738.07       2754.85       111.79 o                         
 -15   5   8       6530.38       6472.80       266.69 o                         
 -13   5   8       5396.40       5260.95       139.73 o                         
 -11   5   8       3065.37       3079.23        99.15 o                         
  -9   5   8       1778.01       1612.93        98.82 o                         
  -7   5   8         60.70         77.68        21.84 o                         
  -5   5   8        628.43        558.06        37.30 o                         
  -3   5   8       1334.11       1287.45        46.37 o                         
  -1   5   8       7835.72       8287.06       121.06 o                         
   1   5   8      25854.37      25669.49       278.59 o                         
   3   5   8      16699.36      16684.57       341.86 o                         
   5   5   8       2565.76       2474.87       141.91 o                         
   7   5   8        369.16        354.73        76.81 o                         
   9   5   8       1425.15       1564.17       208.25 o                         
  11   5   8       6787.31       7040.52       224.85 o                         
  13   5   8       2365.25       2487.12       141.46 o                         
  15   5   8         66.06         21.61        29.35 o                         
  17   5   8       1812.42       1641.66       169.94 o                         
  19   5   8       1356.78       1404.87       188.86 o                         
 -28   6   8         53.09         69.05        51.15 o                         
 -26   6   8       3081.23       3648.88       285.54 o                         
 -24   6   8       2867.01       2855.37       179.00 o                         
 -22   6   8         24.45         13.40        38.59 o                         
 -20   6   8       1993.30       1783.99       101.26 o                         
 -18   6   8        881.06        793.08        66.67 o                         
 -16   6   8        144.89        155.38        31.26 o                         
 -14   6   8        961.69       1019.95        82.93 o                         
 -12   6   8       8138.96       8634.55       179.03 o                         
 -10   6   8       9819.78       9607.08       180.43 o                         
  -8   6   8       2112.51       1929.27        71.27 o                         
  -6   6   8       3388.74       3350.14        89.75 o                         
  -4   6   8        385.29        339.13        28.84 o                         
  -2   6   8      12961.28      12715.75       144.07 o                         
   0   6   8       9220.26       9330.45       160.20 o                         
   2   6   8      19956.54      20033.36       359.33 o                         
   4   6   8      11408.85      11775.74       295.44 o                         
   6   6   8       1769.01       1851.80       127.87 o                         
   8   6   8          1.42         62.03        33.83 o                         
  10   6   8       1320.69       1153.92       115.35 o                         
  12   6   8         43.65         58.41        30.75 o                         
  14   6   8       3026.54       2839.76       143.81 o                         
  16   6   8       7350.46       7302.57       292.80 o                         
  18   6   8         54.37         35.96        65.37 o                         
  20   6   8        820.07        771.04       148.00 o                         
 -29   7   8       5371.62       6606.71       514.95 o                         
 -27   7   8       1439.50       1676.09       243.41 o                         
 -25   7   8       1076.16       1167.41       118.24 o                         
 -23   7   8        382.73        335.40        73.13 o                         
 -21   7   8       1049.44       1121.84       105.32 o                         
 -19   7   8        309.56        455.27        53.76 o                         
 -17   7   8        300.03        306.54        72.27 o                         
 -15   7   8      16227.02      15621.42       274.39 o                         
 -13   7   8      26625.26      25800.20       481.33 o                         
 -11   7   8      11449.48      11726.44       166.10 o                         
  -9   7   8      12140.22      12204.13       226.53 o                         
  -7   7   8         60.18         23.52        11.23 o                         
  -5   7   8       3612.71       3672.22        82.92 o                         
  -3   7   8      10288.73      10035.22       158.23 o                         
  -1   7   8       7469.28       7071.08       140.06 o                         
   1   7   8       5017.83       4904.32       125.51 o                         
   3   7   8       3971.06       3835.77       160.65 o                         
   5   7   8         52.03         73.33        28.42 o                         
   7   7   8          3.57         16.17        26.25 o                         
   9   7   8        166.28         86.81        28.56 o                         
  11   7   8       3958.74       3800.56       187.97 o                         
  13   7   8       1120.95        983.08        95.70 o                         
  15   7   8       2608.34       2843.58       163.25 o                         
  17   7   8       1400.01       1630.94       171.11 o                         
  19   7   8         52.09       -128.86       128.86 o                         
 -24   8   8        598.28        772.52       175.64 o                         
 -22   8   8        192.96         75.19        47.71 o                         
 -20   8   8        694.36        716.29       134.92 o                         
 -18   8   8        309.02        297.65        53.33 o                         
 -16   8   8        838.61        901.19        82.94 o                         
 -14   8   8        555.59        538.32        88.46 o                         
 -12   8   8       1593.00       1661.38        84.56 o                         
 -10   8   8        176.08        180.80        28.80 o                         
  -8   8   8         31.85         11.01        10.98 o                         
  -6   8   8        306.57        305.66        28.85 o                         
  -4   8   8        687.76        619.92        81.19 o                         
  -2   8   8       1061.90       1143.10       147.75 o                         
   0   8   8         57.41         63.93        17.56 o                         
   2   8   8        555.73        576.03        52.66 o                         
   4   8   8         13.10          5.52        19.90 o                         
   6   8   8        468.00        409.24        54.50 o                         
   8   8   8       1833.90       1776.20       148.00 o                         
  10   8   8         59.27        -35.79        35.79 o                         
  12   8   8       1360.19       1349.27       118.03 o                         
  14   8   8        747.71        877.87       130.32 o                         
 -21   9   8        244.06        296.29       120.46 o                         
 -19   9   8        264.25        564.01       168.22 o                         
 -17   9   8       3456.56       3381.55       228.77 o                         
 -15   9   8       4736.87       4470.82       331.24 o                         
 -13   9   8       3507.66       3268.73       281.45 o                         
 -11   9   8       2223.80       2184.28       169.07 o                         
  -9   9   8         26.50         37.24        51.22 o                         
  -7   9   8        912.76        824.83       156.45 o                         
  -5   9   8        990.50        815.02        90.15 o                         
  -3   9   8       4922.55       4840.86       232.25 o                         
  -1   9   8        749.76        763.42       133.31 o                         
   1   9   8       2064.37       2335.22       242.16 o                         
   3   9   8       3592.21       3658.92       325.43 o                         
   5   9   8       4958.99       4952.06       392.90 o                         
   7   9   8         15.56         76.60        76.28 o                         
   9   9   8        634.33        714.26       168.40 o                         
  11   9   8       1942.81       2349.85       320.72 o                         
  13   9   8       1479.69       1740.47       181.93 o                         
 -18  10   8         41.49         33.54        75.07 o                         
 -16  10   8        118.72         58.39        45.71 o                         
 -14  10   8          8.70         14.39        47.33 o                         
 -12  10   8       2305.55       2363.55       254.80 o                         
 -10  10   8       4350.73       4473.11       378.10 o                         
  -8  10   8        677.60        543.95       146.00 o                         
  -6  10   8       1370.02        946.89       183.62 o                         
  -4  10   8          3.73         21.53        63.59 o                         
  -2  10   8       2402.43       2332.59       176.60 o                         
   0  10   8        187.73        133.44        55.64 o                         
   2  10   8        277.64        277.97       105.66 o                         
   4  10   8        101.19        200.40        94.99 o                         
   6  10   8          5.10         19.14        54.28 o                         
   8  10   8          1.39        124.24        97.64 o                         
  10  10   8         23.22         90.44        91.11 o                         
 -15  11   8         71.08        257.17       112.95 o                         
  -9  11   8       4088.12       4578.96       405.20 o                         
  -7  11   8       1348.38       1577.54       243.53 o                         
  -5  11   8          1.09         22.31        64.77 o                         
  -3  11   8       1317.99       1305.09       222.40 o                         
  -1  11   8       2961.04       2809.20       321.50 o                         
   1  11   8       4469.71       4901.21       281.66 o                         
   3  11   8       4583.52       5044.63       298.59 o                         
   5  11   8         10.97         20.30        53.43 o                         
   7  11   8        494.45        468.55       146.69 o                         
   9  11   8       2888.29       3063.26       361.92 o                         
  -6  12   8         58.02         77.68       114.38 o                         
   6  12   8        982.57        676.86       163.20 o                         
 -33   1   9          2.61         66.85        47.79 o                         
 -31   1   9        909.90        918.29        93.29 o                         
 -29   1   9       6406.82       6644.78       240.39 o                         
 -27   1   9      11104.61      11612.30       305.43 o                         
 -25   1   9      12329.41      12706.73       304.27 o                         
 -23   1   9        912.99       1050.41        86.88 o                         
 -21   1   9       6359.75       6137.81       192.45 o                         
 -19   1   9        219.74        308.66        33.12 o                         
 -17   1   9        393.17        485.08        32.88 o                         
 -15   1   9       3847.09       3906.15       140.91 o                         
 -13   1   9      35279.20      35060.97       514.77 o                         
 -11   1   9     147388.42     149902.23       980.92 o                         
  -9   1   9     111904.57     110959.98      1043.64 o                         
  -7   1   9       8329.17       7671.77        93.07 o                         
  -5   1   9       5387.78       6992.97        91.01 o                         
  -3   1   9      42279.68      46272.51       287.36 o                         
  -1   1   9      10437.78      10796.08       108.76 o                         
   1   1   9      12446.96      12424.88       166.14 o                         
   3   1   9      39212.88      40298.69       295.19 o                         
   5   1   9       2832.78       2621.61        75.58 o                         
   7   1   9      19679.80      18869.90       293.50 o                         
   9   1   9      17853.31      16976.08       693.05 o                         
  11   1   9       5421.72       5290.80       258.73 o                         
  13   1   9       7843.29       7170.61       322.55 o                         
  15   1   9       6998.51       7034.58       337.58 o                         
  17   1   9      11451.92      11167.85       725.61 o                         
  19   1   9       1306.44       1224.10       163.64 o                         
 -32   2   9        986.40       1181.60       160.27 o                         
 -30   2   9        112.11        143.51        47.18 o                         
 -28   2   9        402.69        472.04        67.39 o                         
 -26   2   9        387.44        372.60        68.96 o                         
 -24   2   9        109.66        140.78        46.36 o                         
 -22   2   9       2744.51       2593.54       129.83 o                         
 -20   2   9       1855.17       1827.66       120.34 o                         
 -18   2   9       8789.13       8818.74       183.38 o                         
 -16   2   9       1813.93       1963.03        95.04 o                         
 -14   2   9      22786.60      23537.81       308.24 o                         
 -12   2   9        178.79         74.98        31.64 o                         
 -10   2   9       4113.18       4281.86        95.90 o                         
  -8   2   9      13787.95      13764.87       208.31 o                         
  -6   2   9       4907.68       5371.66        97.13 o                         
  -4   2   9       1969.63       1915.05        50.31 o                         
  -2   2   9      11649.54      12829.91       159.56 o                         
   0   2   9       5967.25       6470.50        86.28 o                         
   2   2   9       8511.45       9312.20       274.87 o                         
   4   2   9       4244.20       4113.55       118.95 o                         
   6   2   9      11624.31      11365.71       216.05 o                         
   8   2   9       3159.73       3138.89        99.94 o                         
  10   2   9       4176.96       4133.98       150.05 o                         
  12   2   9       3577.07       3760.65       226.36 o                         
  14   2   9        432.94        374.58        83.83 o                         
  16   2   9         84.64         45.77        52.17 o                         
  18   2   9         85.22         20.00        57.81 o                         
  20   2   9       1244.38       1430.58       174.23 o                         
 -31   3   9        122.12        244.40        64.98 o                         
 -29   3   9       4526.71       4728.77       206.47 o                         
 -27   3   9        475.07        537.77        68.47 o                         
 -25   3   9       2181.76       2138.07       150.75 o                         
 -23   3   9       2267.37       2163.94       144.07 o                         
 -21   3   9        204.57        139.34        47.53 o                         
 -19   3   9        569.68        555.52        47.97 o                         
 -17   3   9      13328.34      13405.02       190.97 o                         
 -15   3   9       1039.39       1136.82        68.42 o                         
 -13   3   9      15643.87      14527.34       348.30 o                         
 -11   3   9      18341.42      18955.98       279.94 o                         
  -9   3   9      28743.76      28078.69       361.04 o                         
  -7   3   9      27626.88      27189.97       260.88 o                         
  -5   3   9         11.20         35.73        13.40 o                         
  -3   3   9        180.00        171.86        20.29 o                         
  -1   3   9      10235.53      10819.58       155.45 o                         
   1   3   9       2178.99       2447.25       103.42 o                         
   3   3   9       6467.24       6277.67       331.09 o                         
   5   3   9      13005.86      12508.82       332.32 o                         
   7   3   9      20886.77      20473.18       319.75 o                         
   9   3   9       4227.04       3845.19       149.68 o                         
  11   3   9       2192.65       2048.00       117.36 o                         
  13   3   9      13857.20      14030.43       448.65 o                         
  15   3   9       2658.03       2553.81       202.69 o                         
  17   3   9       6427.85       5823.31       328.78 o                         
  19   3   9       1477.52       1382.50       165.36 o                         
 -30   4   9        663.92        782.04       108.59 o                         
 -28   4   9       1422.46       1390.75       259.16 o                         
 -26   4   9        233.72        124.06        46.90 o                         
 -24   4   9         12.49        -28.83        28.83 o                         
 -22   4   9        724.95        706.90        70.30 o                         
 -20   4   9        405.72        378.62        53.39 o                         
 -18   4   9       1020.18        964.61        58.04 o                         
 -16   4   9        223.45        175.49        24.53 o                         
 -14   4   9       9878.94      10039.25       238.85 o                         
 -12   4   9        187.33        274.86        63.45 o                         
 -10   4   9       2983.31       3185.95       101.70 o                         
  -8   4   9        668.58        996.37        82.44 o                         
  -6   4   9       7143.31       7594.17       168.70 o                         
  -4   4   9         84.82         71.48        12.66 o                         
  -2   4   9        103.89        122.81        17.96 o                         
   0   4   9       4158.15       4059.63        94.01 o                         
   2   4   9       1451.87       1695.13       112.43 o                         
   4   4   9       1524.65       1552.37       113.05 o                         
   6   4   9       9834.12       9707.44       132.68 o                         
   8   4   9         76.29         44.54        18.73 o                         
  10   4   9       2560.41       2490.57       130.47 o                         
  12   4   9        413.91        385.36        57.11 o                         
  14   4   9        363.74        312.49        52.16 o                         
  16   4   9        350.27        419.76        95.66 o                         
  18   4   9        103.31         39.20       124.20 o                         
  20   4   9       1812.49       1556.08       277.75 o                         
 -29   5   9       2266.48       2481.90       221.10 o                         
 -27   5   9       3934.05       4500.04       284.77 o                         
 -25   5   9        642.43        613.57        86.07 o                         
 -23   5   9       2563.90       2679.46       167.38 o                         
 -21   5   9        223.29        103.36        37.07 o                         
 -19   5   9        656.68        553.83        52.86 o                         
 -17   5   9       2486.21       2213.83       114.30 o                         
 -15   5   9        139.38        159.16        28.34 o                         
 -13   5   9       5432.18       5721.41       165.37 o                         
 -11   5   9      30100.79      30592.46       500.09 o                         
  -9   5   9      15780.96      15788.67       261.20 o                         
  -7   5   9       5268.31       5312.06       177.59 o                         
  -5   5   9          7.20         18.76        11.77 o                         
  -3   5   9        725.08        853.69        40.56 o                         
  -1   5   9       5085.09       5204.65       102.90 o                         
   1   5   9         31.93         79.38        31.05 o                         
   3   5   9       1166.70       1000.08        86.96 o                         
   5   5   9       4403.98       4381.77       199.38 o                         
   7   5   9       4178.38       3993.57       204.21 o                         
   9   5   9       2708.62       2787.97       157.65 o                         
  11   5   9        870.76        742.45        98.30 o                         
  13   5   9         17.72        -16.26        27.99 o                         
  15   5   9        946.53        911.55       240.08 o                         
  17   5   9        506.94        457.66        92.32 o                         
  19   5   9        686.98        619.60       113.22 o                         
 -30   6   9         30.66        -41.91        72.21 o                         
 -28   6   9        100.41        170.42        64.57 o                         
 -26   6   9        284.64        187.55        83.65 o                         
 -24   6   9       1437.71       1659.14       145.13 o                         
 -22   6   9       1370.20       1254.89       112.63 o                         
 -20   6   9       3311.69       3185.05       133.86 o                         
 -18   6   9      12105.64      12442.13       251.69 o                         
 -16   6   9         21.84         14.86        20.29 o                         
 -14   6   9       6039.49       5754.60       156.48 o                         
 -12   6   9       5181.21       5186.48       202.72 o                         
 -10   6   9       9958.96      10008.35       158.25 o                         
  -8   6   9      10240.88      10024.83       210.60 o                         
  -6   6   9        833.43        764.24        45.25 o                         
  -4   6   9       4795.37       4748.52        91.94 o                         
  -2   6   9       4962.71       4981.36        97.40 o                         
   0   6   9       7498.79       7165.57       204.47 o                         
   2   6   9      18012.76      18144.68       363.30 o                         
   4   6   9      10730.75      10996.89       299.99 o                         
   6   6   9       9705.31       9731.60       304.34 o                         
   8   6   9      10102.81      10113.23       331.60 o                         
  10   6   9          8.72         47.07        48.36 o                         
  12   6   9       1607.17       1518.52       114.87 o                         
  14   6   9        150.32        108.95        95.93 o                         
  16   6   9        494.30        438.32        69.28 o                         
  18   6   9         73.49         51.54        53.72 o                         
 -29   7   9         15.58         10.71        67.46 o                         
 -27   7   9         10.47        -12.03        51.06 o                         
 -25   7   9        330.76        318.62        75.44 o                         
 -23   7   9        778.15        923.86       101.34 o                         
 -21   7   9         14.64        -21.82        42.52 o                         
 -19   7   9        939.91        818.99        71.34 o                         
 -17   7   9       6066.46       6314.64       182.40 o                         
 -15   7   9        920.13        938.88        68.41 o                         
 -13   7   9       3553.41       3720.60       125.47 o                         
 -11   7   9       1106.48       1018.08        88.32 o                         
  -9   7   9       2022.12       2169.19        79.11 o                         
  -7   7   9       2731.63       2734.23        73.07 o                         
  -5   7   9       1297.66       1240.20        51.43 o                         
  -3   7   9         59.95         40.43        14.87 o                         
  -1   7   9          1.59          7.07        11.55 o                         
   1   7   9       1005.59        872.50       170.13 o                         
   3   7   9       2848.93       3006.62       150.46 o                         
   5   7   9       1257.22       1252.59       107.34 o                         
   7   7   9       1217.84       1269.15       199.71 o                         
   9   7   9        101.97        161.49        87.85 o                         
  11   7   9        168.09         72.66        48.63 o                         
  13   7   9       1693.97       1740.62       115.21 o                         
  15   7   9       1410.73       1369.59       130.73 o                         
  17   7   9        926.58       1172.59       149.66 o                         
  19   7   9        293.56        148.40        81.85 o                         
 -24   8   9        916.49        656.71       161.24 o                         
 -22   8   9        562.56        732.42       133.44 o                         
 -20   8   9       1276.65       1236.85       134.62 o                         
 -18   8   9        857.22        868.98        84.25 o                         
 -16   8   9         12.19        -10.27        28.92 o                         
 -14   8   9        870.78        830.23        87.98 o                         
 -12   8   9        253.20        242.60        37.81 o                         
 -10   8   9         22.19         78.95        26.25 o                         
  -8   8   9        763.65        667.95        44.45 o                         
  -6   8   9       3934.53       3932.82       111.62 o                         
  -4   8   9       7721.43       7441.44       357.28 o                         
  -2   8   9          0.36         29.33        32.16 o                         
   0   8   9       2072.48       2056.04        98.13 o                         
   2   8   9         17.78         15.67        18.59 o                         
   4   8   9       3661.29       3737.02       154.07 o                         
   6   8   9      10416.56      10752.45       376.04 o                         
   8   8   9       2216.02       2375.48       177.73 o                         
  10   8   9        135.31        135.45        59.61 o                         
  12   8   9          3.61         75.90        55.21 o                         
  14   8   9         53.49        160.03       122.85 o                         
 -21   9   9        209.89        236.56       140.11 o                         
 -19   9   9          8.98        210.13       130.68 o                         
 -17   9   9       1080.45       1074.68       173.06 o                         
 -15   9   9        295.31        277.68        81.38 o                         
 -13   9   9        557.74        630.95        97.00 o                         
 -11   9   9       1582.73       1492.24       210.50 o                         
  -9   9   9         23.72        -26.20        67.51 o                         
  -7   9   9        813.83        774.35       154.09 o                         
  -5   9   9       1247.25       1381.01       121.37 o                         
  -3   9   9        743.59        714.35        99.05 o                         
  -1   9   9        231.36        236.57        85.19 o                         
   1   9   9         25.28         96.98        67.67 o                         
   3   9   9         42.52         97.74        50.00 o                         
   5   9   9        541.58        490.47       126.65 o                         
   7   9   9         28.86         72.57        81.57 o                         
   9   9   9       1648.98       1682.84       271.27 o                         
  11   9   9          8.59        142.28        99.44 o                         
 -18  10   9        699.72        432.63       142.40 o                         
 -16  10   9        595.46        769.12       119.70 o                         
 -12  10   9       9593.63      10625.79       580.97 o                         
 -10  10   9       7181.52       7195.19       477.57 o                         
  -8  10   9       3607.65       4536.01       383.46 o                         
  -6  10   9       2582.46       2784.91       299.75 o                         
  -4  10   9        983.27        817.11       173.95 o                         
  -2  10   9        930.98        850.62       141.30 o                         
   0  10   9       7076.69       7026.91       429.44 o                         
   2  10   9       6854.05       7014.67       456.94 o                         
   4  10   9      10089.53       9945.46       575.22 o                         
   6  10   9       5301.96       4923.11       423.47 o                         
   8  10   9       2989.26       2943.11       346.26 o                         
  10  10   9        351.38        298.92       120.15 o                         
 -11  11   9         88.60        135.45       101.07 o                         
  -9  11   9        138.35        288.75       118.77 o                         
  -7  11   9         67.14         42.80        60.09 o                         
  -5  11   9        943.23        897.37       188.77 o                         
  -3  11   9       1386.24       1369.29       231.04 o                         
  -1  11   9        272.45        296.46       112.85 o                         
   1  11   9        784.10        754.70       133.27 o                         
   3  11   9        760.47        776.83       159.06 o                         
   5  11   9          0.40        -11.27        66.09 o                         
   7  11   9         43.17         69.93        52.76 o                         
   6  12   9       2778.05       3245.61       367.49 o                         
 -34   0  10       2157.86       2420.64       306.34 o                         
 -32   0  10       6631.29       7566.82       517.42 o                         
 -30   0  10       3158.02       3058.76       236.78 o                         
 -28   0  10        199.04        207.75        71.34 o                         
 -26   0  10        763.30        959.13       125.79 o                         
 -24   0  10       1590.36       1369.98       139.55 o                         
 -22   0  10       4500.07       4269.30       232.09 o                         
 -20   0  10      13741.82      13471.10       348.58 o                         
 -18   0  10      35794.52      36455.65      1076.46 o                         
 -16   0  10       2378.94       2160.67       199.00 o                         
 -14   0  10      28490.80      28266.72       672.08 o                         
 -12   0  10      28339.56      29477.90       645.18 o                         
 -10   0  10       5957.89       5621.85       187.74 o                         
  -8   0  10      32319.82      32750.42       378.61 o                         
  -6   0  10       2800.72       3024.82        77.57 o                         
  -4   0  10       7827.10       7211.71       102.46 o                         
  -2   0  10       6633.15       6514.97       110.73 o                         
   0   0  10      10519.72      10962.47       184.50 o                         
   2   0  10       9839.66      11104.52       188.13 o                         
   4   0  10       4733.69       5031.94       128.26 o                         
   6   0  10      35298.02      35534.23       849.72 o                         
   8   0  10       3489.85       3637.77       292.38 o                         
  10   0  10      21076.77      21584.55       739.93 o                         
  12   0  10       3069.92       3143.99       304.36 o                         
  14   0  10        246.32        240.81       113.09 o                         
  16   0  10         89.07        137.56        63.73 o                         
  18   0  10          2.83        -51.60        86.43 o                         
 -33   1  10        492.57        351.24       196.50 o                         
 -31   1  10        590.83        455.79        70.59 o                         
 -29   1  10        328.10        244.14        55.82 o                         
 -27   1  10        300.91        255.16        48.78 o                         
 -25   1  10        587.60        586.76        70.40 o                         
 -23   1  10       1056.66        954.19        91.66 o                         
 -21   1  10        282.21        256.59        44.29 o                         
 -19   1  10       4392.68       4288.95       153.16 o                         
 -17   1  10        231.14        255.08        49.26 o                         
 -15   1  10       8773.59       9197.90       209.71 o                         
 -13   1  10       7687.84       8084.30       250.31 o                         
 -11   1  10       1988.81       2316.16        71.00 o                         
  -9   1  10        296.32        310.32        30.29 o                         
  -7   1  10      25085.01      27074.48       253.97 o                         
  -5   1  10        398.09        306.13        22.68 o                         
  -3   1  10      16952.61      18534.64       158.69 o                         
  -1   1  10        933.39       1215.46        44.23 o                         
   1   1  10      42472.88      44770.39       329.32 o                         
   3   1  10       2110.29       2155.72        89.22 o                         
   5   1  10       4663.29       4694.31       304.36 o                         
   7   1  10          7.39        -35.57        35.57 o                         
   9   1  10       3103.88       2874.70       221.55 o                         
  11   1  10      15047.00      14889.59       447.22 o                         
  13   1  10       1288.53       1097.48       131.05 o                         
  15   1  10        237.29        115.34        61.82 o                         
  17   1  10         75.10        -59.12        70.33 o                         
  19   1  10         26.14         15.34        62.98 o                         
 -32   2  10       5113.55       4826.02       295.93 o                         
 -30   2  10        312.92        391.78        60.82 o                         
 -28   2  10        180.33        230.48        47.45 o                         
 -26   2  10       1293.42       1289.83        99.12 o                         
 -24   2  10       5707.38       6145.56       234.86 o                         
 -22   2  10       1273.10       1215.80        90.78 o                         
 -20   2  10         70.89         46.55        27.99 o                         
 -18   2  10      10898.01      10761.15       212.15 o                         
 -16   2  10      12812.59      12950.93       518.20 o                         
 -14   2  10        215.17        282.15        53.57 o                         
 -12   2  10        434.63        458.68        42.95 o                         
 -10   2  10       1996.44       1961.83        78.47 o                         
  -8   2  10      30887.09      30974.14       274.51 o                         
  -6   2  10      14353.30      16324.21       175.74 o                         
  -4   2  10      15024.75      14527.63       142.15 o                         
  -2   2  10       7040.78       6282.67        86.96 o                         
   0   2  10      14577.99      15848.61       157.14 o                         
   2   2  10       4478.27       5096.76       203.46 o                         
   4   2  10        724.52        712.28        49.41 o                         
   6   2  10      12752.22      12497.42       196.21 o                         
   8   2  10       2760.27       2848.70        92.32 o                         
  10   2  10       1090.89       1119.34       121.92 o                         
  12   2  10        192.31        197.43        65.42 o                         
  14   2  10       1044.87       1371.00       161.08 o                         
  16   2  10        156.20         48.81        47.38 o                         
  18   2  10        322.21        303.88        80.19 o                         
 -33   3  10         75.40          8.36        51.53 o                         
 -31   3  10        226.47        254.11        78.81 o                         
 -29   3  10         16.93         47.99        51.80 o                         
 -27   3  10         49.19         55.22        29.16 o                         
 -25   3  10       1610.20       1406.21       107.18 o                         
 -23   3  10          3.25        -24.53        38.25 o                         
 -21   3  10        210.96        193.89        37.12 o                         
 -19   3  10        313.57        233.07        28.92 o                         
 -17   3  10        225.91        150.59        19.46 o                         
 -15   3  10       4460.50       4395.74       130.77 o                         
 -13   3  10       1380.66       1156.80        73.67 o                         
 -11   3  10        170.04        144.59        31.79 o                         
  -9   3  10         10.61         12.16        15.00 o                         
  -7   3  10       2195.73       2278.93        65.68 o                         
  -5   3  10       3049.97       2986.00        79.47 o                         
  -3   3  10        330.03        370.16        26.12 o                         
  -1   3  10      15607.53      16267.93       259.41 o                         
   1   3  10      16863.28      18053.45       261.16 o                         
   3   3  10        148.39        139.68        77.64 o                         
   5   3  10       1095.90       1107.63       126.32 o                         
   7   3  10       5204.16       5547.98       169.20 o                         
   9   3  10      17128.95      16792.43       429.15 o                         
  11   3  10       3513.84       3449.14       155.70 o                         
  13   3  10       2154.42       2429.27       197.21 o                         
  15   3  10        402.69        296.67        81.69 o                         
  17   3  10        678.04        551.85       109.86 o                         
  19   3  10         29.09        -67.04        72.08 o                         
 -30   4  10       1738.79       2205.59       148.28 o                         
 -28   4  10        820.51        764.62        85.02 o                         
 -26   4  10       3828.46       3795.76       249.80 o                         
 -24   4  10        573.75        609.13        81.71 o                         
 -22   4  10        638.58        741.38        73.17 o                         
 -20   4  10       2579.62       2819.10        99.95 o                         
 -18   4  10       1078.16       1022.41        81.18 o                         
 -16   4  10         45.35         78.98        39.04 o                         
 -14   4  10       5363.09       5372.83       200.06 o                         
 -12   4  10       2353.88       2587.18       136.28 o                         
 -10   4  10       3514.35       3044.24       143.89 o                         
  -8   4  10       3799.76       3350.08       172.41 o                         
  -6   4  10      13246.83      12868.99       176.82 o                         
  -4   4  10       3329.88       3239.29        82.93 o                         
  -2   4  10        306.99        246.46        29.55 o                         
   0   4  10        124.64        132.14        27.44 o                         
   2   4  10       2663.61       3387.90       166.78 o                         
   4   4  10       1339.82       1106.65        99.99 o                         
   6   4  10       8628.80       8862.46       302.40 o                         
   8   4  10       4694.55       4939.88       173.76 o                         
  10   4  10        192.56        255.16        45.41 o                         
  12   4  10        121.98        149.60        43.52 o                         
  14   4  10       1248.13       1556.73       193.45 o                         
  16   4  10         29.73         43.13        46.28 o                         
  18   4  10        634.72        547.99       149.31 o                         
 -29   5  10         22.16         68.64       126.44 o                         
 -27   5  10       1115.87       1158.30       147.74 o                         
 -25   5  10        696.35        911.26       104.93 o                         
 -23   5  10          8.86          9.54        36.41 o                         
 -21   5  10         16.88        -38.50        38.50 o                         
 -19   5  10       1063.89        940.41        69.30 o                         
 -17   5  10       3187.84       3245.75       117.59 o                         
 -15   5  10       1540.30       1740.62       112.50 o                         
 -13   5  10        111.50         86.63        38.16 o                         
 -11   5  10        225.36        210.43        79.64 o                         
  -9   5  10      15983.32      14762.25       457.47 o                         
  -7   5  10      33656.79      33548.09       460.94 o                         
  -5   5  10       6437.64       6247.90       113.72 o                         
  -3   5  10        276.46        305.78        26.14 o                         
  -1   5  10        203.22        315.64        37.26 o                         
   1   5  10       4611.37       5280.98       203.66 o                         
   3   5  10        130.73        104.33        34.96 o                         
   5   5  10          5.74         -7.31        21.09 o                         
   7   5  10       5138.01       5643.76       249.01 o                         
   9   5  10      18466.10      18751.49       476.83 o                         
  11   5  10        514.64        550.67        69.27 o                         
  13   5  10         19.27        -14.02        46.05 o                         
  15   5  10        774.43        783.94       144.85 o                         
  17   5  10       1710.91       1363.29       163.14 o                         
  19   5  10        179.86          9.34        74.35 o                         
 -30   6  10        929.72       1209.24       228.47 o                         
 -28   6  10        111.80         32.89        59.58 o                         
 -26   6  10         83.45        111.73        40.36 o                         
 -24   6  10       1199.42       1253.85       118.28 o                         
 -22   6  10         16.88        -35.01        41.92 o                         
 -20   6  10       1684.05       1714.19       123.47 o                         
 -18   6  10       2161.36       2109.71       102.79 o                         
 -16   6  10       4998.03       4844.64       149.51 o                         
 -14   6  10       2353.28       2431.91       201.48 o                         
 -12   6  10       5787.20       6026.41       153.40 o                         
 -10   6  10      30927.47      30679.11       747.72 o                         
  -8   6  10        708.02        544.64       130.31 o                         
  -6   6  10      17448.78      16897.68       226.52 o                         
  -4   6  10       7779.36       7769.37       126.02 o                         
  -2   6  10       6536.38       6788.22       132.88 o                         
   0   6  10       2179.84       2488.68       134.45 o                         
   2   6  10        277.90        402.64        61.18 o                         
   4   6  10       3311.44       3048.18       167.14 o                         
   6   6  10       8554.16       8432.08       410.74 o                         
   8   6  10      13249.95      13657.74       582.64 o                         
  10   6  10       1894.30       1844.59       121.83 o                         
  12   6  10       5838.65       5918.97       227.51 o                         
  14   6  10        439.40        512.07        96.33 o                         
  16   6  10        390.35        510.95       109.09 o                         
  18   6  10         19.38         -0.50        63.62 o                         
 -29   7  10       1443.43       1285.54       229.75 o                         
 -27   7  10       1276.66       1118.76       190.42 o                         
 -25   7  10       1815.61       1948.85       150.27 o                         
 -23   7  10       9271.67       9676.49       319.43 o                         
 -21   7  10        686.78        697.19        83.45 o                         
 -19   7  10       2889.82       2929.65       144.33 o                         
 -17   7  10       4254.09       4733.46       157.42 o                         
 -15   7  10         49.85         41.41        24.36 o                         
 -13   7  10       1280.61       1161.20        90.31 o                         
 -11   7  10       3274.09       3252.12       115.51 o                         
  -9   7  10       9553.06       9600.70       284.92 o                         
  -7   7  10       3839.32       4087.04        94.20 o                         
  -5   7  10       2030.68       1960.77        75.69 o                         
  -3   7  10        142.42        137.40        18.25 o                         
  -1   7  10        604.46        677.39        68.39 o                         
   1   7  10        719.12        658.19        81.09 o                         
   3   7  10        912.31        752.90        80.83 o                         
   5   7  10        757.32        918.05        97.36 o                         
   7   7  10       8406.20       8354.41       302.18 o                         
   9   7  10       4222.39       4862.86       247.21 o                         
  11   7  10        183.65        194.21        38.84 o                         
  13   7  10         37.82         47.05        43.66 o                         
  15   7  10       1239.86       1000.98       180.93 o                         
  17   7  10       1638.24       1742.50       257.64 o                         
 -24   8  10        760.59       1168.98       227.47 o                         
 -22   8  10         33.46         85.85        48.68 o                         
 -20   8  10       3241.95       3425.48       393.44 o                         
 -18   8  10         41.07         63.37        40.64 o                         
 -16   8  10       1099.89        988.72        86.78 o                         
 -14   8  10        588.98        563.15        81.25 o                         
 -12   8  10       1353.81       1300.70        85.84 o                         
 -10   8  10         57.87         69.80        42.86 o                         
  -8   8  10        354.01        375.42        35.72 o                         
  -6   8  10       5832.05       5939.52       141.88 o                         
  -4   8  10       5126.56       5033.11       305.04 o                         
  -2   8  10       1440.30       1357.86        79.90 o                         
   0   8  10        387.81        339.43        42.37 o                         
   2   8  10       3106.26       2907.97       131.53 o                         
   4   8  10        399.28        342.17        62.86 o                         
   6   8  10          4.73        -10.81        43.07 o                         
   8   8  10       1261.65       1335.62       137.53 o                         
  10   8  10        551.16        595.42        99.89 o                         
  12   8  10       1064.28       1084.08       225.55 o                         
 -21   9  10       3358.97       3605.61       381.21 o                         
 -19   9  10       3203.19       3578.96       367.93 o                         
 -17   9  10       3113.54       2952.64       204.55 o                         
 -15   9  10       3110.26       3437.16       337.96 o                         
 -13   9  10         60.12         78.79        63.10 o                         
 -11   9  10       1079.50       1250.39       189.34 o                         
  -9   9  10       2170.01       2422.91       264.48 o                         
  -7   9  10       5611.78       5457.60       228.06 o                         
  -5   9  10       9697.21       9582.46       325.29 o                         
  -3   9  10       3050.89       3246.19       264.01 o                         
  -1   9  10        127.13        111.16        64.32 o                         
   1   9  10       6223.00       5624.74       397.92 o                         
   3   9  10       2720.59       2635.35       285.80 o                         
   5   9  10       1776.43       1964.82       265.19 o                         
   7   9  10       5861.93       5623.60       460.67 o                         
   9   9  10       8974.89       9359.18       621.91 o                         
  11   9  10       3192.17       3935.35       418.52 o                         
 -18  10  10       1486.55       1793.65       268.08 o                         
 -16  10  10          4.99         24.32        84.18 o                         
 -12  10  10         25.52        190.81        98.72 o                         
 -10  10  10       2392.52       2428.53       283.54 o                         
  -8  10  10         25.96         63.16        62.06 o                         
  -6  10  10        926.47        931.59       182.52 o                         
  -4  10  10        203.59        344.48       122.27 o                         
  -2  10  10         60.28        466.77       234.20 o                         
   0  10  10         74.78        126.36        71.08 o                         
   2  10  10        790.24        958.13       167.85 o                         
   4  10  10        523.36        607.76       152.94 o                         
   6  10  10        712.35        817.01       185.06 o                         
   8  10  10         26.08         21.15        90.38 o                         
 -11  11  10        936.29       1125.63       207.74 o                         
  -9  11  10       2122.50       2524.35       307.31 o                         
  -7  11  10       3136.38       3579.90       362.37 o                         
  -5  11  10       2267.23       2408.02       300.99 o                         
  -3  11  10       3209.49       3182.71       345.57 o                         
  -1  11  10       2494.47       2336.81       307.59 o                         
   1  11  10        131.55        266.96        99.28 o                         
   3  11  10          4.82        -63.88        66.53 o                         
   5  11  10        886.19        667.73       163.74 o                         
   7  11  10       4008.37       3561.87       390.45 o                         
 -33   1  11       2655.24       2836.00       262.32 o                         
 -31   1  11       3375.34       3401.77       181.99 o                         
 -29   1  11       2342.45       2692.01       156.85 o                         
 -27   1  11       5345.83       5748.05       216.53 o                         
 -25   1  11        534.24        446.32        70.91 o                         
 -23   1  11       5980.66       5953.24       201.34 o                         
 -21   1  11       5447.39       5577.12       185.45 o                         
 -19   1  11       9826.65       9340.87       646.56 o                         
 -17   1  11      26206.73      23833.50       719.18 o                         
 -15   1  11       7340.80       6509.70       238.71 o                         
 -13   1  11       1309.04       1263.63        55.48 o                         
 -11   1  11       1377.57       1833.76        92.07 o                         
  -9   1  11        245.85        209.44        32.26 o                         
  -7   1  11      17123.13      16861.69       175.20 o                         
  -5   1  11        625.66        576.13        31.73 o                         
  -3   1  11       6343.44       6332.21       109.66 o                         
  -1   1  11      60906.35      61895.96       325.96 o                         
   1   1  11      18813.60      19887.65       300.69 o                         
   3   1  11        696.65        783.83        56.32 o                         
   5   1  11         18.74         -4.73        14.16 o                         
   7   1  11       3200.01       3258.21       295.64 o                         
   9   1  11       4233.42       4538.27       243.03 o                         
  11   1  11       8677.58       8412.19       349.85 o                         
  13   1  11       9105.21       9206.22       719.85 o                         
  15   1  11       9559.39       8996.46       402.36 o                         
  17   1  11        150.95        169.05        58.25 o                         
 -32   2  11        444.14        599.61       118.83 o                         
 -30   2  11         25.09        -15.65        35.05 o                         
 -28   2  11         36.01         70.59        42.74 o                         
 -26   2  11          0.51        -10.69        30.55 o                         
 -24   2  11       3604.63       3485.69       160.56 o                         
 -22   2  11        832.23        837.11        76.42 o                         
 -20   2  11         61.34         88.37        26.30 o                         
 -18   2  11          2.00          9.83        20.64 o                         
 -16   2  11        212.96        182.99        32.78 o                         
 -14   2  11         13.45         -6.40        31.77 o                         
 -12   2  11      34803.09      36431.01       646.54 o                         
 -10   2  11       1190.19       1376.71        74.91 o                         
  -8   2  11        220.33        387.24        37.57 o                         
  -6   2  11      14419.48      14796.40       207.82 o                         
  -4   2  11       6343.41       6772.59       103.57 o                         
  -2   2  11        438.21        422.30        26.89 o                         
   0   2  11       5615.01       6394.86        83.86 o                         
   2   2  11         22.57         58.47        27.49 o                         
   4   2  11        753.20        831.33        36.98 o                         
   6   2  11       1270.21       1313.51        69.67 o                         
   8   2  11          3.51        -40.50        40.50 o                         
  10   2  11        717.12        527.11       127.76 o                         
  12   2  11        345.23        339.03        76.63 o                         
  14   2  11         97.25         53.27        67.06 o                         
  16   2  11        168.65        129.90        66.47 o                         
  18   2  11       1041.05       1027.15       141.40 o                         
 -33   3  11       6916.04       7153.83       523.52 o                         
 -31   3  11       7906.07       8209.70       285.16 o                         
 -29   3  11       2415.09       2522.73       162.05 o                         
 -27   3  11       2695.77       3001.75       159.93 o                         
 -25   3  11       1709.19       1677.73       139.49 o                         
 -23   3  11       4114.83       4128.13       260.27 o                         
 -21   3  11       7287.40       7289.87       219.38 o                         
 -19   3  11       5382.81       5276.48       176.96 o                         
 -17   3  11      20894.58      21054.00       373.66 o                         
 -15   3  11      21120.12      20330.92       793.60 o                         
 -13   3  11      17146.51      17722.27       284.91 o                         
 -11   3  11      39574.73      42155.71       796.21 o                         
  -9   3  11       2177.48       2330.48       107.10 o                         
  -7   3  11       4309.05       4430.69       136.97 o                         
  -5   3  11       1146.00       1043.46        52.31 o                         
  -3   3  11      12771.26      12160.63       209.54 o                         
  -1   3  11      20870.26      20200.63       278.46 o                         
   1   3  11      32479.54      33383.57       279.79 o                         
   3   3  11       1843.90       1816.93       129.96 o                         
   5   3  11        956.15        963.07        86.37 o                         
   7   3  11       1319.84       1326.70        84.29 o                         
   9   3  11       8385.09       9126.40       276.57 o                         
  11   3  11       3253.98       3552.26       288.12 o                         
  13   3  11      20077.04      19811.69       624.74 o                         
  15   3  11      13644.38      13993.14       503.73 o                         
  17   3  11        132.05        181.28        75.20 o                         
 -30   4  11       2838.37       2818.42       166.92 o                         
 -28   4  11        154.97        131.30        49.73 o                         
 -26   4  11        336.11        357.16        68.14 o                         
 -24   4  11       1711.47       1850.42       120.70 o                         
 -22   4  11        180.78         91.66        44.33 o                         
 -20   4  11        116.31        157.93        36.60 o                         
 -18   4  11        931.49        939.41        74.71 o                         
 -16   4  11       2812.81       2815.60       105.51 o                         
 -14   4  11        234.03        281.14        52.35 o                         
 -12   4  11       3940.67       3959.40       170.69 o                         
 -10   4  11         19.15        -14.44        15.67 o                         
  -8   4  11       1017.33        929.51        75.82 o                         
  -6   4  11       2943.93       2711.26        97.38 o                         
  -4   4  11          9.93         19.61        17.55 o                         
  -2   4  11         21.17         43.06        25.43 o                         
   0   4  11          7.22          1.02        19.62 o                         
   2   4  11      21879.06      21215.48       435.07 o                         
   4   4  11          0.86        -31.89        34.80 o                         
   6   4  11      11721.67      11545.48       358.08 o                         
   8   4  11        904.94        968.22        95.95 o                         
  10   4  11       1372.08       1375.67       120.18 o                         
  12   4  11       3421.60       3648.80       238.80 o                         
  14   4  11         35.41          7.40        41.41 o                         
  16   4  11        134.81        147.95        59.36 o                         
  18   4  11        227.00        274.95        94.29 o                         
 -29   5  11        529.88        512.38       108.50 o                         
 -27   5  11        843.40        737.24       122.41 o                         
 -25   5  11        237.96        220.72        53.65 o                         
 -23   5  11        441.51        418.01        69.25 o                         
 -21   5  11       5318.52       5517.50       226.52 o                         
 -19   5  11       6975.31       7258.92       179.60 o                         
 -17   5  11       6448.09       6585.27       229.37 o                         
 -15   5  11       5146.31       5247.85       218.71 o                         
 -13   5  11       6295.97       6122.35       229.57 o                         
 -11   5  11          3.41         10.03        35.15 o                         
  -7   5  11         93.89         37.16        28.47 o                         
  -5   5  11       3323.06       2875.26       100.49 o                         
  -3   5  11       3258.58       3107.84       106.19 o                         
  -1   5  11      26974.78      26313.75       318.15 o                         
   1   5  11       9767.55       9473.01       286.37 o                         
   3   5  11       2245.17       2340.81       150.86 o                         
   5   5  11        820.62        741.30        91.97 o                         
   7   5  11       1697.91       1608.86       142.35 o                         
   9   5  11       1244.17       1400.14       102.26 o                         
  11   5  11       2958.17       2911.39       211.45 o                         
  13   5  11       2689.87       2673.92       210.70 o                         
  15   5  11       5354.56       5735.76       326.47 o                         
  17   5  11       1087.33        872.71       137.82 o                         
 -30   6  11        880.80       1074.18       159.66 o                         
 -28   6  11        428.64        504.38        84.29 o                         
 -26   6  11          2.36         43.33        52.39 o                         
 -24   6  11       1126.32       1185.88       116.53 o                         
 -22   6  11        438.65        327.87        57.70 o                         
 -20   6  11         67.80         42.62        34.07 o                         
 -18   6  11       1466.91       1450.08        85.05 o                         
 -16   6  11       3122.94       3170.08       150.90 o                         
 -14   6  11       3040.97       3071.89       177.49 o                         
 -12   6  11      24954.68      25938.02       504.58 o                         
 -10   6  11          0.83        -12.64        43.44 o                         
  -8   6  11       2031.23       1958.60       164.05 o                         
  -6   6  11       7053.22       6695.59       328.93 o                         
  -4   6  11        642.08        584.10        44.71 o                         
  -2   6  11       5853.37       5926.79       148.02 o                         
   0   6  11         15.87         46.88        44.80 o                         
   2   6  11        606.70        683.12        79.82 o                         
   4   6  11      12248.28      12209.29       348.45 o                         
   6   6  11       4990.22       5134.02       239.31 o                         
   8   6  11         32.74         46.08        36.13 o                         
  10   6  11         68.23         24.49        38.53 o                         
  12   6  11       2413.48       2476.37       199.39 o                         
  14   6  11       1313.11       1464.36       163.15 o                         
  16   6  11        390.99        399.11        98.05 o                         
 -29   7  11         42.14        -25.92        91.08 o                         
 -27   7  11         46.80         57.26        48.99 o                         
 -25   7  11          1.66        -10.95        42.84 o                         
 -23   7  11       1286.97       1256.12       116.65 o                         
 -21   7  11        590.61        639.29       120.55 o                         
 -19   7  11       2022.14       1890.96       132.02 o                         
 -17   7  11       3336.33       3426.27       161.64 o                         
 -15   7  11       4468.43       4633.99       155.02 o                         
 -13   7  11        112.16        221.37        68.49 o                         
 -11   7  11        676.61        607.54        60.81 o                         
  -9   7  11        847.48        775.04        53.20 o                         
  -7   7  11          8.71        -20.54        20.54 o                         
  -5   7  11        504.49        451.18        56.73 o                         
  -3   7  11        831.16        820.55        61.19 o                         
  -1   7  11       1370.77       1595.54       110.53 o                         
   1   7  11       3756.79       3967.38       181.41 o                         
   3   7  11       1845.38       1661.48       174.99 o                         
   5   7  11          4.23        -16.76        57.24 o                         
   7   7  11        234.45        270.48       135.92 o                         
   9   7  11       3308.39       3462.71       215.73 o                         
  11   7  11        388.26        478.68        81.27 o                         
  13   7  11       3522.62       3826.59       254.02 o                         
  15   7  11       1783.76       1717.32       182.95 o                         
  17   7  11        186.79         42.12        71.95 o                         
 -24   8  11        153.41         49.43        63.88 o                         
 -22   8  11       1930.84       1928.97       181.04 o                         
 -20   8  11       1970.96       2041.28       174.39 o                         
 -18   8  11        981.92       1058.24       127.99 o                         
 -16   8  11        636.55        704.30        93.20 o                         
 -14   8  11      10831.30      11150.85       291.44 o                         
 -12   8  11       8346.53       8772.09       466.57 o                         
 -10   8  11       6174.67       6233.23       181.55 o                         
  -8   8  11          3.99         -6.60        15.43 o                         
  -6   8  11       3436.11       3408.03       123.82 o                         
  -4   8  11       9093.04       8539.20       414.21 o                         
  -2   8  11       1850.49       1987.87       102.86 o                         
   0   8  11        791.77        992.08        88.57 o                         
   2   8  11       9783.31       9582.48       285.76 o                         
   4   8  11       5421.81       5254.85       323.37 o                         
   6   8  11         66.64          6.05        40.51 o                         
   8   8  11       1615.45       1635.36       160.34 o                         
  10   8  11       2705.48       2787.06       343.46 o                         
  12   8  11       5054.70       4516.83       455.53 o                         
 -21   9  11       2029.22       2498.23       322.50 o                         
 -19   9  11       1740.80       2502.49       312.19 o                         
 -17   9  11       3099.97       3472.28       349.29 o                         
 -15   9  11       2167.49       2760.16       302.78 o                         
 -13   9  11       1617.40       1946.08       239.21 o                         
 -11   9  11        495.76        547.89       130.10 o                         
  -9   9  11        217.51        230.38        95.78 o                         
  -7   9  11         20.01        140.70       103.29 o                         
  -5   9  11        793.86        975.80       112.03 o                         
  -3   9  11          3.78        -29.03        38.48 o                         
  -1   9  11       3010.42       2589.53       261.43 o                         
   1   9  11       4684.95       4175.65       351.62 o                         
   3   9  11         27.29        151.68        93.46 o                         
   5   9  11       1535.18       1358.16       221.08 o                         
   7   9  11        270.63        360.95       127.98 o                         
   9   9  11       1261.66       1227.05       230.82 o                         
 -18  10  11       1633.31       1498.13       251.01 o                         
 -16  10  11         95.00         75.32        78.75 o                         
 -14  10  11        442.46        652.20       147.13 o                         
 -12  10  11        982.49       1337.20       211.40 o                         
 -10  10  11        339.71        302.45       115.23 o                         
  -8  10  11       5846.71       5562.05       428.23 o                         
  -6  10  11       5935.35       5969.86       448.35 o                         
  -4  10  11      11703.80      11753.53       630.91 o                         
  -2  10  11       2341.24       2447.96       251.78 o                         
   0  10  11       2321.72       2157.44       255.99 o                         
   2  10  11        310.83        352.57       116.72 o                         
   4  10  11        868.50        867.64       185.98 o                         
   6  10  11         78.32        175.11       105.83 o                         
   8  10  11         41.29         69.01        71.07 o                         
 -13  11  11         20.63         68.08        83.13 o                         
 -11  11  11         40.20         98.04        95.28 o                         
  -9  11  11        430.18        371.72       141.91 o                         
  -7  11  11          0.83         43.36        78.83 o                         
  -5  11  11        324.51        408.75       129.58 o                         
  -3  11  11        562.35        468.71       151.96 o                         
  -1  11  11         55.99          5.95        83.92 o                         
   1  11  11          7.06        111.36        87.98 o                         
   3  11  11         18.95         78.21        72.98 o                         
   5  11  11        123.01         72.15        75.38 o                         
 -32   0  12        209.45        320.79       123.33 o                         
 -30   0  12        934.58        862.22       131.58 o                         
 -28   0  12      15881.50      16790.25       667.09 o                         
 -26   0  12       5305.90       5697.19       299.36 o                         
 -24   0  12        313.64        305.92        67.33 o                         
 -22   0  12       1241.38       1128.49       129.32 o                         
 -20   0  12        170.12         64.21        38.04 o                         
 -18   0  12         52.94         21.20        38.18 o                         
 -16   0  12       8948.77       8424.11       396.62 o                         
 -14   0  12      22772.41      19945.70       579.41 o                         
 -12   0  12      10687.17       9844.08       386.62 o                         
 -10   0  12      52829.21      51564.29       578.87 o                         
  -8   0  12       1578.24       1325.86        72.93 o                         
  -6   0  12        117.93        161.86        22.00 o                         
  -4   0  12      20351.01      21639.58       193.66 o                         
  -2   0  12       7198.15       6880.05       168.56 o                         
   0   0  12      17326.68      15828.39       241.36 o                         
   2   0  12       1192.30        887.44        57.81 o                         
   4   0  12      11577.21      10630.61       478.41 o                         
   6   0  12      12450.48      11474.93       524.57 o                         
   8   0  12      21497.74      21448.96       756.61 o                         
  10   0  12        120.56        181.21        99.59 o                         
  12   0  12       3213.36       3060.73       321.24 o                         
  14   0  12       5282.55       5149.50       430.62 o                         
  16   0  12        754.56        779.29       172.85 o                         
 -33   1  12        139.66         91.87        51.14 o                         
 -31   1  12         35.79         -9.69        35.51 o                         
 -29   1  12        499.43        523.96        69.47 o                         
 -27   1  12       1443.46       1617.02       117.60 o                         
 -25   1  12        230.79        235.90        54.50 o                         
 -23   1  12       8512.06       8721.47       244.67 o                         
 -21   1  12      15405.26      15021.99       343.94 o                         
 -19   1  12         73.62        108.03        46.96 o                         
 -17   1  12       2010.17       1790.60       137.21 o                         
 -15   1  12        267.44        231.99        51.22 o                         
 -13   1  12        166.11        205.00        24.85 o                         
 -11   1  12      32168.27      33226.07       595.75 o                         
  -9   1  12        487.14        642.57        42.56 o                         
  -7   1  12        150.12        190.98        32.06 o                         
  -5   1  12       6135.37       6552.92       124.82 o                         
  -3   1  12       2805.34       3058.59        78.79 o                         
  -1   1  12       4117.43       4473.35        91.40 o                         
   1   1  12       1113.39       1327.59        62.75 o                         
   3   1  12       2484.98       2685.80       104.70 o                         
   5   1  12       1174.41       1169.22        69.03 o                         
   7   1  12          2.31         23.77        53.07 o                         
   9   1  12          0.07         12.36        59.04 o                         
  11   1  12         72.75         13.48        69.91 o                         
  13   1  12         52.64         23.51        48.70 o                         
  15   1  12         45.62         29.67        51.46 o                         
  17   1  12          1.52          9.42        95.11 o                         
 -32   2  12         40.81         18.43        51.93 o                         
 -30   2  12        534.34        305.20        59.41 o                         
 -28   2  12       5373.79       5548.71       220.77 o                         
 -26   2  12       8577.79       8699.53       281.85 o                         
 -24   2  12         82.14         23.61        31.38 o                         
 -22   2  12      11782.42      11827.51       349.57 o                         
 -20   2  12        696.07        775.27        69.74 o                         
 -18   2  12       1665.74       1563.90        94.34 o                         
 -16   2  12         18.74        119.90        45.10 o                         
 -14   2  12      19266.57      18753.96       465.71 o                         
 -12   2  12      22789.61      22799.09       243.43 o                         
 -10   2  12       4528.61       4030.22       139.69 o                         
  -8   2  12       2147.23       1801.92        69.80 o                         
  -6   2  12       2941.57       2694.85        76.10 o                         
  -4   2  12       4270.04       3963.69        81.20 o                         
  -2   2  12       9228.83       9066.30       114.13 o                         
   0   2  12      11800.81      11454.75       110.47 o                         
   2   2  12       2456.28       2448.42       109.36 o                         
   4   2  12       8144.42       7640.14       306.61 o                         
   6   2  12       8001.71       8165.47       314.13 o                         
   8   2  12      11399.08      11185.60       386.89 o                         
  10   2  12        723.40        713.65       169.78 o                         
  12   2  12       3625.97       3266.24       245.33 o                         
  14   2  12      16161.68      16098.84       557.53 o                         
  16   2  12       1113.73       1070.22       150.29 o                         
 -33   3  12       1158.11       1323.02       230.53 o                         
 -31   3  12       2125.62       2040.64       145.70 o                         
 -29   3  12        959.92        908.16        92.26 o                         
 -27   3  12       8319.37       8193.64       264.99 o                         
 -25   3  12       8872.64       9005.80       266.91 o                         
 -23   3  12       4090.56       4064.65       197.15 o                         
 -21   3  12       1535.84       1643.15       120.65 o                         
 -19   3  12       1034.42       1053.16        76.35 o                         
 -17   3  12       4344.45       4308.54       258.05 o                         
 -15   3  12        102.79         76.21        22.64 o                         
 -13   3  12       2357.61       2140.10       100.81 o                         
 -11   3  12       3229.59       2960.36       120.06 o                         
  -9   3  12       8264.39       8310.77       208.47 o                         
  -7   3  12      11107.93      11470.51       227.13 o                         
  -5   3  12        393.92        407.10        33.10 o                         
  -3   3  12       5584.77       5514.39       148.48 o                         
  -1   3  12      10055.76      10346.09       163.88 o                         
   1   3  12      13680.68      14642.36       356.32 o                         
   3   3  12       3249.38       3395.97       186.77 o                         
   5   3  12        104.42         66.88        23.84 o                         
   7   3  12       6037.31       5905.29       178.56 o                         
   9   3  12        270.04        200.30        46.38 o                         
  11   3  12        186.00        156.76        57.51 o                         
  13   3  12       1130.19       1035.43       141.14 o                         
  15   3  12       4086.52       3440.83       258.59 o                         
  17   3  12       4236.38       4344.88       319.76 o                         
 -32   4  12        445.62        494.36       150.91 o                         
 -30   4  12       2050.70       2174.03       155.60 o                         
 -28   4  12       1501.45       1541.56       149.18 o                         
 -26   4  12        796.10        796.54        95.39 o                         
 -24   4  12         13.98          8.75        42.89 o                         
 -22   4  12         45.18         17.65        26.31 o                         
 -20   4  12       1059.10       1114.40        83.82 o                         
 -18   4  12       2420.99       2461.82        98.48 o                         
 -16   4  12        783.12        632.25       119.47 o                         
 -14   4  12       2697.85       2601.97       141.37 o                         
 -12   4  12      16818.23      16467.71       481.38 o                         
 -10   4  12         98.19        101.12        28.13 o                         
  -8   4  12        414.53        516.61        42.83 o                         
  -6   4  12         43.15         49.45        21.75 o                         
  -4   4  12       6113.67       5778.30       151.15 o                         
  -2   4  12        858.99       1083.03        67.17 o                         
   0   4  12        372.50        495.25        49.05 o                         
   2   4  12        758.12        664.99        84.75 o                         
   4   4  12        445.60        388.80       180.63 o                         
   6   4  12       2535.05       2404.36       120.81 o                         
   8   4  12       3373.75       3071.27       161.52 o                         
  10   4  12         55.07         31.04        54.71 o                         
  12   4  12       2055.44       1970.49       234.28 o                         
  14   4  12       2607.61       2913.89       231.74 o                         
  16   4  12       1899.78       1962.22       206.28 o                         
 -29   5  12        668.18        415.19       124.22 o                         
 -27   5  12       5007.46       5439.11       311.49 o                         
 -25   5  12       7983.74       7651.50       295.76 o                         
 -23   5  12       2419.17       2420.68       158.73 o                         
 -21   5  12       2404.47       2569.98       155.13 o                         
 -19   5  12        457.81        550.01        72.14 o                         
 -17   5  12      15219.09      14733.21       606.47 o                         
 -15   5  12       1103.03       1082.80       126.32 o                         
 -13   5  12        220.86        215.11        55.41 o                         
 -11   5  12       7887.88       7379.89       253.12 o                         
  -7   5  12       3248.73       3349.77       117.25 o                         
  -5   5  12        674.96        673.44        52.17 o                         
  -3   5  12       7377.11       7086.43       167.74 o                         
  -1   5  12      11684.37      11686.88       222.70 o                         
   1   5  12       9875.61       9828.39       304.27 o                         
   3   5  12       1130.53       1014.97       105.76 o                         
   5   5  12       2489.55       2414.71       167.39 o                         
   7   5  12        433.77        412.31        73.55 o                         
   9   5  12        767.26       1095.24       132.90 o                         
  11   5  12        842.17        608.20       102.03 o                         
  13   5  12        596.54        359.82        89.17 o                         
  15   5  12       1250.76       1150.32       152.16 o                         
  17   5  12       2442.46       2117.57       300.87 o                         
 -30   6  12         12.17         88.91        40.61 o                         
 -28   6  12       1282.28       1199.86       151.02 o                         
 -26   6  12       3232.50       3545.36       210.82 o                         
 -24   6  12         15.99         52.82        46.72 o                         
 -22   6  12        200.91         79.41        41.44 o                         
 -20   6  12       1789.33       1735.25       125.73 o                         
 -18   6  12        353.89        286.27        59.59 o                         
 -16   6  12        268.35        254.57        64.66 o                         
 -14   6  12       5153.82       4844.35       224.00 o                         
 -12   6  12       8565.04       8888.44       421.30 o                         
 -10   6  12        737.79        660.57       116.48 o                         
  -8   6  12        490.28        491.94        65.20 o                         
  -6   6  12       2559.33       2446.75        95.57 o                         
  -4   6  12       8502.17       8168.19       176.23 o                         
  -2   6  12      29836.46      29238.34       343.66 o                         
   0   6  12       4566.43       4519.79       201.42 o                         
   2   6  12       5972.26       5897.30       241.50 o                         
   4   6  12         19.03         83.21        82.48 o                         
   6   6  12        313.70        278.37        66.79 o                         
   8   6  12       1901.19       1853.69       161.64 o                         
  10   6  12          6.45        -29.62        58.53 o                         
  12   6  12       1549.04       1522.55       159.12 o                         
  14   6  12       2800.01       2687.30       225.54 o                         
  16   6  12       2814.83       2545.84       232.40 o                         
 -29   7  12        699.34        806.73       183.78 o                         
 -27   7  12       6640.94       7373.83       548.04 o                         
 -25   7  12       3292.04       3619.39       210.02 o                         
 -23   7  12         97.76        129.04        48.49 o                         
 -21   7  12       1128.96       1072.16       104.02 o                         
 -19   7  12       1943.17       2035.11       134.51 o                         
 -17   7  12        942.78        756.22        77.22 o                         
 -15   7  12         75.84         67.15        40.01 o                         
 -13   7  12        281.53        553.29        83.80 o                         
 -11   7  12       2352.98       2350.40       125.40 o                         
  -9   7  12       1897.40       1960.86       105.24 o                         
  -7   7  12       1310.08       1198.01        95.75 o                         
  -5   7  12       3718.50       3909.01       123.24 o                         
  -3   7  12       3490.02       3255.83       129.29 o                         
  -1   7  12       3831.79       3769.19       178.33 o                         
   1   7  12        278.12        337.97        58.31 o                         
   3   7  12        379.69        553.56        78.85 o                         
   5   7  12       1941.95       2015.51       153.40 o                         
   7   7  12          4.85         32.27        39.55 o                         
   9   7  12         13.27        -36.92        46.09 o                         
  11   7  12        110.07         44.21        36.32 o                         
  13   7  12        786.92        750.75       282.14 o                         
  15   7  12       3829.51       4635.36       426.65 o                         
 -24   8  12        911.23        817.51       184.14 o                         
 -22   8  12        133.09        211.17        72.21 o                         
 -20   8  12         82.96        140.10        62.57 o                         
 -18   8  12       2955.09       3365.34       653.57 o                         
 -16   8  12       1810.42       1874.14       247.63 o                         
 -14   8  12        478.09        577.44        69.05 o                         
 -12   8  12        527.13        600.01       123.25 o                         
 -10   8  12       1279.28       1158.67        82.41 o                         
  -8   8  12        990.87        902.05        61.09 o                         
  -6   8  12        584.33        545.44        54.48 o                         
  -2   8  12        176.94        158.22        41.85 o                         
   0   8  12        399.27        397.81        61.01 o                         
   2   8  12       3950.03       4055.79       277.35 o                         
   4   8  12        174.94        168.58        68.32 o                         
   6   8  12        516.42        998.71       190.72 o                         
  10   8  12        648.89        530.39       148.44 o                         
 -21   9  12        675.03        718.65       188.39 o                         
 -19   9  12        828.44       1114.61       206.06 o                         
 -17   9  12       1940.61       2335.97       293.27 o                         
 -15   9  12        342.72        253.34        68.90 o                         
 -13   9  12       2391.11       2167.90       252.09 o                         
 -11   9  12       1685.02       2002.26       243.37 o                         
  -9   9  12       3585.67       3812.90       332.81 o                         
  -7   9  12        152.50        108.54        78.89 o                         
  -5   9  12       1935.66       2021.42       206.93 o                         
  -3   9  12       1122.10       1149.20       168.81 o                         
  -1   9  12        752.95       1090.35       173.74 o                         
   1   9  12       2029.26       2289.10       265.00 o                         
   3   9  12        675.19        712.84       156.05 o                         
   5   9  12       3028.85       3327.60       355.93 o                         
   7   9  12        777.17        878.70       192.40 o                         
   9   9  12        612.78        856.90       216.91 o                         
 -18  10  12        266.46        239.70        84.40 o                         
 -16  10  12         38.20       -101.76       101.76 o                         
 -14  10  12        965.90        906.66       167.36 o                         
 -12  10  12        407.14        466.64       132.55 o                         
 -10  10  12        329.34        340.66       118.18 o                         
  -8  10  12        709.39        591.57       157.50 o                         
  -6  10  12         52.11         85.64       102.91 o                         
  -4  10  12        358.76        456.88       155.54 o                         
  -2  10  12        169.00        226.00        81.58 o                         
   0  10  12        547.33        586.83       142.61 o                         
   2  10  12        131.66         44.52        47.88 o                         
   4  10  12       1611.73       2075.65       286.88 o                         
   6  10  12        298.70        228.31       101.35 o                         
 -13  11  12       1542.54       1992.16       276.84 o                         
 -11  11  12       2981.34       3366.87       358.65 o                         
  -9  11  12        725.33        849.12       196.23 o                         
  -7  11  12       1060.87       1167.38       218.75 o                         
  -5  11  12         10.61         12.91        50.37 o                         
  -3  11  12       2818.89       3071.03       346.94 o                         
   3  11  12        992.35        993.55       200.04 o                         
   5  11  12       3920.25       4429.57       433.57 o                         
 -33   1  13       1875.77       1904.78       190.31 o                         
 -31   1  13         34.57          6.59        39.29 o                         
 -29   1  13         75.36         48.13        36.95 o                         
 -27   1  13      13170.09      14400.96       345.72 o                         
 -25   1  13      13112.48      12713.84       311.61 o                         
 -23   1  13        285.02        314.76        70.48 o                         
 -21   1  13       9446.69       9249.22       337.51 o                         
 -19   1  13       8315.01       7843.89       297.57 o                         
 -17   1  13       1252.52       1457.09       124.53 o                         
 -15   1  13         26.78        272.04       272.24 o                         
 -13   1  13        235.11        204.47        54.46 o                         
 -11   1  13      16942.47      16122.05       459.94 o                         
  -9   1  13       6458.78       6058.83       128.14 o                         
  -7   1  13      28190.57      28697.57       277.13 o                         
  -5   1  13      11216.96      10510.54       155.46 o                         
  -3   1  13       2084.19       2652.31        63.91 o                         
  -1   1  13        323.68        296.22        39.66 o                         
   1   1  13       8383.65       8410.26       160.65 o                         
   3   1  13       3824.35       3875.02       129.41 o                         
   5   1  13       1995.35       1972.16       156.79 o                         
   7   1  13      20273.49      20266.56       524.76 o                         
   9   1  13       5715.21       5645.18       290.43 o                         
  11   1  13       5512.12       5398.87       301.76 o                         
  13   1  13       1516.32       1264.22       153.67 o                         
  15   1  13       1412.04       1561.62       185.41 o                         
 -32   2  13          4.33        -44.94        47.36 o                         
 -30   2  13        409.88        298.63        56.14 o                         
 -28   2  13         51.70         94.55        38.55 o                         
 -26   2  13        723.35        751.70        79.40 o                         
 -24   2  13       3398.09       3226.24       155.32 o                         
 -22   2  13       1086.67       1109.68        87.75 o                         
 -20   2  13        294.79        198.70        35.24 o                         
 -18   2  13          1.20         -9.15        38.49 o                         
 -16   2  13       3245.69       3478.86       190.12 o                         
 -14   2  13        993.90       1035.16        59.98 o                         
 -12   2  13         29.95         75.64        17.21 o                         
 -10   2  13      19119.45      18993.64       306.58 o                         
  -8   2  13       1334.87       1382.99        70.45 o                         
  -6   2  13        139.00        135.26        22.62 o                         
  -4   2  13        499.44        542.32        31.52 o                         
  -2   2  13       2380.26       2494.15        61.26 o                         
   0   2  13        114.02        128.64        28.70 o                         
   2   2  13        506.96        599.18        35.43 o                         
   4   2  13       2044.00       2026.60       104.22 o                         
   6   2  13        972.63        864.96       107.65 o                         
   8   2  13       1529.21       1756.24       162.54 o                         
  10   2  13        161.15        115.84        70.60 o                         
  12   2  13        283.30        309.86        83.05 o                         
  14   2  13       1324.60       1564.90       177.32 o                         
  16   2  13        403.99        401.73        98.73 o                         
 -31   3  13         16.91         37.29        37.02 o                         
 -29   3  13        400.91        336.31        53.97 o                         
 -27   3  13       8137.55       8299.86       267.62 o                         
 -25   3  13      27432.09      29847.12       824.73 o                         
 -23   3  13       6663.88       6571.27       276.84 o                         
 -21   3  13      11856.75      11816.26       320.31 o                         
 -19   3  13      10074.91       9691.13       234.10 o                         
 -17   3  13         50.20         51.27        51.34 o                         
 -15   3  13        904.42        936.93        69.91 o                         
 -13   3  13       3777.58       3750.34       135.98 o                         
 -11   3  13      16748.66      16391.47       291.14 o                         
  -9   3  13      13486.17      12929.59       258.29 o                         
  -7   3  13      19181.25      18670.84       237.79 o                         
  -5   3  13       6215.40       5977.82       132.82 o                         
  -3   3  13       3225.99       2962.33        79.68 o                         
  -1   3  13       7946.71       7939.06       121.77 o                         
   1   3  13        727.06        740.39        42.81 o                         
   3   3  13       4976.23       4925.81       235.62 o                         
   5   3  13       3906.40       4134.42       139.40 o                         
   7   3  13       1326.68       1346.40       139.62 o                         
   9   3  13       1119.83       1030.76       124.36 o                         
  11   3  13       1113.65       1174.50       164.91 o                         
  13   3  13         50.68         53.40        55.58 o                         
  15   3  13       2008.90       1977.22       204.46 o                         
 -32   4  13        362.95        501.10       167.70 o                         
 -30   4  13        350.99        313.30        59.70 o                         
 -28   4  13        110.58         62.86        43.95 o                         
 -26   4  13         84.20         68.81        38.29 o                         
 -24   4  13        953.25       1215.74       140.31 o                         
 -22   4  13       5041.85       4783.28       186.10 o                         
 -20   4  13        101.15        121.98        49.77 o                         
 -18   4  13       1255.25       1307.74        84.76 o                         
 -16   4  13       2042.77       1914.02       125.95 o                         
 -14   4  13         35.17         43.76        32.28 o                         
 -12   4  13       8793.69       9387.43       408.42 o                         
 -10   4  13        702.59        827.85        87.10 o                         
  -8   4  13       2960.05       2936.58       123.55 o                         
  -6   4  13       1668.39       1612.91        71.72 o                         
  -4   4  13         44.58         10.56        23.33 o                         
  -2   4  13       1169.96       1026.71        68.25 o                         
   0   4  13         23.10         -8.27        29.00 o                         
   2   4  13       3701.18       3463.15       128.92 o                         
   4   4  13       2631.23       2571.21       251.74 o                         
   6   4  13       1809.97       1592.12        97.92 o                         
   8   4  13       6760.30       6476.87       308.22 o                         
  10   4  13       1249.73       1080.24       136.12 o                         
  12   4  13         11.31         40.51        49.71 o                         
  14   4  13         86.59        103.62        61.68 o                         
  16   4  13        131.75         -4.81        63.18 o                         
 -31   5  13        663.56        480.78       152.41 o                         
 -29   5  13        886.99        810.70       128.66 o                         
 -27   5  13       1534.99       1405.74       285.99 o                         
 -25   5  13       2231.23       2605.37       174.49 o                         
 -23   5  13       1490.67       1205.82       124.93 o                         
 -21   5  13       2726.42       2774.83       163.23 o                         
 -19   5  13       5704.31       5906.38       405.58 o                         
 -17   5  13       3776.38       3380.38       294.77 o                         
 -15   5  13        148.85        124.15        36.85 o                         
 -13   5  13       1123.94       1047.41       100.28 o                         
 -11   5  13      15153.81      14930.77       523.23 o                         
  -9   5  13       8115.90       7971.37       364.78 o                         
  -7   5  13       1555.68       1392.57        77.13 o                         
  -5   5  13       7648.99       7678.60       180.36 o                         
  -3   5  13         19.18         -7.93        22.05 o                         
  -1   5  13        207.97        244.59        38.54 o                         
   1   5  13          5.82        -36.05        36.05 o                         
   3   5  13        237.27        203.51        53.60 o                         
   5   5  13       6422.89       6458.50       317.19 o                         
   7   5  13      14605.42      14953.25       539.64 o                         
   9   5  13       6457.92       6266.47       313.05 o                         
  11   5  13       6621.21       6578.89       333.22 o                         
  13   5  13        300.65        419.70        97.37 o                         
  15   5  13        276.19        121.85        96.61 o                         
 -30   6  13       1045.48        710.25       121.95 o                         
 -28   6  13        914.62       1035.21       142.48 o                         
 -26   6  13       4198.12       4183.25       226.88 o                         
 -24   6  13       4088.85       3983.47       212.27 o                         
 -22   6  13       7612.95       7867.37       280.88 o                         
 -20   6  13       3835.62       3869.14       186.82 o                         
 -18   6  13       1244.43       1587.02       218.04 o                         
 -16   6  13       1440.67       1494.68       128.65 o                         
 -14   6  13       1093.97       1250.91       115.26 o                         
 -12   6  13       8438.59       8820.96       299.48 o                         
  -8   6  13       3198.66       3564.34       170.57 o                         
  -6   6  13      14976.57      14364.24       241.59 o                         
  -4   6  13        613.44        569.84        51.01 o                         
  -2   6  13       6920.37       7290.12       181.20 o                         
   0   6  13        872.88        969.73        96.46 o                         
   2   6  13       2743.85       2719.84       172.08 o                         
   4   6  13       2389.10       2236.51       193.36 o                         
   6   6  13       3438.31       3871.00       224.78 o                         
   8   6  13        943.53       1165.90       135.62 o                         
  10   6  13       1753.29       1631.50       164.93 o                         
  12   6  13        330.89        360.21        78.36 o                         
  14   6  13         48.61        103.73       112.37 o                         
 -29   7  13        878.33        928.00       195.65 o                         
 -27   7  13       1280.87       1320.70       217.76 o                         
 -25   7  13       2137.48       2584.35       175.05 o                         
 -23   7  13        493.46        662.37        99.54 o                         
 -21   7  13         11.64        -36.06        36.06 o                         
 -19   7  13       1208.78       1167.34       107.47 o                         
 -17   7  13        516.20        532.42       107.64 o                         
 -15   7  13       2054.83       1988.99       159.03 o                         
 -13   7  13       1095.53       1048.73       112.66 o                         
 -11   7  13         21.53        114.40        78.56 o                         
  -9   7  13        800.46        648.42        77.15 o                         
  -7   7  13       1622.66       1391.13       107.90 o                         
  -5   7  13        364.82        342.12        39.77 o                         
  -3   7  13        811.19        767.10        78.77 o                         
  -1   7  13       4323.41       4345.43       202.48 o                         
   1   7  13       3294.74       3320.27       184.49 o                         
   3   7  13       1128.97        832.48        96.97 o                         
   5   7  13        573.85        593.83        90.26 o                         
   7   7  13        273.24        343.48        83.42 o                         
   9   7  13        998.06       1025.90       127.34 o                         
  11   7  13        944.67        894.66       127.40 o                         
  13   7  13        485.24        427.68        91.73 o                         
 -24   8  13       5020.89       5152.41       468.21 o                         
 -22   8  13       3741.78       4302.35       267.51 o                         
 -20   8  13       2143.54       2471.24       197.48 o                         
 -18   8  13         54.17         48.42        83.03 o                         
 -16   8  13         59.72         71.56        40.70 o                         
 -14   8  13         93.83         55.72        41.85 o                         
 -12   8  13       2946.64       3172.43       181.19 o                         
 -10   8  13        257.83        170.35        38.34 o                         
  -8   8  13       3318.43       3552.52       173.75 o                         
  -6   8  13       5236.34       5189.13       199.84 o                         
  -4   8  13       1748.19       1589.10       114.23 o                         
  -2   8  13       3432.24       3510.35       243.43 o                         
   0   8  13       4131.34       3987.19       273.76 o                         
   2   8  13         19.84         35.25        43.85 o                         
   4   8  13       1762.58       1954.18       212.38 o                         
   6   8  13       4692.31       5265.35       369.58 o                         
 -21   9  13          3.65       -103.52       103.52 o                         
 -19   9  13        531.39        464.94       132.55 o                         
 -17   9  13       1241.17       1159.27       209.05 o                         
 -15   9  13        480.52        523.71        89.94 o                         
 -13   9  13        294.44        224.29        96.45 o                         
 -11   9  13          6.86        201.14       113.68 o                         
  -9   9  13       1900.61       1908.08       247.79 o                         
  -7   9  13        177.02        108.47        73.60 o                         
  -5   9  13        644.42        712.28       128.98 o                         
  -3   9  13         11.34         36.16        65.98 o                         
  -1   9  13        575.35        374.66       106.93 o                         
   1   9  13         35.79        115.56        67.65 o                         
   3   9  13        723.60        728.22       162.27 o                         
   5   9  13          4.19        -16.88        61.57 o                         
   7   9  13        917.50        769.17       191.21 o                         
 -18  10  13        119.94        283.61       128.28 o                         
 -16  10  13        574.79        327.44       126.47 o                         
 -14  10  13        933.11        776.80       164.04 o                         
 -12  10  13       5072.78       5815.71       441.23 o                         
 -10  10  13       2300.46       2715.79       311.91 o                         
  -8  10  13       1873.00       1906.13       258.09 o                         
  -6  10  13        804.14        899.79       182.66 o                         
  -2  10  13         93.62        107.38        71.09 o                         
   0  10  13        282.14        239.77        95.78 o                         
   2  10  13        581.89        508.38       136.00 o                         
   4  10  13        730.06        762.20       166.40 o                         
   6  10  13       3426.28       3145.73       374.94 o                         
 -15  11  13        171.30        241.01       106.29 o                         
 -13  11  13         58.57       -103.89       119.14 o                         
 -11  11  13         17.57        -56.70        80.28 o                         
  -9  11  13         49.39        171.35       124.86 o                         
  -7  11  13         86.39        165.96        94.84 o                         
  -5  11  13        387.44        610.99       180.13 o                         
   3  11  13         23.05         49.29        75.44 o                         
 -32   0  14       4696.31       4621.92       419.95 o                         
 -30   0  14         39.13         22.62        49.63 o                         
 -28   0  14       1585.72       1760.04       197.76 o                         
 -26   0  14        455.97        509.78        92.45 o                         
 -24   0  14       4272.97       4569.13       259.81 o                         
 -22   0  14      11831.87      12173.32       560.01 o                         
 -20   0  14      27848.60      27295.29       808.14 o                         
 -18   0  14      22598.39      21018.28       674.90 o                         
 -16   0  14       4442.96       4609.32       302.17 o                         
 -14   0  14        715.84        821.98       124.23 o                         
 -12   0  14       1247.13       1121.28       140.47 o                         
 -10   0  14       3690.32       3919.55       154.44 o                         
  -8   0  14      30095.26      30097.10       401.04 o                         
  -6   0  14      29391.21      29100.03       419.77 o                         
  -4   0  14      25450.97      25932.35       419.73 o                         
  -2   0  14        787.32        831.42       154.01 o                         
   0   0  14       9864.27       9034.20       312.97 o                         
   2   0  14      24284.17      24470.97       752.53 o                         
   4   0  14       5577.42       5777.25       381.63 o                         
   6   0  14       8182.58       8401.90       482.98 o                         
   8   0  14       1467.21       1297.49       203.80 o                         
  10   0  14       5257.39       5155.15       420.93 o                         
  12   0  14        192.80        153.40        80.39 o                         
  14   0  14        428.73        308.44       131.80 o                         
 -33   1  14         70.59         50.20        58.33 o                         
 -31   1  14       1006.97       1054.29       104.65 o                         
 -29   1  14          2.58         21.55        36.13 o                         
 -27   1  14         68.83         97.78        45.58 o                         
 -25   1  14        903.99        845.76        82.86 o                         
 -23   1  14       1605.04       1471.51       112.09 o                         
 -21   1  14       8212.73       7906.60       315.05 o                         
 -19   1  14       2338.06       2079.50       155.50 o                         
 -17   1  14        254.70        311.79       111.17 o                         
 -15   1  14       1304.78       1207.95        70.14 o                         
 -13   1  14        212.98        275.04        79.58 o                         
 -11   1  14       1154.31       1092.01        73.22 o                         
  -9   1  14        684.53        823.20        44.54 o                         
  -7   1  14       1196.90       1077.99        47.90 o                         
  -5   1  14        944.77       1037.43        44.61 o                         
  -3   1  14       4388.51       4889.25       102.60 o                         
  -1   1  14       1353.99       1245.86        65.34 o                         
   1   1  14         48.28         40.06        32.00 o                         
   3   1  14        734.12        623.14       212.69 o                         
   5   1  14         36.04         19.11        51.16 o                         
   7   1  14       2440.30       2498.25       427.10 o                         
   9   1  14       1563.01       1526.30       236.23 o                         
  11   1  14        638.34        722.49       120.74 o                         
  13   1  14         74.14         30.83        53.29 o                         
  15   1  14          1.73         31.50        91.56 o                         
 -32   2  14        171.78        127.59        42.14 o                         
 -30   2  14         77.39        153.74        50.09 o                         
 -28   2  14        441.90        407.50        66.03 o                         
 -26   2  14       1785.44       1749.62       121.70 o                         
 -24   2  14       4559.06       4570.91       185.13 o                         
 -22   2  14       6680.72       6806.56       565.24 o                         
 -20   2  14       3508.03       3234.68       201.50 o                         
 -18   2  14      15165.91      14264.76       543.76 o                         
 -16   2  14        787.78        698.19        74.69 o                         
 -14   2  14        166.46         85.56        25.22 o                         
 -12   2  14      17258.83      17754.61       226.59 o                         
 -10   2  14        857.95        920.47        55.87 o                         
  -8   2  14        130.11         73.52        22.77 o                         
  -6   2  14       1267.57       1227.37        54.95 o                         
  -4   2  14       8370.11       7741.90       154.89 o                         
  -2   2  14       1084.35       1005.52        48.91 o                         
   0   2  14       9263.21       8904.57       179.44 o                         
   2   2  14         10.60         10.28        15.95 o                         
   4   2  14        497.14        528.76        84.94 o                         
   6   2  14        228.84        276.84        75.07 o                         
   8   2  14       1459.59       1511.29       156.92 o                         
  10   2  14      10273.14       9175.81       451.90 o                         
  12   2  14       1624.83       1560.49       298.22 o                         
  14   2  14       2549.68       2357.84       218.76 o                         
 -31   3  14        800.93        827.01        94.52 o                         
 -29   3  14        721.96        828.95       112.12 o                         
 -27   3  14        481.53        333.99        68.82 o                         
 -25   3  14        269.16        180.71        79.48 o                         
 -23   3  14          7.65          9.36        29.57 o                         
 -21   3  14        209.65        130.72        49.92 o                         
 -19   3  14       2569.73       2520.12       123.15 o                         
 -17   3  14       4520.77       4283.85       224.42 o                         
 -15   3  14       1193.15       1223.32        81.74 o                         
 -13   3  14        475.83        520.53        54.03 o                         
 -11   3  14       3556.59       3641.79       144.58 o                         
  -9   3  14       2039.70       1726.34        98.02 o                         
  -7   3  14       2376.34       2412.17        79.61 o                         
  -5   3  14       2643.24       2631.18        80.43 o                         
  -3   3  14       6811.65       7027.61       124.15 o                         
  -1   3  14       8458.38       8834.46       128.46 o                         
   1   3  14        329.90        290.99        31.64 o                         
   3   3  14         90.25        124.37        29.38 o                         
   5   3  14       6086.35       6136.62       285.00 o                         
   7   3  14       5143.93       4931.70       340.21 o                         
   9   3  14       6182.09       5595.55       301.97 o                         
  11   3  14        949.47       1032.09       137.93 o                         
  13   3  14       1218.16        977.49       146.97 o                         
  15   3  14        224.57        296.56        90.46 o                         
 -30   4  14        257.20        151.72        43.38 o                         
 -28   4  14        151.13        129.31        53.29 o                         
 -26   4  14         21.34          7.18        35.32 o                         
 -24   4  14       2383.07       2406.40       256.29 o                         
 -22   4  14       8687.08       8808.99       254.92 o                         
 -20   4  14      14543.20      14362.68       448.91 o                         
 -18   4  14       3887.83       3879.60       315.49 o                         
 -16   4  14       2393.90       2390.35       141.84 o                         
 -14   4  14       2574.96       2418.92       140.27 o                         
 -12   4  14       2336.23       2235.74       367.60 o                         
 -10   4  14         91.41        141.29        63.47 o                         
  -8   4  14       1423.45       1445.32        70.51 o                         
  -6   4  14       7800.83       7429.03       156.99 o                         
  -4   4  14      12504.70      12419.12       202.23 o                         
  -2   4  14      19183.20      17906.52       297.40 o                         
   0   4  14       8047.92       7666.66       173.06 o                         
   2   4  14       1218.47       1562.74       136.90 o                         
   4   4  14       1299.33       1317.43       129.81 o                         
   6   4  14        234.48        237.57        69.61 o                         
   8   4  14       1179.14       1163.07       135.35 o                         
  10   4  14        134.91        107.80        48.30 o                         
  12   4  14       1890.09       1866.82       188.59 o                         
  14   4  14       1392.18       1449.90       176.68 o                         
 -31   5  14        309.16        123.08        93.75 o                         
 -29   5  14        477.44        439.64       124.65 o                         
 -27   5  14         10.33         59.54        49.70 o                         
 -25   5  14        116.45         37.79        38.54 o                         
 -23   5  14         43.69        -11.71        44.36 o                         
 -21   5  14       5560.51       5616.99       232.59 o                         
 -19   5  14       6541.95       6294.78       424.29 o                         
 -17   5  14         15.91          3.27        26.34 o                         
 -15   5  14         10.30          7.18        32.27 o                         
 -13   5  14         97.44        150.09        47.44 o                         
 -11   5  14       2396.20       2328.22       210.19 o                         
  -9   5  14      15589.82      15421.33       300.56 o                         
  -7   5  14       5466.96       5236.39       135.01 o                         
  -5   5  14       2759.02       2754.33       113.04 o                         
  -3   5  14        716.89        628.74        55.82 o                         
  -1   5  14        187.31        175.06        34.13 o                         
   1   5  14       1038.42       1006.33       108.74 o                         
   3   5  14         20.04         72.28        39.48 o                         
   5   5  14       1965.67       1918.53       162.46 o                         
   7   5  14        901.95        967.23       121.35 o                         
   9   5  14        878.66        696.56       111.49 o                         
  11   5  14        235.78        171.79        91.38 o                         
  13   5  14       1580.34       1620.21       184.17 o                         
 -30   6  14         98.77         11.68        55.15 o                         
 -28   6  14        904.58        927.92       131.75 o                         
 -26   6  14         25.28         -4.07        45.71 o                         
 -24   6  14       1793.47       1757.41       142.37 o                         
 -22   6  14       2936.66       3261.49       186.01 o                         
 -20   6  14       7971.39       8726.68       283.95 o                         
 -18   6  14       4037.78       4478.52       357.82 o                         
 -16   6  14       6081.32       6048.26       256.53 o                         
 -14   6  14        602.50        691.36        85.72 o                         
 -12   6  14      12622.95      12425.51       417.51 o                         
 -10   6  14      12183.66      11868.80       272.82 o                         
  -8   6  14       2559.84       2367.38       189.27 o                         
  -6   6  14      12828.67      13045.23       241.59 o                         
  -4   6  14        937.75        837.70        63.32 o                         
  -2   6  14       4507.62       4265.05       167.25 o                         
   0   6  14        165.39        115.49        34.60 o                         
   2   6  14         61.29        -42.66        42.66 o                         
   4   6  14        631.88        617.10        94.04 o                         
   6   6  14       2387.64       2524.08       190.84 o                         
   8   6  14       5544.99       5796.19       301.15 o                         
  10   6  14       1135.33       1255.78       148.86 o                         
  12   6  14       2816.99       2968.35       267.52 o                         
  14   6  14        564.72        405.37        88.82 o                         
 -29   7  14         49.53       -131.28       131.28 o                         
 -27   7  14         86.06         40.56        75.76 o                         
 -25   7  14        184.78        149.11        41.52 o                         
 -23   7  14        220.27        241.70        56.43 o                         
 -21   7  14       1033.35       1119.36       107.05 o                         
 -19   7  14       5663.78       5794.86       226.65 o                         
 -17   7  14       1724.34       1846.26       155.83 o                         
 -15   7  14       9966.69      10228.52       352.47 o                         
 -13   7  14        566.93        560.55        84.48 o                         
 -11   7  14      10334.83      10550.91       231.71 o                         
  -9   7  14       2647.30       2320.30       143.26 o                         
  -7   7  14       1144.62       1197.18       103.54 o                         
  -5   7  14       7770.73       7731.60       185.56 o                         
  -3   7  14         79.80         25.35        26.69 o                         
  -1   7  14       1169.21       1416.67       122.42 o                         
   1   7  14       3003.70       3151.19       188.00 o                         
   3   7  14        548.60        590.82        89.78 o                         
   5   7  14       1244.76       1392.60       136.97 o                         
   7   7  14       1490.00       1597.66       424.76 o                         
   9   7  14       2967.42       2955.50       220.68 o                         
  11   7  14       4727.04       5173.34       304.57 o                         
  13   7  14       1286.34       1405.22       238.66 o                         
 -24   8  14        274.58         69.50        85.23 o                         
 -22   8  14       1585.56       1442.14       159.62 o                         
 -20   8  14       3679.78       3828.87       244.39 o                         
 -18   8  14       2726.17       2700.99       194.31 o                         
 -16   8  14       6566.11       6264.20       296.77 o                         
 -14   8  14        579.14        642.65       102.49 o                         
 -12   8  14       1144.49       1068.84        88.57 o                         
 -10   8  14       1247.96       1331.19        94.24 o                         
  -8   8  14       4567.99       4167.46       187.78 o                         
  -6   8  14       4944.94       5033.25       207.38 o                         
  -4   8  14        882.21        873.31       126.41 o                         
  -2   8  14       9333.55       9644.94       428.82 o                         
   0   8  14       4091.68       3947.74       289.80 o                         
   2   8  14       1878.21       1757.67       201.56 o                         
   4   8  14        127.47        111.64        72.11 o                         
 -21   9  14       4720.01       5461.17       470.06 o                         
 -19   9  14       3990.72       4648.63       423.79 o                         
 -17   9  14         60.14        148.31        57.52 o                         
 -15   9  14        596.06        693.63       105.73 o                         
 -13   9  14       4724.31       4492.08       274.84 o                         
 -11   9  14        303.46        319.90       103.62 o                         
  -9   9  14       4273.91       3814.32       344.90 o                         
  -5   9  14       4271.70       4803.05       343.19 o                         
  -3   9  14       4969.90       4971.10       374.05 o                         
  -1   9  14       2174.71       1889.72       243.60 o                         
   1   9  14        668.09        551.12       133.20 o                         
   3   9  14        154.95         58.19        68.58 o                         
   5   9  14       1296.96       1302.24       242.84 o                         
   7   9  14       1344.27       1401.59       257.36 o                         
 -18  10  14       2390.12       2983.30       351.74 o                         
 -16  10  14       4071.11       4335.06       279.25 o                         
 -14  10  14        188.00        215.60        75.68 o                         
 -12  10  14        811.55        852.88       187.68 o                         
 -10  10  14       1836.73       1807.98       258.45 o                         
  -8  10  14       1345.47       1167.02       204.92 o                         
  -6  10  14        586.22        653.03       157.04 o                         
  -2  10  14       3886.29       4282.09       365.10 o                         
   0  10  14       1514.39       1561.85       234.57 o                         
   2  10  14        483.18        578.12       152.88 o                         
   4  10  14        391.97        538.97       153.95 o                         
 -15  11  14       1871.96       2080.93       279.32 o                         
 -13  11  14          0.86        153.92       122.04 o                         
 -11  11  14       6688.46       7721.92       544.94 o                         
  -9  11  14       9432.55       8987.00       592.27 o                         
  -7  11  14       6761.17       6826.09       520.86 o                         
   3  11  14         92.74        248.47       116.41 o                         
 -31   1  15        267.46        207.25        61.91 o                         
 -29   1  15        989.08       1033.26        97.11 o                         
 -27   1  15       6003.83       6130.88       328.39 o                         
 -25   1  15       1421.54       1345.43       104.47 o                         
 -23   1  15       8561.78       8852.95       386.57 o                         
 -21   1  15       7573.26       6903.20       298.11 o                         
 -19   1  15       6760.99       6494.44       276.40 o                         
 -17   1  15       6988.01       7051.09       587.10 o                         
 -15   1  15       9506.92       9249.89       270.87 o                         
 -13   1  15      12063.30      11172.94       314.15 o                         
 -11   1  15       4453.10       4862.46       196.55 o                         
  -9   1  15        387.56        441.65        39.80 o                         
  -7   1  15        194.27        200.32        23.04 o                         
  -5   1  15      11873.40      11909.16       151.22 o                         
  -3   1  15      10898.68      11095.41       124.09 o                         
  -1   1  15       1520.47       1538.79        74.44 o                         
   1   1  15      22096.79      21624.07       509.75 o                         
   3   1  15       3500.61       3786.60       223.27 o                         
   5   1  15        762.08       1002.66       158.95 o                         
   7   1  15        433.52        370.79        73.83 o                         
   9   1  15       2907.18       2874.20       223.95 o                         
  11   1  15       8192.98       7648.66       379.18 o                         
  13   1  15        625.05        607.64       109.33 o                         
 -32   2  15        289.56        300.15        92.61 o                         
 -30   2  15        134.58        133.07        45.56 o                         
 -28   2  15        293.75        245.50        66.06 o                         
 -26   2  15        423.37        513.07        68.01 o                         
 -24   2  15        662.96        587.73        87.98 o                         
 -22   2  15         56.36         43.91        29.59 o                         
 -20   2  15       1259.64       1228.88       126.49 o                         
 -18   2  15       1472.95       1178.89       121.84 o                         
 -16   2  15       2688.17       2542.31       150.59 o                         
 -14   2  15         16.76         25.60        14.24 o                         
 -12   2  15        471.91        519.03        71.68 o                         
 -10   2  15       1133.41       1080.09        69.47 o                         
  -8   2  15       1578.56       1608.78        76.75 o                         
  -6   2  15        169.75        112.36        25.78 o                         
  -4   2  15       4810.92       4938.30       127.22 o                         
  -2   2  15         34.20         22.23        19.71 o                         
   0   2  15       2173.61       1888.56        86.69 o                         
   2   2  15        366.94        444.37        87.08 o                         
   4   2  15       4119.20       3944.89       232.71 o                         
   6   2  15       1460.24       1583.84       285.16 o                         
   8   2  15       2577.37       2479.34       204.59 o                         
  10   2  15        849.09        674.82       116.35 o                         
  12   2  15         14.90          9.90       102.16 o                         
  14   2  15       1298.88       1277.85       170.63 o                         
 -31   3  15       1486.17       1574.74       156.48 o                         
 -29   3  15       5063.93       5385.74       237.61 o                         
 -27   3  15       2358.34       2251.38       142.92 o                         
 -25   3  15        598.35        640.39        74.73 o                         
 -23   3  15         48.38        -43.72        43.72 o                         
 -21   3  15        143.60        274.08        58.80 o                         
 -19   3  15       5910.98       6132.29       282.35 o                         
 -17   3  15      17179.80      17884.02       279.06 o                         
 -15   3  15       7699.31       8065.35       208.32 o                         
 -13   3  15      11400.84      10869.71       242.59 o                         
 -11   3  15       2862.40       3103.46       118.87 o                         
  -9   3  15        723.89        767.52        57.11 o                         
  -7   3  15       3151.99       3165.46        93.35 o                         
  -5   3  15      10223.11      10256.44       161.50 o                         
  -3   3  15       7873.89       7819.89       132.88 o                         
  -1   3  15       6381.24       6504.22       108.44 o                         
   1   3  15       5624.11       5481.50       258.76 o                         
   3   3  15       1019.28       1000.77       118.21 o                         
   5   3  15       1035.67        985.92       324.59 o                         
   7   3  15        288.00        221.41        62.63 o                         
   9   3  15       1395.41       1450.68       248.12 o                         
  11   3  15       4008.15       3414.08       256.70 o                         
  13   3  15       1779.20       1711.36       239.84 o                         
 -30   4  15        202.52        221.92        47.51 o                         
 -28   4  15       1265.93       1286.10       110.41 o                         
 -26   4  15       1127.38       1180.27       103.77 o                         
 -24   4  15         65.15        -17.62        29.62 o                         
 -22   4  15         25.05        105.53        63.87 o                         
 -20   4  15         59.50         -0.39        49.27 o                         
 -18   4  15        178.26        298.53       107.44 o                         
 -16   4  15       1261.49       1202.78       103.77 o                         
 -14   4  15         22.70         -7.96        38.11 o                         
 -12   4  15      19191.03      18332.06       980.90 o                         
 -10   4  15        479.12        523.96        91.20 o                         
  -8   4  15       4694.02       4802.28       132.09 o                         
  -6   4  15       2682.93       2623.18        96.97 o                         
  -4   4  15        104.39        139.36        23.16 o                         
  -2   4  15       5447.85       5571.87       116.12 o                         
   0   4  15        403.37        411.09        40.84 o                         
   2   4  15       1760.03       1632.49       164.29 o                         
   4   4  15        469.36        535.71        88.91 o                         
   6   4  15        349.51        270.44        72.22 o                         
   8   4  15        289.68        275.50       264.86 o                         
  10   4  15        578.68        612.57       102.75 o                         
  12   4  15       1553.99       1635.34       186.22 o                         
  14   4  15        985.63        638.30       169.92 o                         
 -29   5  15        909.44        918.29       112.83 o                         
 -27   5  15        862.27       1030.69       149.82 o                         
 -25   5  15         93.75        237.94        57.82 o                         
 -23   5  15       1240.71       1328.77       120.73 o                         
 -21   5  15        219.53        271.98       100.08 o                         
 -19   5  15       6693.31       6940.12       449.04 o                         
 -17   5  15        633.16        711.19        83.57 o                         
 -15   5  15       7452.26       7352.81       266.56 o                         
 -13   5  15        574.70        559.05       118.80 o                         
 -11   5  15        879.09       1007.30       142.87 o                         
  -9   5  15       5216.63       5179.84       179.49 o                         
  -7   5  15       4018.70       4005.80       122.43 o                         
  -5   5  15      10842.28      10998.92       234.18 o                         
  -3   5  15      25348.72      24679.29       358.49 o                         
  -1   5  15       4214.19       4485.40       224.99 o                         
   1   5  15         22.88        -32.67        33.90 o                         
   3   5  15         30.64         55.25        44.70 o                         
   5   5  15        302.19        204.67        63.04 o                         
   7   5  15        336.90        244.23        60.20 o                         
   9   5  15        969.74       1060.19       343.04 o                         
  11   5  15       2358.01       2321.17       213.14 o                         
  13   5  15       3293.51       3515.85       270.63 o                         
 -30   6  15         83.50         51.05        43.92 o                         
 -28   6  15        547.77        538.31       109.41 o                         
 -26   6  15       1356.62       1299.22       127.81 o                         
 -24   6  15         15.01        -42.99        42.99 o                         
 -22   6  15        143.06         66.65        38.44 o                         
 -20   6  15       8324.68       8128.06       513.04 o                         
 -18   6  15       1352.26       1542.65       135.15 o                         
 -16   6  15       1511.49       1560.61       241.12 o                         
 -14   6  15       1801.58       1685.69       136.60 o                         
 -12   6  15         75.82         74.25        42.74 o                         
 -10   6  15        172.04        212.14        43.34 o                         
  -8   6  15         17.19         50.56        30.47 o                         
  -6   6  15       2743.59       2807.57       117.50 o                         
  -4   6  15       1030.04        955.90        72.04 o                         
  -2   6  15         42.61         65.31        55.87 o                         
   0   6  15        667.79        630.95        86.79 o                         
   2   6  15        811.29       1001.14       115.01 o                         
   4   6  15       2831.01       2739.34       195.06 o                         
   6   6  15        286.98        360.14        79.79 o                         
   8   6  15         54.56         42.38        42.18 o                         
  10   6  15        146.15         79.93        41.45 o                         
  12   6  15        310.41        218.63        84.68 o                         
 -29   7  15        149.71        171.92        77.03 o                         
 -27   7  15         91.24        -41.75        52.38 o                         
 -25   7  15       1495.43       1826.26       226.81 o                         
 -23   7  15        270.39        300.48        61.91 o                         
 -21   7  15       1141.81       1318.54       118.10 o                         
 -19   7  15       1402.19       1148.45       197.52 o                         
 -17   7  15        663.92        736.00       102.54 o                         
 -15   7  15         52.45        121.62        50.46 o                         
 -13   7  15         74.87         30.14        31.18 o                         
 -11   7  15        631.89        800.57        77.87 o                         
  -9   7  15        633.71        438.18        69.69 o                         
  -7   7  15        838.68        726.86        87.79 o                         
  -5   7  15       1457.17       1487.98        85.65 o                         
  -3   7  15       1556.57       1359.82       121.71 o                         
  -1   7  15       4194.13       4143.93       218.05 o                         
   1   7  15       1065.17        964.56       108.23 o                         
   3   7  15       3306.03       3306.26       210.05 o                         
   5   7  15        585.55        424.81        82.65 o                         
   7   7  15          0.71         35.98        40.15 o                         
   9   7  15        368.75        424.29        91.95 o                         
  11   7  15        196.56         73.54        81.98 o                         
 -24   8  15        810.54       1041.98       203.41 o                         
 -22   8  15       2446.57       2791.78       332.79 o                         
 -20   8  15       1632.22       1750.06       166.52 o                         
 -18   8  15       3251.23       3624.57       184.22 o                         
 -16   8  15       2494.87       2683.83       207.63 o                         
 -14   8  15      15084.48      15176.27       459.70 o                         
 -12   8  15      10019.86       9913.02       281.96 o                         
 -10   8  15        227.11        164.55        77.05 o                         
  -8   8  15        327.59        375.99        89.34 o                         
  -6   8  15       1622.14       1703.98       182.31 o                         
  -4   8  15       7129.24       7826.66       389.65 o                         
  -2   8  15       3859.28       4158.94       293.83 o                         
   0   8  15        648.11        519.35       111.74 o                         
   2   8  15         22.25         -0.52        54.67 o                         
 -21   9  15         75.34        161.16        93.79 o                         
 -19   9  15       1227.26       1126.93       214.20 o                         
 -17   9  15        284.18        403.66        84.64 o                         
 -15   9  15         42.21         18.18        44.87 o                         
 -13   9  15        197.57        220.67        75.52 o                         
 -11   9  15          3.27        -52.53        65.37 o                         
  -9   9  15        324.65        445.34       126.55 o                         
 -18  10  15       1217.40       1400.64       236.76 o                         
 -16  10  15        241.66        284.66        82.53 o                         
 -14  10  15       3387.85       3435.91       244.74 o                         
 -12  10  15       3035.08       3036.46       329.04 o                         
 -10  10  15         54.30        153.63        96.80 o                         
  -8  10  15        564.59        467.14       148.56 o                         
   0  10  15       3204.94       3705.20       371.21 o                         
   2  10  15        166.65        492.61       158.24 o                         
   4  10  15        258.02        324.27       147.97 o                         
 -15  11  15        109.41        201.84        90.72 o                         
 -13  11  15        378.88        358.04       126.99 o                         
 -11  11  15         28.72        143.05       105.79 o                         
 -32   0  16       2449.04       2405.19       311.37 o                         
 -30   0  16       4098.20       4039.01       285.68 o                         
 -28   0  16       1073.71        850.11       170.82 o                         
 -26   0  16       3629.53       3538.09       241.70 o                         
 -24   0  16       6413.82       5911.70       419.47 o                         
 -22   0  16       3480.64       3212.45       297.74 o                         
 -20   0  16        551.73        915.59       154.68 o                         
 -18   0  16       3959.88       3843.09       298.62 o                         
 -16   0  16      12115.53      12763.19       514.61 o                         
 -14   0  16       4216.41       4447.69       288.99 o                         
 -12   0  16       9373.53      10345.16       421.61 o                         
 -10   0  16      49871.05      49666.41       505.08 o                         
  -8   0  16        310.86        368.30        39.00 o                         
  -6   0  16       1174.59       1298.56        87.79 o                         
  -4   0  16       7747.82       8175.64       301.26 o                         
  -2   0  16       3703.47       3699.52       208.32 o                         
   0   0  16        581.24        550.04        86.12 o                         
   2   0  16       3845.38       3996.57       329.80 o                         
   4   0  16       1247.16       1469.21       208.62 o                         
   6   0  16        571.42        615.16       147.01 o                         
   8   0  16       5313.94       4894.34       415.60 o                         
  10   0  16        696.85        733.58       173.27 o                         
  12   0  16         25.46        -19.83        80.88 o                         
 -31   1  16        250.89        127.44        60.68 o                         
 -29   1  16        636.93        467.30        79.33 o                         
 -27   1  16        581.34        406.44        69.76 o                         
 -25   1  16        638.61        697.85        77.81 o                         
 -23   1  16       2061.56       1798.10       164.62 o                         
 -21   1  16       2571.13       2363.00       177.78 o                         
 -19   1  16        522.13        515.18       106.05 o                         
 -17   1  16        893.75        841.59        96.39 o                         
 -15   1  16       5889.90       5881.87       110.86 o                         
 -13   1  16       5217.00       5335.11       220.41 o                         
 -11   1  16       7650.74       7512.72       185.72 o                         
  -9   1  16      11660.64      11202.17       189.94 o                         
  -7   1  16         58.85         62.11        27.92 o                         
  -5   1  16        418.39        364.17        28.62 o                         
  -3   1  16       1513.12       1553.31        77.76 o                         
  -1   1  16       2885.55       2730.64       102.79 o                         
   1   1  16       2096.19       2306.03       177.22 o                         
   3   1  16         83.63        233.96        70.94 o                         
   5   1  16        394.06        240.23        66.90 o                         
   7   1  16       6311.39       6081.41       518.73 o                         
   9   1  16         22.26         52.54        55.11 o                         
  11   1  16          6.92        -42.32        47.43 o                         
  13   1  16          1.01          3.43        50.72 o                         
 -32   2  16        870.04        979.77       210.69 o                         
 -30   2  16       4057.71       4089.85       201.74 o                         
 -28   2  16       6570.38       6526.75       268.35 o                         
 -26   2  16       8762.17       9160.05       411.06 o                         
 -24   2  16       2138.52       2068.59       178.04 o                         
 -22   2  16         21.89        -52.07        52.07 o                         
 -20   2  16       1707.72       1467.99       140.67 o                         
 -18   2  16        237.83        201.73        54.24 o                         
 -16   2  16       6750.11       7480.98       208.20 o                         
 -14   2  16       2496.80       2687.32       130.58 o                         
 -12   2  16      10091.24       9462.09       293.59 o                         
 -10   2  16      23829.08      23017.65       379.61 o                         
  -8   2  16      37524.61      36666.66       430.11 o                         
  -6   2  16       3707.78       3546.72       113.59 o                         
  -4   2  16       7192.26       7198.47       157.95 o                         
  -2   2  16       9369.57       9051.38       168.87 o                         
   0   2  16       8078.59       8261.92       226.97 o                         
   2   2  16         66.52        117.15        72.47 o                         
   4   2  16       4439.62       5093.90       273.03 o                         
   6   2  16       4013.59       3867.15       247.88 o                         
   8   2  16       2720.51       2979.82       231.52 o                         
  10   2  16         72.42         20.88        48.05 o                         
  12   2  16       1502.28       1273.54       164.38 o                         
 -31   3  16          1.42         26.40        35.10 o                         
 -29   3  16       1056.36       1213.75       109.04 o                         
 -27   3  16       4890.95       4727.65       204.78 o                         
 -25   3  16         16.70         19.32        47.30 o                         
 -23   3  16         13.83        -30.69        48.38 o                         
 -21   3  16        478.89        630.44       101.15 o                         
 -19   3  16          8.84         28.54        45.86 o                         
 -17   3  16         93.22        136.20        27.57 o                         
 -15   3  16        988.70        868.67       112.05 o                         
 -13   3  16      10953.74      10201.88       215.44 o                         
 -11   3  16        298.44        256.57        79.39 o                         
  -9   3  16        753.56        642.92        42.62 o                         
  -7   3  16       9827.92       9319.08       164.49 o                         
  -5   3  16       3828.55       4019.15       103.59 o                         
  -3   3  16        542.37        659.94        44.64 o                         
  -1   3  16        720.97        724.60        46.24 o                         
   1   3  16       5080.55       5190.70       260.14 o                         
   3   3  16       2716.06       3063.52       209.71 o                         
   5   3  16       2132.82       1992.93       178.41 o                         
   7   3  16        957.56        911.04       125.27 o                         
   9   3  16         89.27        135.26        53.70 o                         
  11   3  16        933.26        821.75       134.43 o                         
  13   3  16       1008.90       2074.22       316.72 o                         
 -30   4  16       2673.17       2793.63       169.41 o                         
 -28   4  16       1887.29       1949.71       137.36 o                         
 -26   4  16       1445.14       1367.03       108.82 o                         
 -24   4  16       1140.65        974.53       130.53 o                         
 -22   4  16       9561.62       8876.19       439.76 o                         
 -20   4  16       4224.18       4699.55       378.89 o                         
 -18   4  16         13.18         65.95        32.38 o                         
 -16   4  16         11.20        107.38        33.84 o                         
 -14   4  16       6074.59       6344.11       369.76 o                         
 -12   4  16      21150.66      21647.89       903.80 o                         
 -10   4  16      22915.74      23021.55       336.42 o                         
  -8   4  16      12386.42      12434.30       219.06 o                         
  -6   4  16        798.53        885.46        52.22 o                         
  -4   4  16        345.18        368.72        44.74 o                         
  -2   4  16         39.47         54.01        14.86 o                         
   0   4  16         15.40        -32.38        43.20 o                         
   2   4  16        134.36        175.15        89.84 o                         
   4   4  16        717.76        950.62       134.92 o                         
   6   4  16       6913.76       6928.46       332.83 o                         
   8   4  16       2433.62       2215.37       205.29 o                         
  10   4  16        112.48        -41.41        67.35 o                         
  12   4  16         13.60        -66.77        66.77 o                         
 -29   5  16       1042.37       1016.11       121.12 o                         
 -27   5  16       2787.10       2819.21       188.87 o                         
 -25   5  16       2637.36       2538.63       174.03 o                         
 -23   5  16       3823.09       3881.13       205.05 o                         
 -21   5  16       3030.02       3790.31       356.79 o                         
 -19   5  16        667.23        471.44       113.85 o                         
 -17   5  16         32.77         55.31        40.87 o                         
 -15   5  16         41.48         95.27        46.34 o                         
 -13   5  16      12593.23      12251.90       512.00 o                         
 -11   5  16       7429.10       7541.37       381.41 o                         
  -9   5  16       4555.53       4798.56       138.99 o                         
  -7   5  16        150.27        113.06        34.23 o                         
  -5   5  16       2084.98       2025.10        88.21 o                         
  -3   5  16        300.35        223.21        32.77 o                         
  -1   5  16        520.95        672.64       116.38 o                         
   1   5  16       6605.53       6751.95       298.45 o                         
   3   5  16       6479.76       6413.95       302.82 o                         
   5   5  16       2484.66       2684.47       311.39 o                         
   7   5  16       1888.92       1872.78       181.85 o                         
   9   5  16        690.37        553.34       132.18 o                         
  11   5  16        113.72         35.65        60.56 o                         
 -30   6  16        111.69         -9.59        52.16 o                         
 -28   6  16       2220.45       2086.53       203.36 o                         
 -26   6  16       2442.38       2367.03       174.58 o                         
 -24   6  16        987.87        970.32       107.59 o                         
 -22   6  16        841.11       1013.57       102.94 o                         
 -20   6  16        177.44         27.05        75.96 o                         
 -18   6  16        112.41        147.46       106.52 o                         
 -16   6  16          9.24        -33.36        33.36 o                         
 -14   6  16         87.52         63.07        67.91 o                         
 -12   6  16        299.52        315.73        98.51 o                         
 -10   6  16       1358.64       1241.29        93.97 o                         
  -8   6  16       5040.30       5250.11       147.36 o                         
  -6   6  16        293.46        278.65        37.62 o                         
  -4   6  16       3106.04       3065.81       129.83 o                         
  -2   6  16       1660.94       1555.70       135.31 o                         
   0   6  16        329.72        420.07       110.04 o                         
   2   6  16         18.86         68.83       119.36 o                         
   4   6  16        141.31        250.23        64.50 o                         
   6   6  16       3847.14       4195.01       263.81 o                         
   8   6  16         17.10        127.74        59.34 o                         
  10   6  16         31.30          4.90        51.81 o                         
  12   6  16        395.64        187.97        86.55 o                         
 -29   7  16        916.98        776.71       183.60 o                         
 -27   7  16       2680.17       2468.67       305.61 o                         
 -25   7  16       2509.25       2938.35       191.35 o                         
 -23   7  16       2699.68       2825.94       178.14 o                         
 -21   7  16        455.88        529.85       100.41 o                         
 -19   7  16       1535.22       1483.50       215.38 o                         
 -17   7  16        499.95        326.02        80.72 o                         
 -15   7  16       1179.82       1250.05       128.51 o                         
 -13   7  16       6481.11       6232.28       297.69 o                         
 -11   7  16       4683.09       4702.11       184.45 o                         
  -9   7  16       7769.02       7734.63       234.74 o                         
  -7   7  16       7086.03       7151.89       194.00 o                         
  -5   7  16       1367.44       1482.62        90.71 o                         
  -3   7  16       2129.60       2305.28       161.76 o                         
  -1   7  16        159.77        217.91        55.40 o                         
   1   7  16       4189.14       3783.61       222.27 o                         
   3   7  16       2679.40       2859.86       226.17 o                         
   5   7  16        944.30       1059.65       130.81 o                         
   7   7  16       1559.80       1313.14       179.40 o                         
   9   7  16        157.79         72.47        52.93 o                         
  11   7  16         52.44        -60.61        83.74 o                         
 -22   8  16        764.53       1048.80       209.31 o                         
 -20   8  16        260.45        113.23        45.68 o                         
 -18   8  16        904.03        835.17       114.24 o                         
 -16   8  16         16.07         41.80        40.84 o                         
 -14   8  16          6.12         79.88        48.29 o                         
 -12   8  16       5969.09       5972.53       222.80 o                         
 -10   8  16       8384.16       8009.76       402.30 o                         
  -8   8  16       4201.05       3813.38       274.78 o                         
  -6   8  16         77.47         33.52        46.87 o                         
  -4   8  16         97.81         25.73        41.05 o                         
  -2   8  16        660.36        473.42       110.75 o                         
   0   8  16       1792.85       1516.32       197.09 o                         
 -21   9  16        493.00        449.63       142.46 o                         
 -19   9  16        214.41        438.74       145.53 o                         
 -17   9  16       1325.45       1558.94       176.11 o                         
 -15   9  16        355.62        436.68        84.38 o                         
 -13   9  16       9482.35      10678.46       409.62 o                         
 -11   9  16       4204.05       4476.79       377.20 o                         
  -9   9  16         15.06        152.17        83.13 o                         
 -16  10  16        565.82        589.65       109.34 o                         
 -14  10  16        332.07        342.88        83.39 o                         
 -12  10  16          1.54         58.29        57.62 o                         
 -10  10  16       1046.39       1064.36       202.64 o                         
  -8  10  16        436.58        414.51       124.07 o                         
   0  10  16        576.70        722.12       177.83 o                         
   2  10  16        192.54        371.26       114.64 o                         
 -31   1  17        819.36        934.32        99.81 o                         
 -29   1  17        617.24        477.57        76.99 o                         
 -27   1  17       2392.65       2037.74       133.70 o                         
 -25   1  17       6258.16       6003.32       308.50 o                         
 -23   1  17       9588.53       8706.85       614.74 o                         
 -21   1  17       1047.70       1163.78       126.77 o                         
 -19   1  17         26.47        -36.48        37.52 o                         
 -17   1  17       4118.88       4228.67       114.13 o                         
 -15   1  17       2729.08       2711.14       198.85 o                         
 -13   1  17       1934.42       1913.38       135.61 o                         
 -11   1  17      10631.94      10731.46       227.74 o                         
  -9   1  17      55575.95      55083.18       376.10 o                         
  -7   1  17      79039.68      80542.10       602.84 o                         
  -5   1  17       3460.04       3450.30        99.38 o                         
  -3   1  17        666.53        612.29        50.63 o                         
  -1   1  17        157.62        135.29        35.77 o                         
   1   1  17       5050.35       4875.25       261.79 o                         
   3   1  17       6212.17       5967.23       300.47 o                         
   5   1  17       1970.81       2207.15       228.91 o                         
   7   1  17      12431.72      12233.92       465.53 o                         
   9   1  17       8422.02       8476.09       406.61 o                         
  11   1  17       3690.45       3756.85       282.34 o                         
 -30   2  17        246.36        193.19        48.47 o                         
 -28   2  17        200.23        212.34        46.76 o                         
 -26   2  17        175.08        171.43        66.16 o                         
 -24   2  17       1991.68       1988.91       173.57 o                         
 -22   2  17        211.14        131.10        43.71 o                         
 -20   2  17       3727.87       3891.87       229.21 o                         
 -18   2  17       1567.76       1635.97        84.12 o                         
 -16   2  17        496.62        555.09        82.24 o                         
 -14   2  17       2954.09       2810.93       169.34 o                         
 -12   2  17        337.35        360.65        64.55 o                         
 -10   2  17        810.29        822.48        77.24 o                         
  -8   2  17         60.38         49.12        23.23 o                         
  -6   2  17         68.48         81.63        26.15 o                         
  -4   2  17        490.79        432.33        42.32 o                         
  -2   2  17       1523.51       1615.96       102.10 o                         
   0   2  17        105.21        113.48        38.67 o                         
   2   2  17         34.21         77.12       122.58 o                         
   4   2  17         32.43         33.79        49.44 o                         
   6   2  17         45.39        100.25       109.15 o                         
   8   2  17       2213.34       2099.16       199.43 o                         
  10   2  17          1.28         29.70        51.18 o                         
 -31   3  17       1340.24       1775.99       162.72 o                         
 -29   3  17       3227.54       3253.26       197.42 o                         
 -27   3  17       6515.91       6320.39       239.36 o                         
 -25   3  17       3482.45       3098.85       225.73 o                         
 -23   3  17       3696.12       3387.00       304.61 o                         
 -21   3  17       2033.78       2063.09       173.05 o                         
 -19   3  17       1167.66        933.09       113.33 o                         
 -17   3  17        262.69        358.95        55.32 o                         
 -15   3  17        671.69        831.78       228.59 o                         
 -13   3  17       3744.78       3711.91       135.52 o                         
 -11   3  17       7205.18       7119.07       188.72 o                         
  -9   3  17      14783.70      14782.94       219.38 o                         
  -7   3  17      21166.88      21098.62       253.22 o                         
  -5   3  17       3009.62       3138.61       115.39 o                         
  -3   3  17        526.49        545.29        64.73 o                         
  -1   3  17          2.50        -35.90        35.90 o                         
   1   3  17          5.62         37.99        38.42 o                         
   3   3  17        198.09        238.23       113.95 o                         
   5   3  17       1405.57       1536.90       158.81 o                         
   7   3  17       5062.69       5014.39       299.02 o                         
   9   3  17       2527.86       2360.46       215.79 o                         
  11   3  17         40.58        111.19        65.81 o                         
 -30   4  17         22.33         29.37        45.57 o                         
 -28   4  17        212.01        173.49        51.51 o                         
 -26   4  17        587.18        723.18        81.33 o                         
 -24   4  17        195.00        302.08        89.23 o                         
 -22   4  17         61.74        -14.65        52.81 o                         
 -20   4  17         27.20        -35.17        41.07 o                         
 -18   4  17        178.92        232.06        52.87 o                         
 -16   4  17       1681.87       1765.65       128.47 o                         
 -14   4  17        508.66        440.08        96.64 o                         
 -12   4  17        929.44        803.35       123.56 o                         
 -10   4  17       5083.67       5305.43       135.94 o                         
  -8   4  17        823.65        956.91        57.03 o                         
  -6   4  17       6760.01       6511.93       141.45 o                         
  -4   4  17         40.94         33.51        18.67 o                         
  -2   4  17         10.15         19.50        17.51 o                         
   0   4  17       1291.33       1222.93       131.82 o                         
   2   4  17       6013.59       5938.87       297.75 o                         
   4   4  17      12368.20      12266.89       441.86 o                         
   6   4  17         59.56        189.13        73.08 o                         
   8   4  17        714.05        719.69       120.34 o                         
  10   4  17        948.41       1027.70       170.26 o                         
 -29   5  17        241.77        278.65        81.99 o                         
 -27   5  17         14.24        -11.53        38.60 o                         
 -25   5  17        954.84       1044.94       224.38 o                         
 -23   5  17       2405.67       2574.23       310.73 o                         
 -21   5  17       2192.88       2266.61       279.57 o                         
 -19   5  17        100.65         89.96        28.52 o                         
 -17   5  17         28.05         17.33        29.55 o                         
 -15   5  17        680.70        674.52        85.45 o                         
 -13   5  17       2201.25       2323.78       228.13 o                         
 -11   5  17       7740.52       7695.51       324.84 o                         
  -9   5  17       9355.60       9325.75       199.20 o                         
  -7   5  17      16672.75      16780.61       263.39 o                         
  -5   5  17       3694.18       3866.98       111.32 o                         
  -3   5  17          8.17        -16.25        16.25 o                         
  -1   5  17        359.27        405.73        79.36 o                         
   1   5  17       3114.37       3199.31       215.97 o                         
   3   5  17       6843.01       6522.54       316.27 o                         
   5   5  17       1238.90       1204.26       186.06 o                         
   7   5  17       3595.18       3898.05       266.72 o                         
   9   5  17       1732.71       1718.92       185.98 o                         
  11   5  17        123.09        -76.34       108.32 o                         
 -30   6  17        327.36        109.84        86.27 o                         
 -28   6  17       1191.22        898.27       140.07 o                         
 -26   6  17       1109.01       1025.80       114.65 o                         
 -24   6  17       3876.20       4044.71       216.11 o                         
 -22   6  17        117.84        200.03        95.64 o                         
 -20   6  17       1266.06       1385.92       217.36 o                         
 -18   6  17         45.91         74.30        45.64 o                         
 -16   6  17          8.89        -41.01        50.38 o                         
 -14   6  17       2169.92       2265.35       161.46 o                         
 -12   6  17       5154.19       5224.11       200.61 o                         
 -10   6  17       7813.93       8004.29       242.46 o                         
  -8   6  17       2421.27       2694.38       108.31 o                         
  -6   6  17       1031.02        914.18        63.78 o                         
  -4   6  17       1264.95       1195.70        85.66 o                         
  -2   6  17         30.40         52.84        39.82 o                         
   0   6  17       1929.63       1768.66       155.51 o                         
   2   6  17       3025.94       2836.92       207.72 o                         
   4   6  17        248.02        259.17        70.57 o                         
   6   6  17        507.03        766.03       119.49 o                         
   8   6  17       2254.32       2258.49       208.20 o                         
  10   6  17        283.72        449.82       156.20 o                         
 -29   7  17        141.85          7.27        57.36 o                         
 -27   7  17        291.72        494.40       148.04 o                         
 -25   7  17        621.72        577.95        91.16 o                         
 -23   7  17        956.54       1010.56       107.95 o                         
 -21   7  17         58.51         47.24        73.13 o                         
 -19   7  17        554.61        512.14        86.63 o                         
 -17   7  17         47.78         58.93        43.12 o                         
 -15   7  17          1.02         12.91        51.99 o                         
 -13   7  17        239.80        215.53        49.95 o                         
 -11   7  17       5155.98       5136.02       198.25 o                         
  -9   7  17       2523.92       2491.84       137.62 o                         
  -7   7  17       1511.59       1665.44        89.62 o                         
  -5   7  17        882.05        993.50        78.19 o                         
  -3   7  17        141.95         17.87        55.86 o                         
  -1   7  17        143.20        155.94       105.29 o                         
   1   7  17        533.37        562.45       102.92 o                         
   3   7  17        400.69        342.44       108.92 o                         
   5   7  17       2347.90       2281.42       195.55 o                         
   7   7  17        609.55        606.66       106.23 o                         
   9   7  17        169.31        148.68        67.69 o                         
 -22   8  17       2596.19       3131.55       358.16 o                         
 -20   8  17        394.08        452.07        94.78 o                         
 -18   8  17       1320.57       1481.08       152.24 o                         
 -16   8  17       1434.72       1406.48       163.74 o                         
 -14   8  17          2.06         73.28        36.69 o                         
 -12   8  17       2611.57       2562.23       150.08 o                         
 -10   8  17       1316.83       1291.25       125.74 o                         
  -8   8  17       1740.31       1732.20       189.87 o                         
  -6   8  17       5576.91       5538.20       380.54 o                         
  -4   8  17       2228.84       2247.19       230.14 o                         
  -2   8  17        840.52        833.72       152.99 o                         
 -19   9  17        476.31        497.69       125.08 o                         
 -17   9  17         30.68         38.17        38.66 o                         
 -15   9  17         57.45        156.81        68.11 o                         
 -13   9  17        663.31        846.78       122.63 o                         
 -11   9  17         64.80         44.56        55.46 o                         
 -18  10  17        479.00        359.37       126.29 o                         
 -16  10  17        989.82       1033.54       176.84 o                         
 -14  10  17         47.33        -15.75        54.73 o                         
 -12  10  17       2204.41       2667.66       216.56 o                         
 -10  10  17       2950.71       3126.04       340.00 o                         
  -8  10  17       2649.51       2759.11       324.60 o                         
   0  10  17        682.75        495.98       146.11 o                         
 -11  11  17        112.80         72.90        70.60 o                         
 -30   0  18        235.09        253.06       178.85 o                         
 -28   0  18       1033.72       1164.34       149.57 o                         
 -26   0  18         19.25         -3.94        57.69 o                         
 -24   0  18       1048.38        969.63       173.15 o                         
 -22   0  18       5880.58       5302.04       387.70 o                         
 -20   0  18       1914.48       2166.55       241.06 o                         
 -18   0  18       4359.42       3978.92       311.35 o                         
 -16   0  18        296.56        502.96       108.52 o                         
 -14   0  18        856.50        801.68       133.94 o                         
 -12   0  18       7410.44       7730.18       282.12 o                         
 -10   0  18        237.27        227.35        35.44 o                         
  -8   0  18      26716.56      26429.04       418.05 o                         
  -6   0  18        591.54        764.42       101.17 o                         
  -4   0  18        545.64        362.16        73.29 o                         
  -2   0  18       2459.81       2464.53       186.97 o                         
   0   0  18        210.49        335.51       112.27 o                         
   2   0  18       6775.21       5393.95       413.59 o                         
   4   0  18       3684.37       3263.88       330.68 o                         
   6   0  18       4725.55       5109.46       434.54 o                         
   8   0  18       1096.59        974.64       206.87 o                         
  10   0  18       5061.04       4696.46       452.52 o                         
 -31   1  18         62.75        -27.83        32.72 o                         
 -29   1  18        107.64         96.74        40.73 o                         
 -27   1  18         51.60         91.65        43.75 o                         
 -25   1  18       4460.05       4138.68       260.10 o                         
 -23   1  18       5571.70       4828.87       385.85 o                         
 -21   1  18       2097.04       1735.44       156.33 o                         
 -19   1  18       4564.38       4163.02       230.11 o                         
 -17   1  18       1996.70       2038.28       138.11 o                         
 -15   1  18       1266.58       1381.69       135.88 o                         
 -13   1  18        215.91        361.99        61.51 o                         
 -11   1  18        858.05        829.97        67.80 o                         
  -9   1  18          3.09         18.14        22.28 o                         
  -7   1  18       1776.86       1834.99        89.27 o                         
  -5   1  18        206.19         93.71        22.22 o                         
  -3   1  18       3368.25       3242.56       147.37 o                         
  -1   1  18       1301.36       1230.75        95.04 o                         
   1   1  18        601.56        765.79       109.71 o                         
   3   1  18         13.43        -34.10       131.92 o                         
   5   1  18         22.67         29.69        39.11 o                         
   7   1  18        350.89        490.60       107.33 o                         
   9   1  18          0.40          9.10        42.04 o                         
 -30   2  18         60.72         35.02        34.96 o                         
 -28   2  18         59.11         34.53        34.77 o                         
 -26   2  18       1191.37       1115.69       143.27 o                         
 -24   2  18        176.10        114.05        52.70 o                         
 -22   2  18       1823.87       2184.44       183.38 o                         
 -20   2  18        186.65        290.80        68.74 o                         
 -18   2  18       3191.32       3384.51       125.41 o                         
 -16   2  18        545.22        567.57        86.97 o                         
 -14   2  18        374.15        334.33        62.89 o                         
 -12   2  18         22.70         22.73        43.99 o                         
 -10   2  18       2515.28       2391.83       103.63 o                         
  -8   2  18        893.73       1006.64        68.11 o                         
  -6   2  18        320.17        387.99        43.75 o                         
  -4   2  18       6727.23       6727.99       161.35 o                         
  -2   2  18         29.15          5.31        31.52 o                         
   0   2  18        481.08        577.77        98.26 o                         
   2   2  18        173.62         68.53        48.05 o                         
   4   2  18          1.01        -54.16        54.16 o                         
   6   2  18      10337.45      10469.05       435.50 o                         
   8   2  18       3309.46       3222.00       584.78 o                         
  10   2  18       1026.84        973.05       147.76 o                         
 -31   3  18         77.37          7.14       105.51 o                         
 -29   3  18        267.51        226.38        49.69 o                         
 -27   3  18         23.65        -10.90        38.50 o                         
 -25   3  18        174.39        256.50        78.98 o                         
 -23   3  18          1.82         40.09       110.90 o                         
 -21   3  18       1233.11        982.56       120.87 o                         
 -19   3  18       1323.84       1063.53        79.59 o                         
 -17   3  18       1618.89       1422.71        92.59 o                         
 -15   3  18       1388.71        939.66       145.07 o                         
 -13   3  18         21.00        100.22        53.52 o                         
 -11   3  18       1293.15       1378.80       105.30 o                         
  -9   3  18         48.17         55.69        33.79 o                         
  -7   3  18       6078.56       5898.27       157.70 o                         
  -5   3  18      12287.55      11960.82       278.09 o                         
  -3   3  18        545.30        565.24        47.14 o                         
  -1   3  18          2.91         -5.58        33.42 o                         
   1   3  18       1016.62        820.94       204.63 o                         
   3   3  18        472.19        589.49       102.86 o                         
   5   3  18         99.32         80.02        64.49 o                         
   7   3  18         48.11        171.49       183.17 o                         
   9   3  18       1662.45       1610.72       182.91 o                         
 -30   4  18       3333.47       3350.88       217.97 o                         
 -28   4  18       1854.86       2122.06       145.38 o                         
 -26   4  18        362.41        492.40        70.99 o                         
 -24   4  18        212.84        279.94        79.15 o                         
 -22   4  18       6480.32       5770.78       434.17 o                         
 -20   4  18      18018.11      18401.10       531.81 o                         
 -18   4  18       5354.60       5628.05       199.23 o                         
 -16   4  18       2859.75       2894.93       141.92 o                         
 -14   4  18       4421.08       4537.47       350.54 o                         
 -12   4  18        749.54        697.14        85.81 o                         
 -10   4  18         57.78         77.36        20.54 o                         
  -8   4  18       1016.73       1027.72        59.29 o                         
  -6   4  18       7398.67       7608.54       155.44 o                         
  -4   4  18      11575.52      11546.54       181.10 o                         
  -2   4  18       8254.78       8106.38       233.97 o                         
   0   4  18        857.12        875.01       117.74 o                         
   2   4  18        201.29         71.79        56.13 o                         
   4   4  18       2012.63       2094.28       234.90 o                         
   6   4  18       1958.48       2043.73       195.92 o                         
   8   4  18       2434.89       2762.90       237.00 o                         
  10   4  18        563.22        435.40       143.37 o                         
 -29   5  18        817.50        782.65       197.48 o                         
 -27   5  18          9.23         -0.36        41.24 o                         
 -25   5  18        965.42       1020.27       111.66 o                         
 -23   5  18       3977.13       3973.62       385.92 o                         
 -21   5  18         52.28         51.79        69.03 o                         
 -19   5  18       1561.97       1674.51       134.75 o                         
 -17   5  18        167.51        113.24        41.43 o                         
 -15   5  18       1306.96       1262.49       179.63 o                         
 -13   5  18       1532.73       1787.23       201.11 o                         
 -11   5  18       1275.41       1184.76       108.74 o                         
  -9   5  18       1263.97       1165.14        74.65 o                         
  -7   5  18       3101.58       3034.79       103.09 o                         
  -5   5  18       2658.46       2803.83        96.12 o                         
  -3   5  18       2703.26       2741.82       135.29 o                         
  -1   5  18       5336.98       5119.27       269.94 o                         
   1   5  18         17.19        -20.60        54.19 o                         
   3   5  18         54.34         49.99       144.66 o                         
   5   5  18       1146.98       1084.72       230.04 o                         
   7   5  18        928.83       1045.68       144.72 o                         
   9   5  18       1876.40       2030.53       209.17 o                         
 -30   6  18        289.62        434.44       155.03 o                         
 -28   6  18        322.10        147.14       148.06 o                         
 -26   6  18         59.05         75.25        72.36 o                         
 -24   6  18          9.32          0.67        37.03 o                         
 -22   6  18        975.76       1620.64       300.37 o                         
 -20   6  18       1511.23       1666.95       145.35 o                         
 -18   6  18        256.62        324.18       101.89 o                         
 -16   6  18       1944.75       1997.93       156.28 o                         
 -14   6  18       1023.96       1116.48       168.46 o                         
 -12   6  18          0.42        -11.63        37.51 o                         
 -10   6  18        305.77        306.04        54.14 o                         
  -8   6  18        634.95        649.56        57.06 o                         
  -6   6  18       1313.88       1393.60        80.02 o                         
  -4   6  18        932.50        930.07        79.57 o                         
  -2   6  18       1899.89       2292.79       182.33 o                         
   0   6  18         24.97        -38.26        46.19 o                         
   2   6  18       1772.77       1693.52       187.79 o                         
   4   6  18         87.58         18.54        60.43 o                         
   6   6  18        819.17        716.34       149.93 o                         
   8   6  18       3709.95       3748.93       276.69 o                         
 -27   7  18         21.38         -4.47        88.52 o                         
 -25   7  18       1079.10        952.12       115.21 o                         
 -23   7  18       2904.91       2881.48       184.70 o                         
 -21   7  18       1004.50        981.99       195.82 o                         
 -19   7  18       2333.49       2510.98       187.38 o                         
 -17   7  18       5578.80       6033.43       394.15 o                         
 -15   7  18       6449.67       6161.42       287.28 o                         
 -13   7  18        397.98        448.80        81.56 o                         
 -11   7  18        731.43        872.52        86.72 o                         
  -9   7  18        702.27        603.98        84.94 o                         
  -7   7  18      11757.49      11943.14       275.42 o                         
  -5   7  18       9436.77       9474.21       276.54 o                         
  -3   7  18       8840.38       9247.65       352.72 o                         
  -1   7  18       1292.09       1305.44       138.59 o                         
   1   7  18        979.31        949.35       121.01 o                         
   3   7  18        188.33        230.23        74.23 o                         
   5   7  18         58.96        112.08        50.78 o                         
   7   7  18        722.55        590.32       154.06 o                         
 -22   8  18        582.06        660.62       173.12 o                         
 -20   8  18       3044.77       3111.68       220.72 o                         
 -18   8  18         79.89         77.91        51.38 o                         
 -16   8  18        406.27        487.40        88.09 o                         
 -14   8  18        779.70        754.05        85.22 o                         
 -12   8  18       1663.70       1576.50       121.96 o                         
 -10   8  18       1031.41        960.96       112.58 o                         
  -8   8  18       1313.17       1260.00       128.29 o                         
  -6   8  18        226.26        266.41        66.11 o                         
 -19   9  18        234.28        216.50        71.69 o                         
 -17   9  18        670.72        863.06       136.41 o                         
 -15   9  18       2801.42       2852.32       219.36 o                         
 -13   9  18       1562.70       1451.93       154.27 o                         
 -11   9  18        976.65        860.20       119.39 o                         
  -9   9  18          6.44         67.03        64.06 o                         
 -18  10  18       2468.90       2742.52       310.73 o                         
 -16  10  18        897.14        904.01       161.99 o                         
 -14  10  18         24.43         55.29        51.26 o                         
 -12  10  18        117.13         35.62        54.67 o                         
 -10  10  18          4.49         15.70        43.42 o                         
 -11  11  18        753.35        529.95       152.78 o                         
 -31   1  19        158.85        212.43        88.71 o                         
 -29   1  19       3475.85       3558.86       209.88 o                         
 -27   1  19      10507.76      10197.90      1213.91 o                         
 -25   1  19       6538.87       6359.28       323.70 o                         
 -23   1  19        855.18       1004.47       124.32 o                         
 -21   1  19       3830.97       3126.21       210.51 o                         
 -19   1  19       6551.57       6451.25       291.43 o                         
 -17   1  19       7097.78       7338.82       328.72 o                         
 -15   1  19       5995.03       5750.44       251.97 o                         
 -13   1  19        865.10        896.29        96.00 o                         
 -11   1  19      11684.90      11417.17       206.62 o                         
  -9   1  19      23294.74      22564.53       320.26 o                         
  -7   1  19       2168.66       2064.95        96.42 o                         
  -5   1  19       1567.74       1525.87       102.41 o                         
  -3   1  19       2618.73       2768.08       142.24 o                         
  -1   1  19      17517.58      18327.96       370.75 o                         
   1   1  19       6039.92       6587.89       329.16 o                         
   3   1  19        509.31        524.67       141.23 o                         
   5   1  19       4029.46       3939.84       272.77 o                         
   7   1  19         17.90        173.85        78.42 o                         
   9   1  19        181.11        181.24        70.61 o                         
 -30   2  19        838.37        817.16        95.96 o                         
 -28   2  19        297.52        341.08        61.32 o                         
 -26   2  19        216.95        253.94        74.72 o                         
 -24   2  19        428.78        464.91        99.78 o                         
 -22   2  19        191.68        158.41        58.37 o                         
 -20   2  19         19.13        -14.07        44.45 o                         
 -18   2  19        278.63        341.51        44.21 o                         
 -16   2  19        844.24        794.23       145.36 o                         
 -14   2  19       1184.75       1121.90       111.56 o                         
 -12   2  19       3848.58       3906.76       172.41 o                         
 -10   2  19       6261.99       6600.10       175.43 o                         
  -8   2  19        349.20        292.76        43.94 o                         
  -6   2  19         13.78        -23.97        23.97 o                         
  -4   2  19          2.39        -36.47        36.47 o                         
  -2   2  19       1759.39       1652.59       110.60 o                         
   0   2  19       1124.46       1246.72       144.04 o                         
   2   2  19       1025.80        762.90       254.48 o                         
   4   2  19          2.21         36.32        99.34 o                         
   6   2  19         95.44        173.01        74.31 o                         
   8   2  19        225.51        219.17       154.03 o                         
 -29   3  19        605.56        614.54        81.44 o                         
 -27   3  19        906.77        960.92        97.15 o                         
 -25   3  19       1544.83       1255.47       149.66 o                         
 -23   3  19         14.53         -9.27        46.23 o                         
 -21   3  19       2519.12       2550.25       198.74 o                         
 -19   3  19       2346.16       2333.41       182.02 o                         
 -17   3  19       1018.64        953.03        77.96 o                         
 -15   3  19       1458.78       1396.14       182.73 o                         
 -13   3  19       5805.27       6301.57       360.75 o                         
 -11   3  19      28813.00      28801.31       370.20 o                         
  -9   3  19      27431.47      27242.14       353.07 o                         
  -7   3  19       2529.64       2492.81       106.54 o                         
  -5   3  19       2924.34       2886.92       161.30 o                         
  -3   3  19       2813.34       2453.56       132.66 o                         
  -1   3  19       5721.90       5426.54       287.87 o                         
   1   3  19       3905.45       4280.63       264.67 o                         
   3   3  19       5703.68       5851.11       744.52 o                         
   5   3  19       6618.23       6307.61       346.13 o                         
   7   3  19         79.05         53.74        55.86 o                         
 -30   4  19       2002.22       2383.13       308.15 o                         
 -28   4  19        535.82        437.87        68.69 o                         
 -26   4  19       4485.42       4368.94       842.87 o                         
 -24   4  19        101.34        134.93        96.48 o                         
 -22   4  19       1349.21       1045.90       194.07 o                         
 -20   4  19        220.69        177.66        83.17 o                         
 -18   4  19        271.90        353.51        52.06 o                         
 -16   4  19       8592.92       8398.00       331.97 o                         
 -14   4  19          8.33          9.31        36.30 o                         
 -12   4  19        163.21        123.52        40.95 o                         
 -10   4  19        159.19        157.19        28.53 o                         
  -8   4  19        516.12        430.41        52.86 o                         
  -6   4  19        867.30        879.57        58.77 o                         
  -4   4  19        582.74        474.49        59.47 o                         
  -2   4  19       3568.09       3231.46       162.27 o                         
   0   4  19       4051.30       3828.82       248.40 o                         
   2   4  19       1399.64       1477.04       317.98 o                         
   4   4  19        245.70        144.87        59.56 o                         
   6   4  19         37.19         43.01        82.90 o                         
   8   4  19        158.33        265.60        95.81 o                         
 -29   5  19       1574.88       1779.69       219.32 o                         
 -27   5  19       1022.45        986.82       114.31 o                         
 -25   5  19       1798.52       2189.20       299.35 o                         
 -23   5  19        138.77         89.04        90.53 o                         
 -21   5  19       3438.71       3565.31       246.36 o                         
 -19   5  19       9382.98       9771.61       328.70 o                         
 -17   5  19       9774.67       9872.11       588.25 o                         
 -15   5  19       1357.45       1304.47       179.38 o                         
 -13   5  19         13.59         -9.96        37.76 o                         
 -11   5  19       2005.51       2186.06       113.73 o                         
  -9   5  19        178.28        157.11        26.20 o                         
  -7   5  19       4924.73       5016.91       134.49 o                         
  -5   5  19        595.56        583.27        65.50 o                         
  -3   5  19       2799.53       2688.35       139.40 o                         
  -1   5  19       2356.24       2335.82       190.10 o                         
   1   5  19        110.93         72.90        49.50 o                         
   3   5  19        416.77        335.29       117.95 o                         
   5   5  19         37.46        -47.47        57.58 o                         
   7   5  19        178.99        298.20        80.68 o                         
 -28   6  19       1991.92       2215.13       212.72 o                         
 -26   6  19         37.68         46.80        39.20 o                         
 -24   6  19          1.01        -21.19        70.95 o                         
 -22   6  19        267.27        258.25       114.96 o                         
 -20   6  19        772.31        798.22       169.11 o                         
 -18   6  19        475.93        694.86        97.78 o                         
 -16   6  19         45.62         71.25        35.88 o                         
 -14   6  19        114.85         51.56        51.83 o                         
 -12   6  19         16.77         -3.35        31.52 o                         
 -10   6  19        685.21        693.73        77.19 o                         
  -8   6  19        297.77        285.21        41.55 o                         
  -6   6  19         11.89          1.14        28.77 o                         
  -4   6  19         30.27        -23.40        31.63 o                         
  -2   6  19       7029.14       7284.23       331.09 o                         
   0   6  19        372.25        221.09        65.47 o                         
   2   6  19         90.34        214.78        72.14 o                         
   4   6  19         26.16        -48.76        52.26 o                         
   6   6  19          4.01        -58.96        62.44 o                         
 -27   7  19         99.32         56.74        88.14 o                         
 -25   7  19         54.35         97.10        52.41 o                         
 -23   7  19         91.94         83.39        97.25 o                         
 -21   7  19       1006.87       1370.38       233.20 o                         
 -19   7  19       1282.40       1176.71       130.21 o                         
 -17   7  19       1662.51       1806.54       160.89 o                         
 -15   7  19       3832.61       3785.19       160.99 o                         
 -13   7  19       3412.11       3449.66       175.33 o                         
 -11   7  19       4918.93       5340.71       212.05 o                         
  -9   7  19        106.42        162.32        45.78 o                         
  -7   7  19        925.51        902.77        68.16 o                         
  -5   7  19        452.31        456.55        62.12 o                         
  -3   7  19       4506.64       4558.33       257.10 o                         
  -1   7  19       4126.67       3919.91       384.85 o                         
   1   7  19       4147.27       4145.07       262.43 o                         
   3   7  19       5924.23       6100.95       717.60 o                         
   5   7  19        640.44        519.72       136.73 o                         
 -22   8  19        995.09       1331.06       242.54 o                         
 -20   8  19       4611.20       4571.73       419.84 o                         
 -18   8  19        735.56        941.54       123.94 o                         
 -16   8  19       2514.87       2492.54       157.72 o                         
 -14   8  19       2011.10       1997.40       138.46 o                         
 -12   8  19        554.24        561.36       106.93 o                         
 -10   8  19       3910.04       4000.43       226.30 o                         
  -8   8  19       1459.28       1585.45       140.74 o                         
  -6   8  19        285.99        447.81       113.11 o                         
 -19   9  19       3176.43       2989.93       232.85 o                         
 -17   9  19       3528.21       3244.99       236.24 o                         
 -15   9  19       1135.81       1281.16       151.92 o                         
 -13   9  19       1291.72       1287.79       247.60 o                         
 -11   9  19        468.74        594.63        99.04 o                         
  -9   9  19        432.56        593.71       134.00 o                         
 -18  10  19       1683.02       2090.33       273.65 o                         
 -16  10  19         39.98        -22.75        42.13 o                         
 -14  10  19        883.86       1248.81       153.53 o                         
 -12  10  19        185.64         84.49        92.71 o                         
 -10  10  19        946.72       1045.02       189.80 o                         
 -30   0  20         15.52        -29.72        47.58 o                         
 -28   0  20       5494.76       5570.58       453.08 o                         
 -26   0  20       9778.33       9906.18       584.55 o                         
 -24   0  20       3747.71       3842.53       353.01 o                         
 -22   0  20       2202.48       2004.87       246.26 o                         
 -20   0  20       3264.42       2495.58       265.09 o                         
 -18   0  20        932.11        895.46       159.35 o                         
 -16   0  20       1384.43       1501.16       188.66 o                         
 -14   0  20        235.68        331.34        86.59 o                         
 -12   0  20       6285.46       6455.59       225.13 o                         
 -10   0  20       7187.24       7704.88       243.74 o                         
  -8   0  20       1555.07       1569.84       150.15 o                         
  -6   0  20        334.82        264.78        69.86 o                         
  -4   0  20          0.90         21.62        57.50 o                         
  -2   0  20       2491.55       2548.29       263.33 o                         
   0   0  20      11585.32      11645.80       626.36 o                         
   2   0  20       4662.45       4072.50       386.81 o                         
   4   0  20        991.70        984.25       191.84 o                         
   6   0  20       3070.91       2397.68       315.80 o                         
 -29   1  20        344.35        331.34        62.74 o                         
 -27   1  20         15.77        -15.41        44.39 o                         
 -25   1  20          1.63          3.16        51.84 o                         
 -23   1  20        954.36        797.74       112.60 o                         
 -21   1  20         28.62         55.53        51.22 o                         
 -19   1  20        115.13        160.22       155.49 o                         
 -17   1  20       1250.17       1255.00       126.83 o                         
 -15   1  20        278.10        279.42        62.32 o                         
 -13   1  20       1593.98       1523.55       130.42 o                         
 -11   1  20       2743.51       2534.61       100.15 o                         
  -9   1  20         65.81         29.95        22.55 o                         
  -7   1  20        515.50        439.93        46.92 o                         
  -5   1  20          1.45        -19.17        29.59 o                         
  -3   1  20       1731.69       1832.64       121.21 o                         
  -1   1  20        241.02        307.08        71.69 o                         
   1   1  20        194.59         92.95        44.98 o                         
   3   1  20          9.01        -45.21        74.88 o                         
   5   1  20         26.08         22.74        40.33 o                         
   7   1  20          1.03        117.44        73.00 o                         
 -30   2  20       1755.23       1772.11       173.32 o                         
 -28   2  20       2767.75       2877.04       233.87 o                         
 -26   2  20      11397.99      11087.36       780.39 o                         
 -24   2  20       5578.79       5208.47       468.13 o                         
 -22   2  20        809.10       1034.14       127.26 o                         
 -20   2  20       4413.06       4482.80       252.57 o                         
 -18   2  20       1047.82        912.35       129.23 o                         
 -16   2  20        566.76        455.78        81.98 o                         
 -14   2  20       5595.18       5431.33       247.71 o                         
 -12   2  20       1858.67       1946.28       137.75 o                         
 -10   2  20       9571.50       9486.54       275.97 o                         
  -8   2  20      10444.11      10591.80       224.45 o                         
  -6   2  20        163.60        205.38        48.92 o                         
  -4   2  20       2120.62       2076.61       125.53 o                         
  -2   2  20       3250.53       3463.78       166.30 o                         
   0   2  20       4234.92       4462.17       320.57 o                         
   2   2  20      10318.95      10218.66       486.04 o                         
   4   2  20       7996.08       7708.09       385.53 o                         
   6   2  20       1569.48       1469.12       181.84 o                         
 -29   3  20        236.80        219.58        51.93 o                         
 -27   3  20        403.73        309.68        80.11 o                         
 -25   3  20       3589.77       3362.78       245.99 o                         
 -23   3  20       2633.10       2652.64       208.52 o                         
 -21   3  20        618.61        644.43       135.31 o                         
 -19   3  20        103.50         50.43        31.80 o                         
 -17   3  20         37.99         29.08        48.84 o                         
 -15   3  20       3301.34       2882.43       259.70 o                         
 -13   3  20       3444.17       3045.90       256.43 o                         
 -11   3  20       2499.03       2302.58       108.67 o                         
  -9   3  20       5790.82       5653.65       165.68 o                         
  -7   3  20       2252.28       2149.85       100.92 o                         
  -5   3  20       2453.85       2171.25       126.63 o                         
  -3   3  20       1565.70       1536.74       111.07 o                         
  -1   3  20        589.04        658.98       151.77 o                         
   1   3  20        727.71        754.18       120.82 o                         
   3   3  20         28.04        -12.83        93.77 o                         
   5   3  20        910.58        963.74       149.26 o                         
   7   3  20         30.52         51.84        85.15 o                         
 -30   4  20       1927.68       1880.06       293.79 o                         
 -28   4  20       4105.57       3841.32       247.07 o                         
 -26   4  20       2893.19       2603.16       315.61 o                         
 -24   4  20       4938.19       5132.08       425.16 o                         
 -22   4  20        238.59        178.68        86.89 o                         
 -20   4  20       4096.80       3772.01       337.99 o                         
 -18   4  20       1551.35       1534.58       125.36 o                         
 -16   4  20        365.50        385.22       109.13 o                         
 -14   4  20       3850.65       4488.88       229.39 o                         
 -12   4  20       9796.88      10111.63       262.26 o                         
 -10   4  20      11086.69      11195.42       209.20 o                         
  -8   4  20       1303.35       1347.67        80.79 o                         
  -6   4  20       2288.13       2253.53       101.92 o                         
  -4   4  20        137.51         69.71        29.48 o                         
  -2   4  20        901.73        799.92       117.99 o                         
   0   4  20       4933.54       4960.94       292.11 o                         
   2   4  20       1400.96       1396.68       295.27 o                         
   4   4  20       2872.46       2891.31       238.20 o                         
   6   4  20       1915.24       1416.06       175.49 o                         
 -29   5  20         32.65         -3.49        54.69 o                         
 -27   5  20       1725.07       1657.35       148.61 o                         
 -25   5  20       3882.13       3614.32       376.66 o                         
 -23   5  20       3500.60       3815.05       377.27 o                         
 -21   5  20        463.73        594.16       106.06 o                         
 -19   5  20         86.55         64.20        86.48 o                         
 -17   5  20        299.64        245.92        50.12 o                         
 -15   5  20       2175.55       2212.44       178.16 o                         
 -13   5  20        498.31        494.39        56.74 o                         
 -11   5  20         61.85         33.95        25.98 o                         
  -9   5  20       4471.93       4744.71       137.11 o                         
  -7   5  20       1895.25       1877.06        97.17 o                         
  -5   5  20       7120.29       6671.44       220.01 o                         
  -3   5  20       2371.50       2442.01       159.84 o                         
  -1   5  20       6810.51       6751.71       331.44 o                         
   1   5  20       7418.08       7464.02       360.32 o                         
   3   5  20       1431.95       1685.13       185.17 o                         
   5   5  20       1730.75       1639.54       184.21 o                         
 -28   6  20       1548.80       1477.46       173.62 o                         
 -26   6  20        449.18        299.63       138.51 o                         
 -24   6  20       2000.14       2312.25       218.99 o                         
 -22   6  20        146.22        255.83       126.64 o                         
 -20   6  20       1431.14       1319.59       215.90 o                         
 -18   6  20          7.11         33.31        40.78 o                         
 -16   6  20        536.81        565.14        86.72 o                         
 -14   6  20        140.74         26.82        34.62 o                         
 -12   6  20         39.28         15.68        35.68 o                         
 -10   6  20        493.15        510.40        56.81 o                         
  -8   6  20       1335.64       1315.18        83.72 o                         
  -6   6  20       1448.52       1559.40       107.62 o                         
  -4   6  20         98.49         79.13        52.45 o                         
  -2   6  20       2777.72       2906.81       246.29 o                         
   0   6  20       4523.65       4550.28       341.42 o                         
   2   6  20       1633.26       1918.69       192.63 o                         
   4   6  20       3179.31       3405.31       280.28 o                         
   6   6  20       1604.30       1551.23       263.59 o                         
 -27   7  20       2418.40       2365.48       306.60 o                         
 -25   7  20       3946.95       3810.73       379.28 o                         
 -23   7  20       7315.79       7888.58       574.71 o                         
 -21   7  20       1011.31       1390.68       228.37 o                         
 -19   7  20        176.28        214.15       177.65 o                         
 -17   7  20       6930.92       7131.79       370.85 o                         
 -15   7  20       3725.90       3691.78       170.79 o
[truncated: 57,430 more chars]
